# Supplementary material for: Using viromes to predict novel immune proteins in non-model organisms
Source: Proc Biol Sci. 2016 Aug 31;283(1837):20161200. doi: 10.1098/rspb.2016.1200 (PMC5013795; doi:10.1098/rspb.2016.1200)
Supplement: Supplementary Tables [file rspb20161200supp1.xls]

## Sheet: S1-Viral Hits to human proteins
Table S1A-Viral genomes used for tBLASTn analysis against the human proteome.				Table S1B- Human proteins with viral hits (e-value < 1E-04). See supplmentary File S1 for full blast results
Virus Name	Accession Number	Genome size (bo)		Uniprot ID	Gene Name	Protein names
Human herpesvirus 1	NC_001806.2	152222		P28340	DPOD1_HUMAN	DNA polymerase delta catalytic subunit
Human herpesvirus 2 strain HG52	NC_001798.2	154675		P13051	UNG_HUMAN	Uracil-DNA glycosylase
Human_herpesvirus_3_uid15198	NC_001348.1	124884		P23921	RIR1_HUMAN	Ribonucleoside-diphosphate reductase large subunit
Human_herpesvirus_5_uid14559	NC_006273.2	235646		P04818	TYSY_HUMAN	Thymidylate synthase
Human_herpesvirus_6A_uid14462	NC_001664.2	159322		O60673	DPOLZ_HUMAN	DNA polymerase zeta catalytic subunit
Human_herpesvirus_6B_uid14422	NC_000898.1	162114		P41217	OX2G_HUMAN	OX-2 membrane glycoprotein
Human_herpesvirus_7_uid14625	NC_001716.2	153080		P00374	DYR_HUMAN	Dihydrofolate reductase
Human_herpesvirus_8_uid14158	NC_009333.1	137969		O15067	PUR4_HUMAN	Phosphoribosylformylglycinamidine synthase
Human_adenovirus_A_uid14517	NC_001460.1	34125		Q9P0N8	MARH2_HUMAN	E3 ubiquitin-protein ligase MARCH2
Human_adenovirus_B_uid15150	NC_011202.1	34794		Q8WU17	RN139_HUMAN	E3 ubiquitin-protein ligase RNF139
Human_adenovirus_C_uid14518	NC_001405.1	35937		Q7LG56	RIR2B_HUMAN	Ribonucleoside-diphosphate reductase subunit M2 B
Human_adenovirus_D_uid14535	NC_010956.1	35083		P49238	CX3C1_HUMAN	CX3C chemokine receptor 1
Human_adenovirus_E_uid15152	NC_003266.2	34214		P25025	CXCR2_HUMAN	C-X-C chemokine receptor type 2
Human_circovirus_VS6600022_uid257742	NC_024694.1	2836		P08174	DAF_HUMAN	Complement decay-accelerating factor (CD antigen CD55)
Human_papillomavirus___1_uid15491	NC_001356.1	7815		Q9Y252	RNF6_HUMAN	E3 ubiquitin-protein ligase RNF6
Human_papillomavirus___2_uid15512	NC_001352.1	7860		Q9P286	PAK7_HUMAN	Serine/threonine-protein kinase PAK 7
				Q9NS56	TOPRS_HUMAN	E3 ubiquitin-protein ligase Topors
				Q96RG2	PASK_HUMAN	PAS domain-containing serine/threonine-protein kinase (PAS-kinase)
				Q969V1	MCHR2_HUMAN	Melanin-concentrating hormone receptor 2
				Q92956	TNR14_HUMAN	Tumor necrosis factor receptor superfamily member 14
				Q8NHW4	CC4L_HUMAN	C-C motif chemokine 4-like
				Q13555	KCC2G_HUMAN	Calcium/calmodulin-dependent protein kinase type II subunit gamma
				Q07820	MCL1_HUMAN	Induced myeloid leukemia cell differentiation protein Mcl-1
				P55774	CCL18_HUMAN	C-C motif chemokine 18
				P53778	MK12_HUMAN	Mitogen-activated protein kinase 12 (
				P46094	XCR1_HUMAN	Chemokine XC receptor 1
				P46093	GPR4_HUMAN	G-protein coupled receptor 4
				P30281	CCND3_HUMAN	G1/S-specific cyclin-D3
				P30279	CCND2_HUMAN	G1/S-specific cyclin-D2
				P25024	CXCR1_HUMAN	C-X-C chemokine receptor type 1 (IL-8R A)
				P16619	CL3L1_HUMAN	C-C motif chemokine 3-like 1 (G0/G1 switch regulatory protein 19-2)
				P15529	MCP_HUMAN	Membrane cofactor protein (TLX)
				P05231	IL6_HUMAN	Interleukin-6 (IL-6) (IFN-beta-2)
				P04003	C4BPA_HUMAN	C4b-binding protein alpha chain (C4bp)
				O94804	STK10_HUMAN	Serine/threonine-protein kinase 10
				O75676	KS6A4_HUMAN	Ribosomal protein S6 kinase alpha-4

## Sheet: S2-Pre-processing Viromes
	Table S2- Virome sampling information and preprocessing of viromes.
File Name	Sampling Location	Site	Coral Species	Treatment	Depth (m)	Date Collected	Lattitude	Longitude	Sample Name	Pre-Prinseq	Post-Prinseq	Post-Deconseq	Avg. Size (base pair)
Por1LT_F.fa	Moorea	LTER 1	Porites rus	None	5	2011-07-20	17.4719	-149.846	Por1LT	50512	44989	31690	319
Por2LT_F.fa	Moorea	LTER 1	Porites rus	None	5	2011-07-20	17.4719	-149.846	Por2LT	128714	111546	50277	328
Por1TA_F.fa	Moorea	Tamae	Porites rus	None	2	2011-07-21	17.2958.69	-149.453	Por1TA	84419	74957	45647	307
Por2TA_F.fa	Moorea	Tamae	Porites rus	None	2	2011-07-21	17.2958.69	-149.453	Por2TA	446715	361838	267164	319
Acr1LT_F.fa	Moorea	LTER 1	Acropora sp.	None	5	2011-07-20	17.4719	-149.846	Acr1LT	268918	235381	151258	333
Acr2TA_F.fa	Moorea	Tamae	Acropora sp.	None	2	2011-07-21	17.2958.69	-149.453	Acr2TA	39899	35647	21441	288
Acr3LT_F.fa	Moorea	LTER 1	Acropora sp.	None	5	2011-07-20	17.4719	-149.846	Acr3LT	56945	48953	16985	325
AcrAB_F.fa	San Diego	Birch Aquarium	Acropora yongei	Antibiotic	Aquarium	2011-10-28	32.5200.47	117.1458.87	AcrAB	127007	110589	66320	329
AcrHS_F.fa	San Diego	Birch Aquarium	Acropora yongei	Heat Shock	Aquarium	2011-10-30	32.5200.47	117.1458.87	AcrHS	29874	27617	18386	299
AcrIFN_F.fa	San Diego	Birch Aquarium	Acropora yongei	Interferon	Aquarium	2011-10-28	32.5200.47	117.1458.87	AcrIFN	62761	56974	34784	320
Poc1TA_F.fa	Moorea	Tamae	Pocillopora verrucosa	None	2	2011-07-21	17.2958.69	-149.453	Poc1TA	398243	353765	202108	297
Poc2LT_F.fa	Moorea	LTER 1	Pocillopora verrucosa	None	5	2011-07-20	17.4719	-149.846	Poc2LT	38938	32353	14826	322
Poc2TA_F.fa	Moorea	Tamae	Pocillopora verrucosa	None	2	2011-07-21	17.2958.69	-149.453	Poc2TA	168738	141899	86050	312
Poc3LT_F.fa	Moorea	LTER 1	Pocillopora verrucosa	None	5	2011-07-20	17.4719	-149.846	Poc3LT	127031	103621	41691	315

## Sheet: S3- Viral hits to coral prot.
Table S3- Viral hits to coral proteins used in subsequent analyses.
Overall Rank	Relative Rank	# Viral Hits	Protein ID
1	0.999616	346	adi_v1.03485
2	0.999232	331	adi_v1.15411
3	0.998847	272	adi_v1.02255
4	0.998463	239	adi_v1.24469
5	0.998079	230	adi_v1.00584
6	0.997695	226	adi_v1.10013
7	0.997311	217	adi_v1.10865
8	0.996927	211	adi_v1.10029
9	0.996542	208	adi_v1.05783
10	0.996158	191	adi_v1.08445
11	0.995774	187	adi_v1.18095
12	0.99539	185	adi_v1.06879
13	0.995006	180	adi_v1.12883
14	0.994622	177	adi_v1.04831
15	0.994237	174	adi_v1.23154
16	0.993853	173	adi_v1.06198
17	0.993469	171	adi_v1.16128
18	0.993085	158	adi_v1.17863
19	0.992701	155	adi_v1.17685
20	0.992317	150	adi_v1.02259
21	0.991932	149	adi_v1.13996
22	0.991548	148	adi_v1.08961
23	0.991164	144	adi_v1.13070
24	0.99078	144	adi_v1.03960
25	0.990396	143	adi_v1.19002
26	0.990012	142	adi_v1.23549
27	0.989627	139	adi_v1.23652
28	0.989243	139	adi_v1.20211
29	0.988859	138	adi_v1.10207
30	0.988475	136	adi_v1.23483
31	0.988091	136	adi_v1.12375
32	0.987706	136	adi_v1.11510
33	0.987322	132	adi_v1.08508
34	0.986938	131	adi_v1.02456
35	0.986554	130	adi_v1.13765
36	0.98617	130	adi_v1.11353
37	0.985786	125	adi_v1.14271
38	0.985401	124	adi_v1.21182
39	0.985017	124	adi_v1.18283
40	0.984633	124	adi_v1.14200
41	0.984249	124	adi_v1.02416
42	0.983865	122	adi_v1.13826
43	0.983481	122	adi_v1.06860
44	0.983096	121	adi_v1.12931
45	0.982712	120	adi_v1.12217
46	0.982328	118	adi_v1.11090
47	0.981944	118	adi_v1.03543
48	0.98156	117	adi_v1.20145
49	0.981176	117	adi_v1.09302
50	0.980791	115	adi_v1.11397
51	0.980407	112	adi_v1.19611
52	0.980023	112	adi_v1.01197
53	0.979639	110	adi_v1.10514
54	0.979255	108	adi_v1.12577
55	0.978871	106	adi_v1.24750
56	0.978486	106	adi_v1.15118
57	0.978102	106	adi_v1.05130
58	0.977718	103	adi_v1.21322
59	0.977334	103	adi_v1.05665
60	0.97695	102	adi_v1.12072
61	0.976566	102	adi_v1.07894
62	0.976181	100	adi_v1.10200
63	0.975797	99	adi_v1.21719
64	0.975413	98	adi_v1.14470
65	0.975029	96	adi_v1.08714
66	0.974645	95	adi_v1.05683
67	0.97426	95	adi_v1.04392
68	0.973876	94	adi_v1.17866
69	0.973492	94	adi_v1.09402
70	0.973108	91	adi_v1.07007
71	0.972724	91	adi_v1.03525
72	0.97234	91	adi_v1.01565
73	0.971955	90	adi_v1.09962
74	0.971571	88	adi_v1.00494
75	0.971187	87	adi_v1.00994
76	0.970803	86	adi_v1.21426
77	0.970419	86	adi_v1.16149
78	0.970035	85	adi_v1.19310
79	0.96965	85	adi_v1.10012
80	0.969266	84	adi_v1.19074
81	0.968882	84	adi_v1.03029
82	0.968498	83	adi_v1.22435
83	0.968114	83	adi_v1.19432
84	0.96773	83	adi_v1.09551
85	0.967345	82	adi_v1.07521
86	0.966961	82	adi_v1.06859
87	0.966577	82	adi_v1.00820
88	0.966193	81	adi_v1.24602
89	0.965809	81	adi_v1.23178
90	0.965425	81	adi_v1.05922
91	0.96504	79	adi_v1.03386
92	0.964656	77	adi_v1.13613
93	0.964272	77	adi_v1.12788
94	0.963888	76	adi_v1.21401
95	0.963504	76	adi_v1.02375
96	0.963119	75	adi_v1.10713
97	0.962735	75	adi_v1.05134
98	0.962351	75	adi_v1.01524
99	0.961967	74	adi_v1.11270
100	0.961583	74	adi_v1.08787
101	0.961199	74	adi_v1.02944
102	0.960814	73	adi_v1.15090
103	0.96043	73	adi_v1.09320
104	0.960046	73	adi_v1.00768
105	0.959662	72	adi_v1.10433
106	0.959278	72	adi_v1.08238
107	0.958894	72	adi_v1.03830
108	0.958509	71	adi_v1.12318
109	0.958125	71	adi_v1.04134
110	0.957741	71	adi_v1.02258
111	0.957357	70	adi_v1.21535
112	0.956973	70	adi_v1.17786
113	0.956589	70	adi_v1.17498
114	0.956204	70	adi_v1.16691
115	0.95582	70	adi_v1.02874
116	0.955436	69	adi_v1.09445
117	0.955052	69	adi_v1.03722
118	0.954668	69	adi_v1.01585
119	0.954284	67	adi_v1.21406
120	0.953899	67	adi_v1.11065
121	0.953515	67	adi_v1.08821
122	0.953131	66	adi_v1.15343
123	0.952747	66	adi_v1.06375
124	0.952363	65	adi_v1.12975
125	0.951978	65	adi_v1.04140
126	0.951594	64	adi_v1.18451
127	0.95121	64	adi_v1.16210
128	0.950826	63	adi_v1.24579
129	0.950442	63	adi_v1.20324
130	0.950058	63	adi_v1.18080
131	0.949673	63	adi_v1.14588
132	0.949289	63	adi_v1.08161
133	0.948905	62	adi_v1.17066
134	0.948521	62	adi_v1.15002
135	0.948137	62	adi_v1.13747
136	0.947753	62	adi_v1.00864
137	0.947368	61	adi_v1.19627
138	0.946984	61	adi_v1.08767
139	0.9466	61	adi_v1.05631
140	0.946216	61	adi_v1.01863
141	0.945832	60	adi_v1.23433
142	0.945448	60	adi_v1.18927
143	0.945063	60	adi_v1.15772
144	0.944679	60	adi_v1.14423
145	0.944295	60	adi_v1.05426
146	0.943911	59	adi_v1.18710
147	0.943527	59	adi_v1.09148
148	0.943143	58	adi_v1.21277
149	0.942758	58	adi_v1.19905
150	0.942374	58	adi_v1.19759
151	0.94199	58	adi_v1.17917
152	0.941606	58	adi_v1.17816
153	0.941222	58	adi_v1.13698
154	0.940837	58	adi_v1.03714
155	0.940453	58	adi_v1.01221
156	0.940069	57	adi_v1.23893
157	0.939685	57	adi_v1.14095
158	0.939301	57	adi_v1.10011
159	0.938917	57	adi_v1.08977
160	0.938532	57	adi_v1.04894
161	0.938148	57	adi_v1.00856
162	0.937764	56	adi_v1.13238
163	0.93738	56	adi_v1.12361
164	0.936996	55	adi_v1.23129
165	0.936612	55	adi_v1.18602
166	0.936227	55	adi_v1.12941
167	0.935843	55	adi_v1.08912
168	0.935459	55	adi_v1.07840
169	0.935075	55	adi_v1.06857
170	0.934691	55	adi_v1.02224
171	0.934307	54	adi_v1.22643
172	0.933922	54	adi_v1.20214
173	0.933538	54	adi_v1.13658
174	0.933154	54	adi_v1.12320
175	0.93277	53	adi_v1.22768
176	0.932386	53	adi_v1.13174
177	0.932002	53	adi_v1.09691
178	0.931617	53	adi_v1.07093
179	0.931233	53	adi_v1.05537
180	0.930849	53	adi_v1.01397
181	0.930465	52	adi_v1.24651
182	0.930081	52	adi_v1.18918
183	0.929697	52	adi_v1.15212
184	0.929312	52	adi_v1.14469
185	0.928928	52	adi_v1.10912
186	0.928544	52	adi_v1.02079
187	0.92816	51	adi_v1.19136
188	0.927776	51	adi_v1.13527
189	0.927391	51	adi_v1.06431
190	0.927007	51	adi_v1.05842
191	0.926623	51	adi_v1.00870
192	0.926239	51	adi_v1.00279
193	0.925855	50	adi_v1.23753
194	0.925471	50	adi_v1.22400
195	0.925086	50	adi_v1.16320
196	0.924702	50	adi_v1.15244
197	0.924318	50	adi_v1.12005
198	0.923934	50	adi_v1.10983
199	0.92355	50	adi_v1.09887
200	0.923166	49	adi_v1.19451
201	0.922781	49	adi_v1.16411
202	0.922397	49	adi_v1.07380
203	0.922013	49	adi_v1.06224
204	0.921629	49	adi_v1.05758
205	0.921245	48	adi_v1.21013
206	0.920861	48	adi_v1.20482
207	0.920476	48	adi_v1.18088
208	0.920092	48	adi_v1.14379
209	0.919708	48	adi_v1.13466
210	0.919324	48	adi_v1.12078
211	0.91894	48	adi_v1.00754
212	0.918556	47	adi_v1.22603
213	0.918171	47	adi_v1.15491
214	0.917787	47	adi_v1.11323
215	0.917403	47	adi_v1.06619
216	0.917019	46	adi_v1.24732
217	0.916635	46	adi_v1.19822
218	0.91625	46	adi_v1.16806
219	0.915866	46	adi_v1.11128
220	0.915482	46	adi_v1.10017
221	0.915098	46	adi_v1.09702
222	0.914714	46	adi_v1.02406
223	0.91433	46	adi_v1.02379
224	0.913945	45	adi_v1.21189
225	0.913561	45	adi_v1.20154
226	0.913177	45	adi_v1.15308
227	0.912793	45	adi_v1.10538
228	0.912409	45	adi_v1.08500
229	0.912025	45	adi_v1.07348
230	0.91164	45	adi_v1.03268
231	0.911256	45	adi_v1.02450
232	0.910872	45	adi_v1.01828
233	0.910488	45	adi_v1.00366
234	0.910104	44	adi_v1.19367
235	0.90972	44	adi_v1.14094
236	0.909335	44	adi_v1.11519
237	0.908951	44	adi_v1.09856
238	0.908567	44	adi_v1.07620
239	0.908183	44	adi_v1.06370
240	0.907799	44	adi_v1.04085
241	0.907415	44	adi_v1.03043
242	0.90703	44	adi_v1.00436
243	0.906646	44	adi_v1.00146
244	0.906262	43	adi_v1.24439
245	0.905878	43	adi_v1.24125
246	0.905494	43	adi_v1.19638
247	0.905109	43	adi_v1.17533
248	0.904725	43	adi_v1.16059
249	0.904341	43	adi_v1.15938
250	0.903957	43	adi_v1.15444
251	0.903573	43	adi_v1.12964
252	0.903189	43	adi_v1.12676
253	0.902804	43	adi_v1.10301
254	0.90242	43	adi_v1.06518
255	0.902036	43	adi_v1.05918
256	0.901652	43	adi_v1.03518
257	0.901268	42	adi_v1.23640
258	0.900884	42	adi_v1.17894
259	0.900499	42	adi_v1.17767
260	0.900115	42	adi_v1.15951
261	0.899731	42	adi_v1.15172
262	0.899347	42	adi_v1.14174
263	0.898963	42	adi_v1.13972
264	0.898579	42	adi_v1.08719
265	0.898194	42	adi_v1.07526
266	0.89781	42	adi_v1.02687
267	0.897426	42	adi_v1.02517
268	0.897042	42	adi_v1.02125
269	0.896658	41	adi_v1.23884
270	0.896274	41	adi_v1.22969
271	0.895889	41	adi_v1.16368
272	0.895505	41	adi_v1.10194
273	0.895121	41	adi_v1.08996
274	0.894737	41	adi_v1.06643
275	0.894353	41	adi_v1.06549
276	0.893968	40	adi_v1.23643
277	0.893584	40	adi_v1.16902
278	0.8932	40	adi_v1.16501
279	0.892816	40	adi_v1.14693
280	0.892432	40	adi_v1.14151
281	0.892048	40	adi_v1.10361
282	0.891663	40	adi_v1.09666
283	0.891279	40	adi_v1.02069
284	0.890895	40	adi_v1.00320
285	0.890511	39	adi_v1.24435
286	0.890127	39	adi_v1.21776
287	0.889743	39	adi_v1.19361
288	0.889358	39	adi_v1.15220
289	0.888974	39	adi_v1.14069
290	0.88859	39	adi_v1.12560
291	0.888206	39	adi_v1.04491
292	0.887822	38	adi_v1.21272
293	0.887438	38	adi_v1.19821
294	0.887053	38	adi_v1.19468
295	0.886669	38	adi_v1.15085
296	0.886285	38	adi_v1.14399
297	0.885901	38	adi_v1.13856
298	0.885517	38	adi_v1.12991
299	0.885133	38	adi_v1.11197
300	0.884748	38	adi_v1.09810
301	0.884364	38	adi_v1.09054
302	0.88398	38	adi_v1.04788
303	0.883596	38	adi_v1.01802
304	0.883212	38	adi_v1.01761
305	0.882828	38	adi_v1.00548
306	0.882443	37	adi_v1.22623
307	0.882059	37	adi_v1.19907
308	0.881675	37	adi_v1.18513
309	0.881291	37	adi_v1.17883
310	0.880907	37	adi_v1.16258
311	0.880522	37	adi_v1.11627
312	0.880138	37	adi_v1.11592
313	0.879754	37	adi_v1.10748
314	0.87937	37	adi_v1.09045
315	0.878986	37	adi_v1.07734
316	0.878602	37	adi_v1.06266
317	0.878217	37	adi_v1.06026
318	0.877833	37	adi_v1.02504
319	0.877449	37	adi_v1.02254
320	0.877065	37	adi_v1.01833
321	0.876681	37	adi_v1.01087
322	0.876297	36	adi_v1.24313
323	0.875912	36	adi_v1.23566
324	0.875528	36	adi_v1.23161
325	0.875144	36	adi_v1.21935
326	0.87476	36	adi_v1.21875
327	0.874376	36	adi_v1.21618
328	0.873992	36	adi_v1.20266
329	0.873607	36	adi_v1.19044
330	0.873223	36	adi_v1.18390
331	0.872839	36	adi_v1.14282
332	0.872455	36	adi_v1.12312
333	0.872071	36	adi_v1.08734
334	0.871687	36	adi_v1.08276
335	0.871302	36	adi_v1.07979
336	0.870918	36	adi_v1.02207
337	0.870534	36	adi_v1.00869
338	0.87015	35	adi_v1.23612
339	0.869766	35	adi_v1.23578
340	0.869381	35	adi_v1.23235
341	0.868997	35	adi_v1.22358
342	0.868613	35	adi_v1.18788
343	0.868229	35	adi_v1.17224
344	0.867845	35	adi_v1.16746
345	0.867461	35	adi_v1.16445
346	0.867076	35	adi_v1.13808
347	0.866692	35	adi_v1.13775
348	0.866308	35	adi_v1.12359
349	0.865924	35	adi_v1.12171
350	0.86554	35	adi_v1.12134
351	0.865156	35	adi_v1.12083
352	0.864771	35	adi_v1.11455
353	0.864387	35	adi_v1.09681
354	0.864003	35	adi_v1.08647
355	0.863619	35	adi_v1.07429
356	0.863235	35	adi_v1.02469
357	0.862851	35	adi_v1.02243
358	0.862466	35	adi_v1.01298
359	0.862082	34	adi_v1.20416
360	0.861698	34	adi_v1.19617
361	0.861314	34	adi_v1.18881
362	0.86093	34	adi_v1.18149
363	0.860546	34	adi_v1.18053
364	0.860161	34	adi_v1.12803
365	0.859777	34	adi_v1.12101
366	0.859393	34	adi_v1.10890
367	0.859009	34	adi_v1.09950
368	0.858625	34	adi_v1.09700
369	0.85824	34	adi_v1.08415
370	0.857856	34	adi_v1.03484
371	0.857472	34	adi_v1.01654
372	0.857088	34	adi_v1.00963
373	0.856704	34	adi_v1.00859
374	0.85632	33	adi_v1.24655
375	0.855935	33	adi_v1.24450
376	0.855551	33	adi_v1.23864
377	0.855167	33	adi_v1.16709
378	0.854783	33	adi_v1.16529
379	0.854399	33	adi_v1.14314
380	0.854015	33	adi_v1.13686
381	0.85363	33	adi_v1.13600
382	0.853246	33	adi_v1.07648
383	0.852862	33	adi_v1.06846
384	0.852478	33	adi_v1.06829
385	0.852094	33	adi_v1.06190
386	0.85171	33	adi_v1.05852
387	0.851325	33	adi_v1.05804
388	0.850941	33	adi_v1.05495
389	0.850557	33	adi_v1.04912
390	0.850173	33	adi_v1.03704
391	0.849789	33	adi_v1.03455
392	0.849405	33	adi_v1.02257
393	0.84902	33	adi_v1.01636
394	0.848636	33	adi_v1.00273
395	0.848252	32	adi_v1.22900
396	0.847868	32	adi_v1.22510
397	0.847484	32	adi_v1.20721
398	0.8471	32	adi_v1.20626
399	0.846715	32	adi_v1.20129
400	0.846331	32	adi_v1.18455
401	0.845947	32	adi_v1.17365
402	0.845563	32	adi_v1.16367
403	0.845179	32	adi_v1.15867
404	0.844794	32	adi_v1.15861
405	0.84441	32	adi_v1.13451
406	0.844026	32	adi_v1.13402
407	0.843642	32	adi_v1.13048
408	0.843258	32	adi_v1.12992
409	0.842874	32	adi_v1.12829
410	0.842489	32	adi_v1.12335
411	0.842105	32	adi_v1.09968
412	0.841721	32	adi_v1.09203
413	0.841337	32	adi_v1.09174
414	0.840953	32	adi_v1.05619
415	0.840569	32	adi_v1.05205
416	0.840184	32	adi_v1.04232
417	0.8398	32	adi_v1.04105
418	0.839416	32	adi_v1.03254
419	0.839032	32	adi_v1.02763
420	0.838648	32	adi_v1.01410
421	0.838264	32	adi_v1.00845
422	0.837879	31	adi_v1.19936
423	0.837495	31	adi_v1.19248
424	0.837111	31	adi_v1.19123
425	0.836727	31	adi_v1.18547
426	0.836343	31	adi_v1.18407
427	0.835959	31	adi_v1.17921
428	0.835574	31	adi_v1.16295
429	0.83519	31	adi_v1.16277
430	0.834806	31	adi_v1.16167
431	0.834422	31	adi_v1.15675
432	0.834038	31	adi_v1.14504
433	0.833653	31	adi_v1.13948
434	0.833269	31	adi_v1.13453
435	0.832885	31	adi_v1.13216
436	0.832501	31	adi_v1.12888
437	0.832117	31	adi_v1.10965
438	0.831733	31	adi_v1.09772
439	0.831348	31	adi_v1.07470
440	0.830964	31	adi_v1.07293
441	0.83058	31	adi_v1.06441
442	0.830196	31	adi_v1.05217
443	0.829812	31	adi_v1.04381
444	0.829428	31	adi_v1.03650
445	0.829043	31	adi_v1.02741
446	0.828659	31	adi_v1.01189
447	0.828275	31	adi_v1.01116
448	0.827891	31	adi_v1.00863
449	0.827507	31	adi_v1.00589
450	0.827123	31	adi_v1.00266
451	0.826738	31	adi_v1.00207
452	0.826354	30	adi_v1.23371
453	0.82597	30	adi_v1.22270
454	0.825586	30	adi_v1.21483
455	0.825202	30	adi_v1.19842
456	0.824818	30	adi_v1.19283
457	0.824433	30	adi_v1.18953
458	0.824049	30	adi_v1.18721
459	0.823665	30	adi_v1.15832
460	0.823281	30	adi_v1.14608
461	0.822897	30	adi_v1.13983
462	0.822512	30	adi_v1.11360
463	0.822128	30	adi_v1.10832
464	0.821744	30	adi_v1.10107
465	0.82136	30	adi_v1.09690
466	0.820976	30	adi_v1.09391
467	0.820592	30	adi_v1.08173
468	0.820207	30	adi_v1.08112
469	0.819823	30	adi_v1.07773
470	0.819439	30	adi_v1.06737
471	0.819055	30	adi_v1.06592
472	0.818671	30	adi_v1.05653
473	0.818287	30	adi_v1.04565
474	0.817902	30	adi_v1.04363
475	0.817518	30	adi_v1.04169
476	0.817134	30	adi_v1.03141
477	0.81675	30	adi_v1.01273
478	0.816366	30	adi_v1.01210
479	0.815982	30	adi_v1.01034
480	0.815597	30	adi_v1.00840
481	0.815213	30	adi_v1.00723
482	0.814829	30	adi_v1.00003
483	0.814445	29	adi_v1.23084
484	0.814061	29	adi_v1.23023
485	0.813677	29	adi_v1.22493
486	0.813292	29	adi_v1.20763
487	0.812908	29	adi_v1.20638
488	0.812524	29	adi_v1.18663
489	0.81214	29	adi_v1.18152
490	0.811756	29	adi_v1.16163
491	0.811371	29	adi_v1.15897
492	0.810987	29	adi_v1.15435
493	0.810603	29	adi_v1.14493
494	0.810219	29	adi_v1.12800
495	0.809835	29	adi_v1.12331
496	0.809451	29	adi_v1.11518
497	0.809066	29	adi_v1.10331
498	0.808682	29	adi_v1.10124
499	0.808298	29	adi_v1.08413
500	0.807914	29	adi_v1.07055
501	0.80753	29	adi_v1.06765
502	0.807146	29	adi_v1.04675
503	0.806761	29	adi_v1.04141
504	0.806377	29	adi_v1.03559
505	0.805993	29	adi_v1.02718
506	0.805609	29	adi_v1.02606
507	0.805225	29	adi_v1.02557
508	0.804841	29	adi_v1.02279
509	0.804456	29	adi_v1.00265
510	0.804072	28	adi_v1.20042
511	0.803688	28	adi_v1.18677
512	0.803304	28	adi_v1.18142
513	0.80292	28	adi_v1.15666
514	0.802536	28	adi_v1.15571
515	0.802151	28	adi_v1.14929
516	0.801767	28	adi_v1.14880
517	0.801383	28	adi_v1.14781
518	0.800999	28	adi_v1.14291
519	0.800615	28	adi_v1.13624
520	0.800231	28	adi_v1.09813
521	0.799846	28	adi_v1.08721
522	0.799462	28	adi_v1.05568
523	0.799078	28	adi_v1.03845
524	0.798694	28	adi_v1.02506
525	0.79831	28	adi_v1.01454
526	0.797925	28	adi_v1.00707
527	0.797541	27	adi_v1.24488
528	0.797157	27	adi_v1.23544
529	0.796773	27	adi_v1.20750
530	0.796389	27	adi_v1.20064
531	0.796005	27	adi_v1.19707
532	0.79562	27	adi_v1.17699
533	0.795236	27	adi_v1.17548
534	0.794852	27	adi_v1.15988
535	0.794468	27	adi_v1.14760
536	0.794084	27	adi_v1.13799
537	0.7937	27	adi_v1.13368
538	0.793315	27	adi_v1.12917
539	0.792931	27	adi_v1.11985
540	0.792547	27	adi_v1.10045
541	0.792163	27	adi_v1.09565
542	0.791779	27	adi_v1.08633
543	0.791395	27	adi_v1.07005
544	0.79101	27	adi_v1.06678
545	0.790626	27	adi_v1.05752
546	0.790242	27	adi_v1.05194
547	0.789858	27	adi_v1.04819
548	0.789474	27	adi_v1.04787
549	0.78909	27	adi_v1.03436
550	0.788705	27	adi_v1.01789
551	0.788321	27	adi_v1.01398
552	0.787937	27	adi_v1.00750
553	0.787553	27	adi_v1.00228
554	0.787169	26	adi_v1.23996
555	0.786784	26	adi_v1.23719
556	0.7864	26	adi_v1.21187
557	0.786016	26	adi_v1.20541
558	0.785632	26	adi_v1.15810
559	0.785248	26	adi_v1.15032
560	0.784864	26	adi_v1.14824
561	0.784479	26	adi_v1.14453
562	0.784095	26	adi_v1.13518
563	0.783711	26	adi_v1.11730
564	0.783327	26	adi_v1.11513
565	0.782943	26	adi_v1.11457
566	0.782559	26	adi_v1.10506
567	0.782174	26	adi_v1.09910
568	0.78179	26	adi_v1.09400
569	0.781406	26	adi_v1.07632
570	0.781022	26	adi_v1.07317
571	0.780638	26	adi_v1.06874
572	0.780254	26	adi_v1.06189
573	0.779869	26	adi_v1.05691
574	0.779485	26	adi_v1.05480
575	0.779101	26	adi_v1.04981
576	0.778717	26	adi_v1.03886
577	0.778333	26	adi_v1.03294
578	0.777949	25	adi_v1.24685
579	0.777564	25	adi_v1.24006
580	0.77718	25	adi_v1.23377
581	0.776796	25	adi_v1.22278
582	0.776412	25	adi_v1.22083
583	0.776028	25	adi_v1.21531
584	0.775643	25	adi_v1.20579
585	0.775259	25	adi_v1.19485
586	0.774875	25	adi_v1.18403
587	0.774491	25	adi_v1.18181
588	0.774107	25	adi_v1.17334
589	0.773723	25	adi_v1.15801
590	0.773338	25	adi_v1.14718
591	0.772954	25	adi_v1.13947
592	0.77257	25	adi_v1.13077
593	0.772186	25	adi_v1.12193
594	0.771802	25	adi_v1.11916
595	0.771418	25	adi_v1.11884
596	0.771033	25	adi_v1.10018
597	0.770649	25	adi_v1.09871
598	0.770265	25	adi_v1.09401
599	0.769881	25	adi_v1.07062
600	0.769497	25	adi_v1.06688
601	0.769113	25	adi_v1.05270
602	0.768728	25	adi_v1.04935
603	0.768344	25	adi_v1.04761
604	0.76796	25	adi_v1.04390
605	0.767576	25	adi_v1.01736
606	0.767192	25	adi_v1.01051
607	0.766808	25	adi_v1.00980
608	0.766423	24	adi_v1.23537
609	0.766039	24	adi_v1.23518
610	0.765655	24	adi_v1.21687
611	0.765271	24	adi_v1.21638
612	0.764887	24	adi_v1.21526
613	0.764502	24	adi_v1.20885
614	0.764118	24	adi_v1.19886
615	0.763734	24	adi_v1.19519
616	0.76335	24	adi_v1.17933
617	0.762966	24	adi_v1.17230
618	0.762582	24	adi_v1.16723
619	0.762197	24	adi_v1.16173
620	0.761813	24	adi_v1.16101
621	0.761429	24	adi_v1.15868
622	0.761045	24	adi_v1.15289
623	0.760661	24	adi_v1.15262
624	0.760277	24	adi_v1.14659
625	0.759892	24	adi_v1.12299
626	0.759508	24	adi_v1.11033
627	0.759124	24	adi_v1.10730
628	0.75874	24	adi_v1.10622
629	0.758356	24	adi_v1.10500
630	0.757972	24	adi_v1.09318
631	0.757587	24	adi_v1.08294
632	0.757203	24	adi_v1.07221
633	0.756819	24	adi_v1.06926
634	0.756435	24	adi_v1.05196
635	0.756051	24	adi_v1.04551
636	0.755667	24	adi_v1.02838
637	0.755282	24	adi_v1.02441
638	0.754898	24	adi_v1.02089
639	0.754514	23	adi_v1.23399
640	0.75413	23	adi_v1.23144
641	0.753746	23	adi_v1.22684
642	0.753362	23	adi_v1.19122
643	0.752977	23	adi_v1.18816
644	0.752593	23	adi_v1.18255
645	0.752209	23	adi_v1.16015
646	0.751825	23	adi_v1.15129
647	0.751441	23	adi_v1.14124
648	0.751056	23	adi_v1.13832
649	0.750672	23	adi_v1.11481
650	0.750288	23	adi_v1.11445
651	0.749904	23	adi_v1.09252
652	0.74952	23	adi_v1.09018
653	0.749136	23	adi_v1.08497
654	0.748751	23	adi_v1.08444
655	0.748367	23	adi_v1.08443
656	0.747983	23	adi_v1.08393
657	0.747599	23	adi_v1.08299
658	0.747215	23	adi_v1.07538
659	0.746831	23	adi_v1.06847
660	0.746446	23	adi_v1.05992
661	0.746062	23	adi_v1.05784
662	0.745678	23	adi_v1.05574
663	0.745294	23	adi_v1.04711
664	0.74491	23	adi_v1.04644
665	0.744526	23	adi_v1.04149
666	0.744141	23	adi_v1.04026
667	0.743757	23	adi_v1.03513
668	0.743373	23	adi_v1.02940
669	0.742989	23	adi_v1.00565
670	0.742605	22	adi_v1.23472
671	0.742221	22	adi_v1.20974
672	0.741836	22	adi_v1.20419
673	0.741452	22	adi_v1.20296
674	0.741068	22	adi_v1.19517
675	0.740684	22	adi_v1.19144
676	0.7403	22	adi_v1.18018
677	0.739915	22	adi_v1.18017
678	0.739531	22	adi_v1.17148
679	0.739147	22	adi_v1.16251
680	0.738763	22	adi_v1.14932
681	0.738379	22	adi_v1.14548
682	0.737995	22	adi_v1.12897
683	0.73761	22	adi_v1.12843
684	0.737226	22	adi_v1.12710
685	0.736842	22	adi_v1.11490
686	0.736458	22	adi_v1.11359
687	0.736074	22	adi_v1.11227
688	0.73569	22	adi_v1.10758
689	0.735305	22	adi_v1.09412
690	0.734921	22	adi_v1.08828
691	0.734537	22	adi_v1.08370
692	0.734153	22	adi_v1.08319
693	0.733769	22	adi_v1.07516
694	0.733385	22	adi_v1.07308
695	0.733	22	adi_v1.06617
696	0.732616	22	adi_v1.06350
697	0.732232	22	adi_v1.03713
698	0.731848	22	adi_v1.03695
699	0.731464	22	adi_v1.03091
700	0.73108	22	adi_v1.02325
701	0.730695	22	adi_v1.02301
702	0.730311	22	adi_v1.01305
703	0.729927	22	adi_v1.01223
704	0.729543	22	adi_v1.00728
705	0.729159	22	adi_v1.00236
706	0.728774	22	adi_v1.00137
707	0.72839	22	adi_v1.00058
708	0.728006	22	adi_v1.00041
709	0.727622	21	adi_v1.24039
710	0.727238	21	adi_v1.23920
711	0.726854	21	adi_v1.23074
712	0.726469	21	adi_v1.21806
713	0.726085	21	adi_v1.21705
714	0.725701	21	adi_v1.20445
715	0.725317	21	adi_v1.17628
716	0.724933	21	adi_v1.17451
717	0.724549	21	adi_v1.16872
718	0.724164	21	adi_v1.16703
719	0.72378	21	adi_v1.16156
720	0.723396	21	adi_v1.16044
721	0.723012	21	adi_v1.14865
722	0.722628	21	adi_v1.14635
723	0.722244	21	adi_v1.14626
724	0.721859	21	adi_v1.14192
725	0.721475	21	adi_v1.13395
726	0.721091	21	adi_v1.13326
727	0.720707	21	adi_v1.13068
728	0.720323	21	adi_v1.12950
729	0.719939	21	adi_v1.12821
730	0.719554	21	adi_v1.12669
731	0.71917	21	adi_v1.12618
732	0.718786	21	adi_v1.12097
733	0.718402	21	adi_v1.11920
734	0.718018	21	adi_v1.10403
735	0.717633	21	adi_v1.09622
736	0.717249	21	adi_v1.09214
737	0.716865	21	adi_v1.09186
738	0.716481	21	adi_v1.08042
739	0.716097	21	adi_v1.06780
740	0.715713	21	adi_v1.06046
741	0.715328	21	adi_v1.05298
742	0.714944	21	adi_v1.05197
743	0.71456	21	adi_v1.03132
744	0.714176	21	adi_v1.02854
745	0.713792	21	adi_v1.01921
746	0.713408	21	adi_v1.01741
747	0.713023	21	adi_v1.00469
748	0.712639	20	adi_v1.24433
749	0.712255	20	adi_v1.22234
750	0.711871	20	adi_v1.19924
751	0.711487	20	adi_v1.19398
752	0.711103	20	adi_v1.19300
753	0.710718	20	adi_v1.18536
754	0.710334	20	adi_v1.18392
755	0.70995	20	adi_v1.18350
756	0.709566	20	adi_v1.17698
757	0.709182	20	adi_v1.13516
758	0.708798	20	adi_v1.12934
759	0.708413	20	adi_v1.12429
760	0.708029	20	adi_v1.12049
761	0.707645	20	adi_v1.09747
762	0.707261	20	adi_v1.09286
763	0.706877	20	adi_v1.09238
764	0.706493	20	adi_v1.09160
765	0.706108	20	adi_v1.08917
766	0.705724	20	adi_v1.08829
767	0.70534	20	adi_v1.08382
768	0.704956	20	adi_v1.07797
769	0.704572	20	adi_v1.07645
770	0.704187	20	adi_v1.07078
771	0.703803	20	adi_v1.07044
772	0.703419	20	adi_v1.06577
773	0.703035	20	adi_v1.06519
774	0.702651	20	adi_v1.06025
775	0.702267	20	adi_v1.05750
776	0.701882	20	adi_v1.04636
777	0.701498	20	adi_v1.04296
778	0.701114	20	adi_v1.04231
779	0.70073	20	adi_v1.03757
780	0.700346	20	adi_v1.01617
781	0.699962	20	adi_v1.01499
782	0.699577	20	adi_v1.00577
783	0.699193	20	adi_v1.00256
784	0.698809	19	adi_v1.23809
785	0.698425	19	adi_v1.23545
786	0.698041	19	adi_v1.23484
787	0.697657	19	adi_v1.22636
788	0.697272	19	adi_v1.22359
789	0.696888	19	adi_v1.21332
790	0.696504	19	adi_v1.20958
791	0.69612	19	adi_v1.19049
792	0.695736	19	adi_v1.17168
793	0.695352	19	adi_v1.15372
794	0.694967	19	adi_v1.15344
795	0.694583	19	adi_v1.15263
796	0.694199	19	adi_v1.15047
797	0.693815	19	adi_v1.14888
798	0.693431	19	adi_v1.13908
799	0.693046	19	adi_v1.13640
800	0.692662	19	adi_v1.13176
801	0.692278	19	adi_v1.12551
802	0.691894	19	adi_v1.12085
803	0.69151	19	adi_v1.11944
804	0.691126	19	adi_v1.11413
805	0.690741	19	adi_v1.11010
806	0.690357	19	adi_v1.10810
807	0.689973	19	adi_v1.10522
808	0.689589	19	adi_v1.10447
809	0.689205	19	adi_v1.07999
810	0.688821	19	adi_v1.07529
811	0.688436	19	adi_v1.06910
812	0.688052	19	adi_v1.06186
813	0.687668	19	adi_v1.05764
814	0.687284	19	adi_v1.05606
815	0.6869	19	adi_v1.05363
816	0.686516	19	adi_v1.04809
817	0.686131	19	adi_v1.04688
818	0.685747	19	adi_v1.04469
819	0.685363	19	adi_v1.04344
820	0.684979	19	adi_v1.04133
821	0.684595	19	adi_v1.03791
822	0.684211	19	adi_v1.03552
823	0.683826	19	adi_v1.02773
824	0.683442	19	adi_v1.02480
825	0.683058	19	adi_v1.02443
826	0.682674	19	adi_v1.02029
827	0.68229	19	adi_v1.01976
828	0.681905	19	adi_v1.01670
829	0.681521	19	adi_v1.01660
830	0.681137	19	adi_v1.01635
831	0.680753	18	adi_v1.24670
832	0.680369	18	adi_v1.24446
833	0.679985	18	adi_v1.24060
834	0.6796	18	adi_v1.23949
835	0.679216	18	adi_v1.22998
836	0.678832	18	adi_v1.22786
837	0.678448	18	adi_v1.22679
838	0.678064	18	adi_v1.22572
839	0.67768	18	adi_v1.22409
840	0.677295	18	adi_v1.22264
841	0.676911	18	adi_v1.22162
842	0.676527	18	adi_v1.21926
843	0.676143	18	adi_v1.21310
844	0.675759	18	adi_v1.21260
845	0.675375	18	adi_v1.20778
846	0.67499	18	adi_v1.20548
847	0.674606	18	adi_v1.20322
848	0.674222	18	adi_v1.20082
849	0.673838	18	adi_v1.20055
850	0.673454	18	adi_v1.18627
851	0.67307	18	adi_v1.18237
852	0.672685	18	adi_v1.17833
853	0.672301	18	adi_v1.17590
854	0.671917	18	adi_v1.17369
855	0.671533	18	adi_v1.17162
856	0.671149	18	adi_v1.17155
857	0.670765	18	adi_v1.16923
858	0.67038	18	adi_v1.16525
859	0.669996	18	adi_v1.16396
860	0.669612	18	adi_v1.15618
861	0.669228	18	adi_v1.14841
862	0.668844	18	adi_v1.14620
863	0.668459	18	adi_v1.13279
864	0.668075	18	adi_v1.12865
865	0.667691	18	adi_v1.12154
866	0.667307	18	adi_v1.11928
867	0.666923	18	adi_v1.11762
868	0.666539	18	adi_v1.10942
869	0.666154	18	adi_v1.10795
870	0.66577	18	adi_v1.10694
871	0.665386	18	adi_v1.10445
872	0.665002	18	adi_v1.10280
873	0.664618	18	adi_v1.09964
874	0.664234	18	adi_v1.09734
875	0.663849	18	adi_v1.09218
876	0.663465	18	adi_v1.08384
877	0.663081	18	adi_v1.08211
878	0.662697	18	adi_v1.07835
879	0.662313	18	adi_v1.07755
880	0.661929	18	adi_v1.07506
881	0.661544	18	adi_v1.07326
882	0.66116	18	adi_v1.06892
883	0.660776	18	adi_v1.05299
884	0.660392	18	adi_v1.05255
885	0.660008	18	adi_v1.04720
886	0.659624	18	adi_v1.04038
887	0.659239	18	adi_v1.03990
888	0.658855	18	adi_v1.03822
889	0.658471	18	adi_v1.03709
890	0.658087	18	adi_v1.03252
891	0.657703	18	adi_v1.02879
892	0.657318	18	adi_v1.02796
893	0.656934	18	adi_v1.02274
894	0.65655	18	adi_v1.01927
895	0.656166	18	adi_v1.01748
896	0.655782	18	adi_v1.01580
897	0.655398	18	adi_v1.01453
898	0.655013	18	adi_v1.00907
899	0.654629	18	adi_v1.00882
900	0.654245	17	adi_v1.24508
901	0.653861	17	adi_v1.23888
902	0.653477	17	adi_v1.23546
903	0.653093	17	adi_v1.23236
904	0.652708	17	adi_v1.21981
905	0.652324	17	adi_v1.21761
906	0.65194	17	adi_v1.21584
907	0.651556	17	adi_v1.21416
908	0.651172	17	adi_v1.21115
909	0.650788	17	adi_v1.20364
910	0.650403	17	adi_v1.19843
911	0.650019	17	adi_v1.18751
912	0.649635	17	adi_v1.18275
913	0.649251	17	adi_v1.18003
914	0.648867	17	adi_v1.17645
915	0.648483	17	adi_v1.17611
916	0.648098	17	adi_v1.17377
917	0.647714	17	adi_v1.17173
918	0.64733	17	adi_v1.17166
919	0.646946	17	adi_v1.17050
920	0.646562	17	adi_v1.16898
921	0.646177	17	adi_v1.16282
922	0.645793	17	adi_v1.16211
923	0.645409	17	adi_v1.15661
924	0.645025	17	adi_v1.15200
925	0.644641	17	adi_v1.14710
926	0.644257	17	adi_v1.13735
927	0.643872	17	adi_v1.13080
928	0.643488	17	adi_v1.12667
929	0.643104	17	adi_v1.11973
930	0.64272	17	adi_v1.11849
931	0.642336	17	adi_v1.11789
932	0.641952	17	adi_v1.11570
933	0.641567	17	adi_v1.11132
934	0.641183	17	adi_v1.09489
935	0.640799	17	adi_v1.09278
936	0.640415	17	adi_v1.09101
937	0.640031	17	adi_v1.08062
938	0.639647	17	adi_v1.07624
939	0.639262	17	adi_v1.07452
940	0.638878	17	adi_v1.06848
941	0.638494	17	adi_v1.06769
942	0.63811	17	adi_v1.05941
943	0.637726	17	adi_v1.05709
944	0.637342	17	adi_v1.05461
945	0.636957	17	adi_v1.05282
946	0.636573	17	adi_v1.05153
947	0.636189	17	adi_v1.04957
948	0.635805	17	adi_v1.04628
949	0.635421	17	adi_v1.04143
950	0.635036	17	adi_v1.03444
951	0.634652	17	adi_v1.03074
952	0.634268	17	adi_v1.02843
953	0.633884	17	adi_v1.02771
954	0.6335	17	adi_v1.02467
955	0.633116	17	adi_v1.01546
956	0.632731	17	adi_v1.00911
957	0.632347	17	adi_v1.00832
958	0.631963	16	adi_v1.24658
959	0.631579	16	adi_v1.24593
960	0.631195	16	adi_v1.24414
961	0.630811	16	adi_v1.24240
962	0.630426	16	adi_v1.23901
963	0.630042	16	adi_v1.23782
964	0.629658	16	adi_v1.23459
965	0.629274	16	adi_v1.22468
966	0.62889	16	adi_v1.22365
967	0.628506	16	adi_v1.22344
968	0.628121	16	adi_v1.22311
969	0.627737	16	adi_v1.21654
970	0.627353	16	adi_v1.20138
971	0.626969	16	adi_v1.20019
972	0.626585	16	adi_v1.19135
973	0.626201	16	adi_v1.17445
974	0.625816	16	adi_v1.17424
975	0.625432	16	adi_v1.16847
976	0.625048	16	adi_v1.16843
977	0.624664	16	adi_v1.16057
978	0.62428	16	adi_v1.15823
979	0.623896	16	adi_v1.15789
980	0.623511	16	adi_v1.15622
981	0.623127	16	adi_v1.15164
982	0.622743	16	adi_v1.14106
983	0.622359	16	adi_v1.13190
984	0.621975	16	adi_v1.12236
985	0.62159	16	adi_v1.12175
986	0.621206	16	adi_v1.11960
987	0.620822	16	adi_v1.11955
988	0.620438	16	adi_v1.11142
989	0.620054	16	adi_v1.10934
990	0.61967	16	adi_v1.10360
991	0.619285	16	adi_v1.10201
992	0.618901	16	adi_v1.10198
993	0.618517	16	adi_v1.09587
994	0.618133	16	adi_v1.09230
995	0.617749	16	adi_v1.08405
996	0.617365	16	adi_v1.07641
997	0.61698	16	adi_v1.07597
998	0.616596	16	adi_v1.06976
999	0.616212	16	adi_v1.06343
1000	0.615828	16	adi_v1.05977
1001	0.615444	16	adi_v1.05510
1002	0.61506	16	adi_v1.05473
1003	0.614675	16	adi_v1.04684
1004	0.614291	16	adi_v1.04380
1005	0.613907	16	adi_v1.04342
1006	0.613523	16	adi_v1.03802
1007	0.613139	16	adi_v1.03600
1008	0.612755	16	adi_v1.03218
1009	0.61237	16	adi_v1.02957
1010	0.611986	16	adi_v1.02430
1011	0.611602	16	adi_v1.02256
1012	0.611218	16	adi_v1.02059
1013	0.610834	16	adi_v1.02045
1014	0.610449	16	adi_v1.01615
1015	0.610065	16	adi_v1.01595
1016	0.609681	16	adi_v1.01500
1017	0.609297	16	adi_v1.00933
1018	0.608913	16	adi_v1.00893
1019	0.608529	15	adi_v1.23763
1020	0.608144	15	adi_v1.23330
1021	0.60776	15	adi_v1.22354
1022	0.607376	15	adi_v1.21967
1023	0.606992	15	adi_v1.21553
1024	0.606608	15	adi_v1.21164
1025	0.606224	15	adi_v1.21137
1026	0.605839	15	adi_v1.20625
1027	0.605455	15	adi_v1.19945
1028	0.605071	15	adi_v1.19311
1029	0.604687	15	adi_v1.19092
1030	0.604303	15	adi_v1.18698
1031	0.603919	15	adi_v1.18660
1032	0.603534	15	adi_v1.18605
1033	0.60315	15	adi_v1.18524
1034	0.602766	15	adi_v1.18287
1035	0.602382	15	adi_v1.18267
1036	0.601998	15	adi_v1.18234
1037	0.601614	15	adi_v1.17851
1038	0.601229	15	adi_v1.17157
1039	0.600845	15	adi_v1.17117
1040	0.600461	15	adi_v1.17099
1041	0.600077	15	adi_v1.16799
1042	0.599693	15	adi_v1.16619
1043	0.599308	15	adi_v1.16496
1044	0.598924	15	adi_v1.15615
1045	0.59854	15	adi_v1.15052
1046	0.598156	15	adi_v1.14463
1047	0.597772	15	adi_v1.14418
1048	0.597388	15	adi_v1.13708
1049	0.597003	15	adi_v1.13443
1050	0.596619	15	adi_v1.13422
1051	0.596235	15	adi_v1.12567
1052	0.595851	15	adi_v1.12547
1053	0.595467	15	adi_v1.12371
1054	0.595083	15	adi_v1.12288
1055	0.594698	15	adi_v1.12207
1056	0.594314	15	adi_v1.11501
1057	0.59393	15	adi_v1.11472
1058	0.593546	15	adi_v1.10845
1059	0.593162	15	adi_v1.10548
1060	0.592778	15	adi_v1.10325
1061	0.592393	15	adi_v1.10304
1062	0.592009	15	adi_v1.10210
1063	0.591625	15	adi_v1.08749
1064	0.591241	15	adi_v1.08640
1065	0.590857	15	adi_v1.08389
1066	0.590473	15	adi_v1.08339
1067	0.590088	15	adi_v1.07563
1068	0.589704	15	adi_v1.07454
1069	0.58932	15	adi_v1.06649
1070	0.588936	15	adi_v1.06564
1071	0.588552	15	adi_v1.06168
1072	0.588167	15	adi_v1.06086
1073	0.587783	15	adi_v1.05916
1074	0.587399	15	adi_v1.05575
1075	0.587015	15	adi_v1.05180
1076	0.586631	15	adi_v1.04560
1077	0.586247	15	adi_v1.04547
1078	0.585862	15	adi_v1.04545
1079	0.585478	15	adi_v1.04317
1080	0.585094	15	adi_v1.03466
1081	0.58471	15	adi_v1.03258
1082	0.584326	15	adi_v1.03249
1083	0.583942	15	adi_v1.02804
1084	0.583557	15	adi_v1.02369
1085	0.583173	15	adi_v1.02234
1086	0.582789	15	adi_v1.01972
1087	0.582405	15	adi_v1.01561
1088	0.582021	14	adi_v1.24725
1089	0.581637	14	adi_v1.24615
1090	0.581252	14	adi_v1.24382
1091	0.580868	14	adi_v1.24336
1092	0.580484	14	adi_v1.24218
1093	0.5801	14	adi_v1.24134
1094	0.579716	14	adi_v1.23892
1095	0.579332	14	adi_v1.22874
1096	0.578947	14	adi_v1.22600
1097	0.578563	14	adi_v1.22462
1098	0.578179	14	adi_v1.22157
1099	0.577795	14	adi_v1.22052
1100	0.577411	14	adi_v1.21438
1101	0.577027	14	adi_v1.21072
1102	0.576642	14	adi_v1.20680
1103	0.576258	14	adi_v1.20667
1104	0.575874	14	adi_v1.19848
1105	0.57549	14	adi_v1.19662
1106	0.575106	14	adi_v1.18750
1107	0.574721	14	adi_v1.18570
1108	0.574337	14	adi_v1.18548
1109	0.573953	14	adi_v1.18435
1110	0.573569	14	adi_v1.18097
1111	0.573185	14	adi_v1.17473
1112	0.572801	14	adi_v1.17328
1113	0.572416	14	adi_v1.16520
1114	0.572032	14	adi_v1.16306
1115	0.571648	14	adi_v1.15882
1116	0.571264	14	adi_v1.15835
1117	0.57088	14	adi_v1.15747
1118	0.570496	14	adi_v1.15611
1119	0.570111	14	adi_v1.15386
1120	0.569727	14	adi_v1.14739
1121	0.569343	14	adi_v1.14640
1122	0.568959	14	adi_v1.14365
1123	0.568575	14	adi_v1.14201
1124	0.568191	14	adi_v1.14149
1125	0.567806	14	adi_v1.13295
1126	0.567422	14	adi_v1.13116
1127	0.567038	14	adi_v1.13041
1128	0.566654	14	adi_v1.12914
1129	0.56627	14	adi_v1.12810
1130	0.565886	14	adi_v1.12438
1131	0.565501	14	adi_v1.12367
1132	0.565117	14	adi_v1.11613
1133	0.564733	14	adi_v1.11258
1134	0.564349	14	adi_v1.11148
1135	0.563965	14	adi_v1.10384
1136	0.56358	14	adi_v1.10260
1137	0.563196	14	adi_v1.08839
1138	0.562812	14	adi_v1.08789
1139	0.562428	14	adi_v1.08673
1140	0.562044	14	adi_v1.08270
1141	0.56166	14	adi_v1.08247
1142	0.561275	14	adi_v1.08232
1143	0.560891	14	adi_v1.08136
1144	0.560507	14	adi_v1.08103
1145	0.560123	14	adi_v1.07879
1146	0.559739	14	adi_v1.07519
1147	0.559355	14	adi_v1.07362
1148	0.55897	14	adi_v1.06628
1149	0.558586	14	adi_v1.06555
1150	0.558202	14	adi_v1.05715
1151	0.557818	14	adi_v1.05640
1152	0.557434	14	adi_v1.05191
1153	0.55705	14	adi_v1.04953
1154	0.556665	14	adi_v1.04841
1155	0.556281	14	adi_v1.04624
1156	0.555897	14	adi_v1.04507
1157	0.555513	14	adi_v1.03943
1158	0.555129	14	adi_v1.03831
1159	0.554745	14	adi_v1.03406
1160	0.55436	14	adi_v1.03220
1161	0.553976	14	adi_v1.03213
1162	0.553592	14	adi_v1.02455
1163	0.553208	14	adi_v1.02070
1164	0.552824	14	adi_v1.01135
1165	0.552439	14	adi_v1.01066
1166	0.552055	14	adi_v1.00462
1167	0.551671	14	adi_v1.00249
1168	0.551287	14	adi_v1.00178
1169	0.550903	14	adi_v1.00174
1170	0.550519	13	adi_v1.24718
1171	0.550134	13	adi_v1.24703
1172	0.54975	13	adi_v1.24189
1173	0.549366	13	adi_v1.24166
1174	0.548982	13	adi_v1.24141
1175	0.548598	13	adi_v1.23562
1176	0.548214	13	adi_v1.23453
1177	0.547829	13	adi_v1.23220
1178	0.547445	13	adi_v1.22801
1179	0.547061	13	adi_v1.22764
1180	0.546677	13	adi_v1.22503
1181	0.546293	13	adi_v1.22095
1182	0.545909	13	adi_v1.22065
1183	0.545524	13	adi_v1.21929
1184	0.54514	13	adi_v1.21690
1185	0.544756	13	adi_v1.21061
1186	0.544372	13	adi_v1.20818
1187	0.543988	13	adi_v1.20327
1188	0.543604	13	adi_v1.20078
1189	0.543219	13	adi_v1.19889
1190	0.542835	13	adi_v1.19883
1191	0.542451	13	adi_v1.19867
1192	0.542067	13	adi_v1.19379
1193	0.541683	13	adi_v1.19249
1194	0.541299	13	adi_v1.19127
1195	0.540914	13	adi_v1.18871
1196	0.54053	13	adi_v1.18521
1197	0.540146	13	adi_v1.17330
1198	0.539762	13	adi_v1.17015
1199	0.539378	13	adi_v1.16319
1200	0.538993	13	adi_v1.16192
1201	0.538609	13	adi_v1.15928
1202	0.538225	13	adi_v1.15787
1203	0.537841	13	adi_v1.15783
1204	0.537457	13	adi_v1.15574
1205	0.537073	13	adi_v1.15335
1206	0.536688	13	adi_v1.13617
1207	0.536304	13	adi_v1.13093
1208	0.53592	13	adi_v1.12823
1209	0.535536	13	adi_v1.12556
1210	0.535152	13	adi_v1.12411
1211	0.534768	13	adi_v1.11898
1212	0.534383	13	adi_v1.11712
1213	0.533999	13	adi_v1.11576
1214	0.533615	13	adi_v1.11150
1215	0.533231	13	adi_v1.10659
1216	0.532847	13	adi_v1.10609
1217	0.532463	13	adi_v1.10286
1218	0.532078	13	adi_v1.10283
1219	0.531694	13	adi_v1.10253
1220	0.53131	13	adi_v1.10128
1221	0.530926	13	adi_v1.09996
1222	0.530542	13	adi_v1.09885
1223	0.530158	13	adi_v1.09678
1224	0.529773	13	adi_v1.09032
1225	0.529389	13	adi_v1.08971
1226	0.529005	13	adi_v1.08856
1227	0.528621	13	adi_v1.07697
1228	0.528237	13	adi_v1.07043
1229	0.527852	13	adi_v1.06946
1230	0.527468	13	adi_v1.06558
1231	0.527084	13	adi_v1.06429
1232	0.5267	13	adi_v1.05927
1233	0.526316	13	adi_v1.05634
1234	0.525932	13	adi_v1.05592
1235	0.525547	13	adi_v1.05152
1236	0.525163	13	adi_v1.04890
1237	0.524779	13	adi_v1.04805
1238	0.524395	13	adi_v1.04687
1239	0.524011	13	adi_v1.04625
1240	0.523627	13	adi_v1.04546
1241	0.523242	13	adi_v1.04263
1242	0.522858	13	adi_v1.04058
1243	0.522474	13	adi_v1.03571
1244	0.52209	13	adi_v1.02449
1245	0.521706	13	adi_v1.02132
1246	0.521322	13	adi_v1.02116
1247	0.520937	13	adi_v1.02016
1248	0.520553	13	adi_v1.01082
1249	0.520169	13	adi_v1.01048
1250	0.519785	13	adi_v1.00991
1251	0.519401	13	adi_v1.00939
1252	0.519017	13	adi_v1.00194
1253	0.518632	12	adi_v1.23860
1254	0.518248	12	adi_v1.23811
1255	0.517864	12	adi_v1.23639
1256	0.51748	12	adi_v1.23594
1257	0.517096	12	adi_v1.23445
1258	0.516711	12	adi_v1.23315
1259	0.516327	12	adi_v1.23134
1260	0.515943	12	adi_v1.22966
1261	0.515559	12	adi_v1.22605
1262	0.515175	12	adi_v1.22387
1263	0.514791	12	adi_v1.22375
1264	0.514406	12	adi_v1.22366
1265	0.514022	12	adi_v1.22140
1266	0.513638	12	adi_v1.21941
1267	0.513254	12	adi_v1.21885
1268	0.51287	12	adi_v1.21566
1269	0.512486	12	adi_v1.20890
1270	0.512101	12	adi_v1.20224
1271	0.511717	12	adi_v1.19625
1272	0.511333	12	adi_v1.19221
1273	0.510949	12	adi_v1.19097
1274	0.510565	12	adi_v1.19057
1275	0.510181	12	adi_v1.18355
1276	0.509796	12	adi_v1.18306
1277	0.509412	12	adi_v1.17992
1278	0.509028	12	adi_v1.17729
1279	0.508644	12	adi_v1.17620
1280	0.50826	12	adi_v1.17466
1281	0.507876	12	adi_v1.16442
1282	0.507491	12	adi_v1.16049
1283	0.507107	12	adi_v1.16043
1284	0.506723	12	adi_v1.15595
1285	0.506339	12	adi_v1.15339
1286	0.505955	12	adi_v1.14804
1287	0.50557	12	adi_v1.14680
1288	0.505186	12	adi_v1.14308
1289	0.504802	12	adi_v1.13963
1290	0.504418	12	adi_v1.13519
1291	0.504034	12	adi_v1.12324
1292	0.50365	12	adi_v1.11900
1293	0.503265	12	adi_v1.11763
1294	0.502881	12	adi_v1.11506
1295	0.502497	12	adi_v1.11338
1296	0.502113	12	adi_v1.11277
1297	0.501729	12	adi_v1.11039
1298	0.501345	12	adi_v1.10754
1299	0.50096	12	adi_v1.10669
1300	0.500576	12	adi_v1.10505
1301	0.500192	12	adi_v1.10449
1302	0.499808	12	adi_v1.08915
1303	0.499424	12	adi_v1.08813
1304	0.49904	12	adi_v1.08701
1305	0.498655	12	adi_v1.08371
1306	0.498271	12	adi_v1.08297
1307	0.497887	12	adi_v1.07986
1308	0.497503	12	adi_v1.07387
1309	0.497119	12	adi_v1.07287
1310	0.496735	12	adi_v1.07157
1311	0.49635	12	adi_v1.07064
1312	0.495966	12	adi_v1.06536
1313	0.495582	12	adi_v1.05773
1314	0.495198	12	adi_v1.05220
1315	0.494814	12	adi_v1.05119
1316	0.49443	12	adi_v1.04447
1317	0.494045	12	adi_v1.04042
1318	0.493661	12	adi_v1.03922
1319	0.493277	12	adi_v1.03450
1320	0.492893	12	adi_v1.03412
1321	0.492509	12	adi_v1.03330
1322	0.492124	12	adi_v1.03309
1323	0.49174	12	adi_v1.03277
1324	0.491356	12	adi_v1.03269
1325	0.490972	12	adi_v1.02791
1326	0.490588	12	adi_v1.02637
1327	0.490204	12	adi_v1.02331
1328	0.489819	12	adi_v1.02313
1329	0.489435	12	adi_v1.01750
1330	0.489051	12	adi_v1.01214
1331	0.488667	12	adi_v1.00388
1332	0.488283	11	adi_v1.24465
1333	0.487899	11	adi_v1.24192
1334	0.487514	11	adi_v1.24120
1335	0.48713	11	adi_v1.23586
1336	0.486746	11	adi_v1.23535
1337	0.486362	11	adi_v1.23496
1338	0.485978	11	adi_v1.23486
1339	0.485594	11	adi_v1.23287
1340	0.485209	11	adi_v1.22869
1341	0.484825	11	adi_v1.22717
1342	0.484441	11	adi_v1.22294
1343	0.484057	11	adi_v1.22191
1344	0.483673	11	adi_v1.21797
1345	0.483289	11	adi_v1.21405
1346	0.482904	11	adi_v1.20987
1347	0.48252	11	adi_v1.20839
1348	0.482136	11	adi_v1.20835
1349	0.481752	11	adi_v1.20712
1350	0.481368	11	adi_v1.20565
1351	0.480983	11	adi_v1.20473
1352	0.480599	11	adi_v1.20124
1353	0.480215	11	adi_v1.20001
1354	0.479831	11	adi_v1.19692
1355	0.479447	11	adi_v1.19427
1356	0.479063	11	adi_v1.19324
1357	0.478678	11	adi_v1.18874
1358	0.478294	11	adi_v1.18829
1359	0.47791	11	adi_v1.18775
1360	0.477526	11	adi_v1.18703
1361	0.477142	11	adi_v1.18211
1362	0.476758	11	adi_v1.18098
1363	0.476373	11	adi_v1.17772
1364	0.475989	11	adi_v1.17727
1365	0.475605	11	adi_v1.16775
1366	0.475221	11	adi_v1.16147
1367	0.474837	11	adi_v1.16144
1368	0.474453	11	adi_v1.16017
1369	0.474068	11	adi_v1.15456
1370	0.473684	11	adi_v1.15228
1371	0.4733	11	adi_v1.15218
1372	0.472916	11	adi_v1.15179
1373	0.472532	11	adi_v1.14947
1374	0.472148	11	adi_v1.14862
1375	0.471763	11	adi_v1.14573
1376	0.471379	11	adi_v1.14239
1377	0.470995	11	adi_v1.14045
1378	0.470611	11	adi_v1.14031
1379	0.470227	11	adi_v1.13931
1380	0.469842	11	adi_v1.13854
1381	0.469458	11	adi_v1.13715
1382	0.469074	11	adi_v1.13644
1383	0.46869	11	adi_v1.13614
1384	0.468306	11	adi_v1.13317
1385	0.467922	11	adi_v1.13217
1386	0.467537	11	adi_v1.13162
1387	0.467153	11	adi_v1.13061
1388	0.466769	11	adi_v1.12838
1389	0.466385	11	adi_v1.12608
1390	0.466001	11	adi_v1.12503
1391	0.465617	11	adi_v1.12302
1392	0.465232	11	adi_v1.12280
1393	0.464848	11	adi_v1.12058
1394	0.464464	11	adi_v1.12020
1395	0.46408	11	adi_v1.10796
1396	0.463696	11	adi_v1.10721
1397	0.463312	11	adi_v1.10717
1398	0.462927	11	adi_v1.10714
1399	0.462543	11	adi_v1.10691
1400	0.462159	11	adi_v1.10346
1401	0.461775	11	adi_v1.09957
1402	0.461391	11	adi_v1.09956
1403	0.461007	11	adi_v1.09857
1404	0.460622	11	adi_v1.09701
1405	0.460238	11	adi_v1.09263
1406	0.459854	11	adi_v1.08967
1407	0.45947	11	adi_v1.08848
1408	0.459086	11	adi_v1.08428
1409	0.458701	11	adi_v1.08099
1410	0.458317	11	adi_v1.08085
1411	0.457933	11	adi_v1.08068
1412	0.457549	11	adi_v1.08058
1413	0.457165	11	adi_v1.07994
1414	0.456781	11	adi_v1.07548
1415	0.456396	11	adi_v1.06397
1416	0.456012	11	adi_v1.06242
1417	0.455628	11	adi_v1.06083
1418	0.455244	11	adi_v1.05925
1419	0.45486	11	adi_v1.05883
1420	0.454476	11	adi_v1.05546
1421	0.454091	11	adi_v1.05340
1422	0.453707	11	adi_v1.04810
1423	0.453323	11	adi_v1.04599
1424	0.452939	11	adi_v1.04587
1425	0.452555	11	adi_v1.04585
1426	0.452171	11	adi_v1.04559
1427	0.451786	11	adi_v1.04518
1428	0.451402	11	adi_v1.04277
1429	0.451018	11	adi_v1.04011
1430	0.450634	11	adi_v1.03844
1431	0.45025	11	adi_v1.03640
1432	0.449866	11	adi_v1.03609
1433	0.449481	11	adi_v1.03411
1434	0.449097	11	adi_v1.02953
1435	0.448713	11	adi_v1.02941
1436	0.448329	11	adi_v1.02785
1437	0.447945	11	adi_v1.02705
1438	0.447561	11	adi_v1.02068
1439	0.447176	11	adi_v1.01001
1440	0.446792	11	adi_v1.00409
1441	0.446408	11	adi_v1.00253
1442	0.446024	10	adi_v1.24706
1443	0.44564	10	adi_v1.24587
1444	0.445255	10	adi_v1.24546
1445	0.444871	10	adi_v1.24325
1446	0.444487	10	adi_v1.24287
1447	0.444103	10	adi_v1.24183
1448	0.443719	10	adi_v1.24163
1449	0.443335	10	adi_v1.24161
1450	0.44295	10	adi_v1.23541
1451	0.442566	10	adi_v1.23509
1452	0.442182	10	adi_v1.23327
1453	0.441798	10	adi_v1.22819
1454	0.441414	10	adi_v1.22809
1455	0.44103	10	adi_v1.22685
1456	0.440645	10	adi_v1.22570
1457	0.440261	10	adi_v1.22275
1458	0.439877	10	adi_v1.22128
1459	0.439493	10	adi_v1.22011
1460	0.439109	10	adi_v1.21974
1461	0.438725	10	adi_v1.21900
1462	0.43834	10	adi_v1.21890
1463	0.437956	10	adi_v1.21632
1464	0.437572	10	adi_v1.21381
1465	0.437188	10	adi_v1.21083
1466	0.436804	10	adi_v1.20628
1467	0.43642	10	adi_v1.20623
1468	0.436035	10	adi_v1.20577
1469	0.435651	10	adi_v1.20284
1470	0.435267	10	adi_v1.20040
1471	0.434883	10	adi_v1.20007
1472	0.434499	10	adi_v1.19841
1473	0.434114	10	adi_v1.19784
1474	0.43373	10	adi_v1.19547
1475	0.433346	10	adi_v1.19513
1476	0.432962	10	adi_v1.19003
1477	0.432578	10	adi_v1.18634
1478	0.432194	10	adi_v1.18112
1479	0.431809	10	adi_v1.18094
1480	0.431425	10	adi_v1.17995
1481	0.431041	10	adi_v1.17948
1482	0.430657	10	adi_v1.17907
1483	0.430273	10	adi_v1.17629
1484	0.429889	10	adi_v1.17154
1485	0.429504	10	adi_v1.16783
1486	0.42912	10	adi_v1.16741
1487	0.428736	10	adi_v1.16086
1488	0.428352	10	adi_v1.15907
1489	0.427968	10	adi_v1.15737
1490	0.427584	10	adi_v1.15732
1491	0.427199	10	adi_v1.15506
1492	0.426815	10	adi_v1.15141
1493	0.426431	10	adi_v1.15056
1494	0.426047	10	adi_v1.15020
1495	0.425663	10	adi_v1.14971
1496	0.425279	10	adi_v1.14911
1497	0.424894	10	adi_v1.14899
1498	0.42451	10	adi_v1.14837
1499	0.424126	10	adi_v1.14677
1500	0.423742	10	adi_v1.14489
1501	0.423358	10	adi_v1.14075
1502	0.422973	10	adi_v1.13930
1503	0.422589	10	adi_v1.13448
1504	0.422205	10	adi_v1.13397
1505	0.421821	10	adi_v1.13351
1506	0.421437	10	adi_v1.13296
1507	0.421053	10	adi_v1.12884
1508	0.420668	10	adi_v1.12591
1509	0.420284	10	adi_v1.12229
1510	0.4199	10	adi_v1.12196
1511	0.419516	10	adi_v1.12195
1512	0.419132	10	adi_v1.12155
1513	0.418748	10	adi_v1.11500
1514	0.418363	10	adi_v1.11437
1515	0.417979	10	adi_v1.11366
1516	0.417595	10	adi_v1.11118
1517	0.417211	10	adi_v1.11040
1518	0.416827	10	adi_v1.10980
1519	0.416443	10	adi_v1.09777
1520	0.416058	10	adi_v1.09753
1521	0.415674	10	adi_v1.09711
1522	0.41529	10	adi_v1.09479
1523	0.414906	10	adi_v1.09452
1524	0.414522	10	adi_v1.09399
1525	0.414138	10	adi_v1.09272
1526	0.413753	10	adi_v1.09107
1527	0.413369	10	adi_v1.09021
1528	0.412985	10	adi_v1.08691
1529	0.412601	10	adi_v1.08689
1530	0.412217	10	adi_v1.08670
1531	0.411833	10	adi_v1.08644
1532	0.411448	10	adi_v1.08565
1533	0.411064	10	adi_v1.08400
1534	0.41068	10	adi_v1.07721
1535	0.410296	10	adi_v1.07657
1536	0.409912	10	adi_v1.07617
1537	0.409527	10	adi_v1.07612
1538	0.409143	10	adi_v1.07569
1539	0.408759	10	adi_v1.07394
1540	0.408375	10	adi_v1.06760
1541	0.407991	10	adi_v1.06489
1542	0.407607	10	adi_v1.06302
1543	0.407222	10	adi_v1.05721
1544	0.406838	10	adi_v1.05680
1545	0.406454	10	adi_v1.05629
1546	0.40607	10	adi_v1.05204
1547	0.405686	10	adi_v1.04542
1548	0.405302	10	adi_v1.04374
1549	0.404917	10	adi_v1.04362
1550	0.404533	10	adi_v1.04310
1551	0.404149	10	adi_v1.04160
1552	0.403765	10	adi_v1.03968
1553	0.403381	10	adi_v1.03710
1554	0.402997	10	adi_v1.03541
1555	0.402612	10	adi_v1.03508
1556	0.402228	10	adi_v1.03391
1557	0.401844	10	adi_v1.03320
1558	0.40146	10	adi_v1.03188
1559	0.401076	10	adi_v1.03088
1560	0.400692	10	adi_v1.02961
1561	0.400307	10	adi_v1.02271
1562	0.399923	10	adi_v1.01725
1563	0.399539	10	adi_v1.01508
1564	0.399155	10	adi_v1.01336
1565	0.398771	10	adi_v1.01269
1566	0.398386	10	adi_v1.01200
1567	0.398002	10	adi_v1.01123
1568	0.397618	10	adi_v1.00533
1569	0.397234	10	adi_v1.00352
1570	0.39685	10	adi_v1.00350
1571	0.396466	10	adi_v1.00187
1572	0.396081	9	adi_v1.24617
1573	0.395697	9	adi_v1.24521
1574	0.395313	9	adi_v1.24487
1575	0.394929	9	adi_v1.24466
1576	0.394545	9	adi_v1.24461
1577	0.394161	9	adi_v1.24109
1578	0.393776	9	adi_v1.23863
1579	0.393392	9	adi_v1.23635
1580	0.393008	9	adi_v1.23068
1581	0.392624	9	adi_v1.23000
1582	0.39224	9	adi_v1.22991
1583	0.391856	9	adi_v1.22987
1584	0.391471	9	adi_v1.22923
1585	0.391087	9	adi_v1.22657
1586	0.390703	9	adi_v1.22377
1587	0.390319	9	adi_v1.22170
1588	0.389935	9	adi_v1.22137
1589	0.389551	9	adi_v1.22093
1590	0.389166	9	adi_v1.21952
1591	0.388782	9	adi_v1.21224
1592	0.388398	9	adi_v1.21149
1593	0.388014	9	adi_v1.21146
1594	0.38763	9	adi_v1.20687
1595	0.387245	9	adi_v1.20556
1596	0.386861	9	adi_v1.20500
1597	0.386477	9	adi_v1.20307
1598	0.386093	9	adi_v1.20080
1599	0.385709	9	adi_v1.19961
1600	0.385325	9	adi_v1.19497
1601	0.38494	9	adi_v1.19203
1602	0.384556	9	adi_v1.19073
1603	0.384172	9	adi_v1.18975
1604	0.383788	9	adi_v1.18723
1605	0.383404	9	adi_v1.18459
1606	0.38302	9	adi_v1.18064
1607	0.382635	9	adi_v1.17845
1608	0.382251	9	adi_v1.17731
1609	0.381867	9	adi_v1.17595
1610	0.381483	9	adi_v1.17100
1611	0.381099	9	adi_v1.17041
1612	0.380715	9	adi_v1.16742
1613	0.38033	9	adi_v1.16449
1614	0.379946	9	adi_v1.15920
1615	0.379562	9	adi_v1.15492
1616	0.379178	9	adi_v1.15092
1617	0.378794	9	adi_v1.14676
1618	0.37841	9	adi_v1.14600
1619	0.378025	9	adi_v1.14288
1620	0.377641	9	adi_v1.14238
1621	0.377257	9	adi_v1.14211
1622	0.376873	9	adi_v1.14105
1623	0.376489	9	adi_v1.13868
1624	0.376104	9	adi_v1.13822
1625	0.37572	9	adi_v1.13699
1626	0.375336	9	adi_v1.13501
1627	0.374952	9	adi_v1.13300
1628	0.374568	9	adi_v1.13239
1629	0.374184	9	adi_v1.12687
1630	0.373799	9	adi_v1.12223
1631	0.373415	9	adi_v1.12211
1632	0.373031	9	adi_v1.12091
1633	0.372647	9	adi_v1.11902
1634	0.372263	9	adi_v1.11767
1635	0.371879	9	adi_v1.11752
1636	0.371494	9	adi_v1.11568
1637	0.37111	9	adi_v1.11474
1638	0.370726	9	adi_v1.11395
1639	0.370342	9	adi_v1.11143
1640	0.369958	9	adi_v1.11114
1641	0.369574	9	adi_v1.10918
1642	0.369189	9	adi_v1.10503
1643	0.368805	9	adi_v1.10485
1644	0.368421	9	adi_v1.10461
1645	0.368037	9	adi_v1.10092
1646	0.367653	9	adi_v1.10069
1647	0.367269	9	adi_v1.09966
1648	0.366884	9	adi_v1.09926
1649	0.3665	9	adi_v1.09909
1650	0.366116	9	adi_v1.09521
1651	0.365732	9	adi_v1.09205
1652	0.365348	9	adi_v1.09154
1653	0.364964	9	adi_v1.09135
1654	0.364579	9	adi_v1.09134
1655	0.364195	9	adi_v1.09067
1656	0.363811	9	adi_v1.08678
1657	0.363427	9	adi_v1.08623
1658	0.363043	9	adi_v1.08593
1659	0.362658	9	adi_v1.08548
1660	0.362274	9	adi_v1.08507
1661	0.36189	9	adi_v1.08436
1662	0.361506	9	adi_v1.08403
1663	0.361122	9	adi_v1.08282
1664	0.360738	9	adi_v1.08098
1665	0.360353	9	adi_v1.08017
1666	0.359969	9	adi_v1.07690
1667	0.359585	9	adi_v1.07678
1668	0.359201	9	adi_v1.07640
1669	0.358817	9	adi_v1.07559
1670	0.358433	9	adi_v1.07390
1671	0.358048	9	adi_v1.07389
1672	0.357664	9	adi_v1.07341
1673	0.35728	9	adi_v1.07302
1674	0.356896	9	adi_v1.06840
1675	0.356512	9	adi_v1.06783
1676	0.356128	9	adi_v1.06484
1677	0.355743	9	adi_v1.06151
1678	0.355359	9	adi_v1.06134
1679	0.354975	9	adi_v1.06024
1680	0.354591	9	adi_v1.05824
1681	0.354207	9	adi_v1.05591
1682	0.353823	9	adi_v1.05582
1683	0.353438	9	adi_v1.05547
1684	0.353054	9	adi_v1.05543
1685	0.35267	9	adi_v1.05470
1686	0.352286	9	adi_v1.05409
1687	0.351902	9	adi_v1.05375
1688	0.351517	9	adi_v1.05349
1689	0.351133	9	adi_v1.05228
1690	0.350749	9	adi_v1.05014
1691	0.350365	9	adi_v1.04803
1692	0.349981	9	adi_v1.04499
1693	0.349597	9	adi_v1.04498
1694	0.349212	9	adi_v1.04211
1695	0.348828	9	adi_v1.03981
1696	0.348444	9	adi_v1.03288
1697	0.34806	9	adi_v1.03280
1698	0.347676	9	adi_v1.03053
1699	0.347292	9	adi_v1.02959
1700	0.346907	9	adi_v1.02780
1701	0.346523	9	adi_v1.02778
1702	0.346139	9	adi_v1.02476
1703	0.345755	9	adi_v1.02373
1704	0.345371	9	adi_v1.02133
1705	0.344987	9	adi_v1.01774
1706	0.344602	9	adi_v1.01605
1707	0.344218	9	adi_v1.01584
1708	0.343834	9	adi_v1.01113
1709	0.34345	9	adi_v1.00910
1710	0.343066	9	adi_v1.00132
1711	0.342682	9	adi_v1.00127
1712	0.342297	8	adi_v1.24437
1713	0.341913	8	adi_v1.24354
1714	0.341529	8	adi_v1.24283
1715	0.341145	8	adi_v1.23581
1716	0.340761	8	adi_v1.23508
1717	0.340376	8	adi_v1.23067
1718	0.339992	8	adi_v1.22681
1719	0.339608	8	adi_v1.22438
1720	0.339224	8	adi_v1.22272
1721	0.33884	8	adi_v1.21907
1722	0.338456	8	adi_v1.21715
1723	0.338071	8	adi_v1.21108
1724	0.337687	8	adi_v1.20975
1725	0.337303	8	adi_v1.20860
1726	0.336919	8	adi_v1.20559
1727	0.336535	8	adi_v1.20309
1728	0.336151	8	adi_v1.20240
1729	0.335766	8	adi_v1.20157
1730	0.335382	8	adi_v1.19725
1731	0.334998	8	adi_v1.19670
1732	0.334614	8	adi_v1.19569
1733	0.33423	8	adi_v1.19207
1734	0.333846	8	adi_v1.19116
1735	0.333461	8	adi_v1.19006
1736	0.333077	8	adi_v1.18989
1737	0.332693	8	adi_v1.18902
1738	0.332309	8	adi_v1.18888
1739	0.331925	8	adi_v1.18559
1740	0.331541	8	adi_v1.18324
1741	0.331156	8	adi_v1.17805
1742	0.330772	8	adi_v1.17696
1743	0.330388	8	adi_v1.17566
1744	0.330004	8	adi_v1.17552
1745	0.32962	8	adi_v1.17486
1746	0.329235	8	adi_v1.17457
1747	0.328851	8	adi_v1.17310
1748	0.328467	8	adi_v1.17293
1749	0.328083	8	adi_v1.17218
1750	0.327699	8	adi_v1.17111
1751	0.327315	8	adi_v1.16815
1752	0.32693	8	adi_v1.16702
1753	0.326546	8	adi_v1.16631
1754	0.326162	8	adi_v1.16601
1755	0.325778	8	adi_v1.16542
1756	0.325394	8	adi_v1.16489
1757	0.32501	8	adi_v1.16488
1758	0.324625	8	adi_v1.16375
1759	0.324241	8	adi_v1.16224
1760	0.323857	8	adi_v1.16177
1761	0.323473	8	adi_v1.16171
1762	0.323089	8	adi_v1.16037
1763	0.322705	8	adi_v1.15792
1764	0.32232	8	adi_v1.15776
1765	0.321936	8	adi_v1.15525
1766	0.321552	8	adi_v1.15121
1767	0.321168	8	adi_v1.15043
1768	0.320784	8	adi_v1.14946
1769	0.3204	8	adi_v1.14873
1770	0.320015	8	adi_v1.14632
1771	0.319631	8	adi_v1.14559
1772	0.319247	8	adi_v1.14429
1773	0.318863	8	adi_v1.14268
1774	0.318479	8	adi_v1.13685
1775	0.318095	8	adi_v1.13637
1776	0.31771	8	adi_v1.13026
1777	0.317326	8	adi_v1.12904
1778	0.316942	8	adi_v1.12756
1779	0.316558	8	adi_v1.12511
1780	0.316174	8	adi_v1.12360
1781	0.315789	8	adi_v1.12227
1782	0.315405	8	adi_v1.12122
1783	0.315021	8	adi_v1.11945
1784	0.314637	8	adi_v1.11255
1785	0.314253	8	adi_v1.10836
1786	0.313869	8	adi_v1.10834
1787	0.313484	8	adi_v1.10787
1788	0.3131	8	adi_v1.10760
1789	0.312716	8	adi_v1.10670
1790	0.312332	8	adi_v1.10599
1791	0.311948	8	adi_v1.10574
1792	0.311564	8	adi_v1.10467
1793	0.311179	8	adi_v1.10412
1794	0.310795	8	adi_v1.10133
1795	0.310411	8	adi_v1.10027
1796	0.310027	8	adi_v1.09840
1797	0.309643	8	adi_v1.09781
1798	0.309259	8	adi_v1.09394
1799	0.308874	8	adi_v1.09331
1800	0.30849	8	adi_v1.09266
1801	0.308106	8	adi_v1.09196
1802	0.307722	8	adi_v1.09152
1803	0.307338	8	adi_v1.09104
1804	0.306954	8	adi_v1.09020
1805	0.306569	8	adi_v1.08889
1806	0.306185	8	adi_v1.08690
1807	0.305801	8	adi_v1.08599
1808	0.305417	8	adi_v1.08517
1809	0.305033	8	adi_v1.08476
1810	0.304648	8	adi_v1.08377
1811	0.304264	8	adi_v1.08208
1812	0.30388	8	adi_v1.07804
1813	0.303496	8	adi_v1.07750
1814	0.303112	8	adi_v1.07421
1815	0.302728	8	adi_v1.07377
1816	0.302343	8	adi_v1.07311
1817	0.301959	8	adi_v1.06990
1818	0.301575	8	adi_v1.06865
1819	0.301191	8	adi_v1.06756
1820	0.300807	8	adi_v1.06734
1821	0.300423	8	adi_v1.06719
1822	0.300038	8	adi_v1.06586
1823	0.299654	8	adi_v1.06442
1824	0.29927	8	adi_v1.06428
1825	0.298886	8	adi_v1.06323
1826	0.298502	8	adi_v1.06322
1827	0.298118	8	adi_v1.06312
1828	0.297733	8	adi_v1.06273
1829	0.297349	8	adi_v1.06181
1830	0.296965	8	adi_v1.06087
1831	0.296581	8	adi_v1.05799
1832	0.296197	8	adi_v1.05676
1833	0.295813	8	adi_v1.05233
1834	0.295428	8	adi_v1.05139
1835	0.295044	8	adi_v1.04899
1836	0.29466	8	adi_v1.04762
1837	0.294276	8	adi_v1.04264
1838	0.293892	8	adi_v1.04040
1839	0.293507	8	adi_v1.04007
1840	0.293123	8	adi_v1.03885
1841	0.292739	8	adi_v1.03839
1842	0.292355	8	adi_v1.03385
1843	0.291971	8	adi_v1.03342
1844	0.291587	8	adi_v1.03144
1845	0.291202	8	adi_v1.02841
1846	0.290818	8	adi_v1.02781
1847	0.290434	8	adi_v1.02751
1848	0.29005	8	adi_v1.02728
1849	0.289666	8	adi_v1.02719
1850	0.289282	8	adi_v1.02645
1851	0.288897	8	adi_v1.02644
1852	0.288513	8	adi_v1.02633
1853	0.288129	8	adi_v1.02363
1854	0.287745	8	adi_v1.02273
1855	0.287361	8	adi_v1.02248
1856	0.286977	8	adi_v1.02101
1857	0.286592	8	adi_v1.02100
1858	0.286208	8	adi_v1.01970
1859	0.285824	8	adi_v1.01852
1860	0.28544	8	adi_v1.01844
1861	0.285056	8	adi_v1.01612
1862	0.284672	8	adi_v1.01450
1863	0.284287	8	adi_v1.01419
1864	0.283903	8	adi_v1.01415
1865	0.283519	8	adi_v1.01335
1866	0.283135	8	adi_v1.01279
1867	0.282751	8	adi_v1.01256
1868	0.282367	8	adi_v1.00876
1869	0.281982	8	adi_v1.00645
1870	0.281598	8	adi_v1.00621
1871	0.281214	8	adi_v1.00613
1872	0.28083	8	adi_v1.00029
1873	0.280446	7	adi_v1.24510
1874	0.280061	7	adi_v1.24494
1875	0.279677	7	adi_v1.24118
1876	0.279293	7	adi_v1.24108
1877	0.278909	7	adi_v1.24095
1878	0.278525	7	adi_v1.23986
1879	0.278141	7	adi_v1.23911
1880	0.277756	7	adi_v1.23214
1881	0.277372	7	adi_v1.23148
1882	0.276988	7	adi_v1.22514
1883	0.276604	7	adi_v1.22384
1884	0.27622	7	adi_v1.22236
1885	0.275836	7	adi_v1.22232
1886	0.275451	7	adi_v1.21454
1887	0.275067	7	adi_v1.21297
1888	0.274683	7	adi_v1.21294
1889	0.274299	7	adi_v1.21271
1890	0.273915	7	adi_v1.21216
1891	0.273531	7	adi_v1.21199
1892	0.273146	7	adi_v1.21184
1893	0.272762	7	adi_v1.20998
1894	0.272378	7	adi_v1.20857
1895	0.271994	7	adi_v1.20152
1896	0.27161	7	adi_v1.20029
1897	0.271226	7	adi_v1.20008
1898	0.270841	7	adi_v1.19914
1899	0.270457	7	adi_v1.19880
1900	0.270073	7	adi_v1.19815
1901	0.269689	7	adi_v1.19508
1902	0.269305	7	adi_v1.19360
1903	0.26892	7	adi_v1.19349
1904	0.268536	7	adi_v1.19086
1905	0.268152	7	adi_v1.19072
1906	0.267768	7	adi_v1.19059
1907	0.267384	7	adi_v1.18818
1908	0.267	7	adi_v1.18793
1909	0.266615	7	adi_v1.18701
1910	0.266231	7	adi_v1.18414
1911	0.265847	7	adi_v1.18402
1912	0.265463	7	adi_v1.18214
1913	0.265079	7	adi_v1.17704
1914	0.264695	7	adi_v1.17600
1915	0.26431	7	adi_v1.17332
1916	0.263926	7	adi_v1.17113
1917	0.263542	7	adi_v1.17084
1918	0.263158	7	adi_v1.16967
1919	0.262774	7	adi_v1.16738
1920	0.26239	7	adi_v1.16599
1921	0.262005	7	adi_v1.16427
1922	0.261621	7	adi_v1.16387
1923	0.261237	7	adi_v1.16382
1924	0.260853	7	adi_v1.16168
1925	0.260469	7	adi_v1.16026
1926	0.260085	7	adi_v1.15563
1927	0.2597	7	adi_v1.15542
1928	0.259316	7	adi_v1.15455
1929	0.258932	7	adi_v1.15377
1930	0.258548	7	adi_v1.15195
1931	0.258164	7	adi_v1.15128
1932	0.257779	7	adi_v1.15127
1933	0.257395	7	adi_v1.14842
1934	0.257011	7	adi_v1.14761
1935	0.256627	7	adi_v1.14735
1936	0.256243	7	adi_v1.14663
1937	0.255859	7	adi_v1.14564
1938	0.255474	7	adi_v1.14334
1939	0.25509	7	adi_v1.14204
1940	0.254706	7	adi_v1.14126
1941	0.254322	7	adi_v1.13961
1942	0.253938	7	adi_v1.13875
1943	0.253554	7	adi_v1.13862
1944	0.253169	7	adi_v1.13828
1945	0.252785	7	adi_v1.13781
1946	0.252401	7	adi_v1.13762
1947	0.252017	7	adi_v1.13569
1948	0.251633	7	adi_v1.13552
1949	0.251249	7	adi_v1.13267
1950	0.250864	7	adi_v1.13189
1951	0.25048	7	adi_v1.13065
1952	0.250096	7	adi_v1.12844
1953	0.249712	7	adi_v1.12672
1954	0.249328	7	adi_v1.12574
1955	0.248944	7	adi_v1.12568
1956	0.248559	7	adi_v1.12517
1957	0.248175	7	adi_v1.12514
1958	0.247791	7	adi_v1.12495
1959	0.247407	7	adi_v1.12392
1960	0.247023	7	adi_v1.12357
1961	0.246638	7	adi_v1.12301
1962	0.246254	7	adi_v1.12215
1963	0.24587	7	adi_v1.12060
1964	0.245486	7	adi_v1.11977
1965	0.245102	7	adi_v1.11873
1966	0.244718	7	adi_v1.11861
1967	0.244333	7	adi_v1.11721
1968	0.243949	7	adi_v1.11717
1969	0.243565	7	adi_v1.11685
1970	0.243181	7	adi_v1.11571
1971	0.242797	7	adi_v1.11479
1972	0.242413	7	adi_v1.11477
1973	0.242028	7	adi_v1.11421
1974	0.241644	7	adi_v1.11035
1975	0.24126	7	adi_v1.10617
1976	0.240876	7	adi_v1.10229
1977	0.240492	7	adi_v1.10060
1978	0.240108	7	adi_v1.09683
1979	0.239723	7	adi_v1.09617
1980	0.239339	7	adi_v1.09595
1981	0.238955	7	adi_v1.09446
1982	0.238571	7	adi_v1.09326
1983	0.238187	7	adi_v1.09309
1984	0.237803	7	adi_v1.09235
1985	0.237418	7	adi_v1.09115
1986	0.237034	7	adi_v1.09091
1987	0.23665	7	adi_v1.09009
1988	0.236266	7	adi_v1.09000
1989	0.235882	7	adi_v1.08985
1990	0.235498	7	adi_v1.08903
1991	0.235113	7	adi_v1.08885
1992	0.234729	7	adi_v1.08841
1993	0.234345	7	adi_v1.08800
1994	0.233961	7	adi_v1.08794
1995	0.233577	7	adi_v1.08359
1996	0.233192	7	adi_v1.08316
1997	0.232808	7	adi_v1.08171
1998	0.232424	7	adi_v1.08067
[truncated: 605 more rows]

## Sheet: S4- PAMP Sensing and apoptosis
Table S4A- Viral hits to coral proteins possessing PAMP sensing and apoptosis-related domains.							Table S4B- Paired two tailed T-test between the predicted proteome (23,677 proteins) and the group of coral proteins identified by virome analysis (2,503 proteins)
Protein	# Viral Hits	Overall Rank	Relative Rank	Domain	Description			PAMP-Sensing	Apoptosis-Associated
adi_v1.23549	142	26	0.990012	NACHT	PAMP Sensing		P-value (Paired T-test one tailed)	<0.0001	0.001
adi_v1.06643	41	274	0.894737	TNF	Apoptosis		t	24.33	6.808
adi_v1.21776	39	286	0.890127	TNF	Apoptosis		Df	4	5
adi_v1.20266	36	328	0.873992	MATH	TRAF6		Number of Pairs	5	6
adi_v1.18053	34	363	0.860546	MATH	TRAF4		Mean of differences	-0.755	-0.6158
adi_v1.05619	32	414	0.840953	LRR_1	PAMP Sensing		95% confidence interval	(-0.8411) to (-0.6688)	(-0.8483) to (-0.3832)
adi_v1.18953	30	457	0.824433	Lectin_C	PAMP Sensing		R-square	0.9933	0.9026
adi_v1.01273	30	477	0.81675	Lectin_C	PAMP Sensing		Correlation coefficient (r)	0.9878	0.9337
adi_v1.17699	27	532	0.79562	NACHT	PAMP Sensing		P value (one tailed)	0.0008	0.0032
adi_v1.16703	21	718	0.724164	Lectin_C	PAMP Sensing
adi_v1.00469	21	747	0.713023	LRR_1	PAMP Sensing
adi_v1.09747	20	761	0.707645	MASP_Related	PAMP Sensing
adi_v1.01660	19	829	0.681521	DED	Apoptosis
adi_v1.22264	18	840	0.677295	NACHT	PAMP Sensing
adi_v1.21260	18	844	0.675759	LRR_1	PAMP Sensing
adi_v1.03252	18	890	0.658087	DEATH	Apoptosis
adi_v1.02274	18	893	0.656934	TNF	Apoptosis
adi_v1.21981	17	904	0.652708	LRR_1	PAMP Sensing
adi_v1.13080	17	927	0.643872	NACHT	PAMP Sensing
adi_v1.05709	17	943	0.637726	NACHT	PAMP Sensing
adi_v1.23782	16	963	0.630042	TIR	PAMP Sensing
adi_v1.20019	16	971	0.626969	Lectin_C	PAMP Sensing
adi_v1.02957	16	1009	0.61237	NACHT	PAMP Sensing
adi_v1.08749	15	1063	0.591625	DEATH	Apoptosis
adi_v1.04547	15	1077	0.586247	NACHT	PAMP Sensing
adi_v1.08270	14	1140	0.562044	NACHT	PAMP Sensing
adi_v1.07362	14	1147	0.559355	DED	Apoptosis
adi_v1.06628	14	1148	0.55897	NACHT	PAMP Sensing
adi_v1.01135	14	1164	0.552824	TIR	PAMP Sensing
adi_v1.24718	13	1170	0.550519	Peptidase_C14	Apoptosis
adi_v1.02016	13	1247	0.520937	MASP_Related	PAMP Sensing
adi_v1.01048	13	1249	0.520169	LRR_1	PAMP Sensing
adi_v1.01750	12	1329	0.489435	NACHT	PAMP Sensing
adi_v1.19692	11	1354	0.479831	LRR_1	PAMP Sensing
adi_v1.12280	11	1392	0.465232	NACHT	PAMP Sensing
adi_v1.24161	10	1449	0.443335	Lectin_C	PAMP Sensing
adi_v1.21632	10	1463	0.437956	MASP_Related	PAMP Sensing
adi_v1.17629	10	1483	0.430273	DEATH	Apoptosis
adi_v1.07721	10	1534	0.41068	LRR_1	PAMP Sensing
adi_v1.04310	10	1550	0.404533	NACHT	PAMP Sensing
adi_v1.22377	9	1586	0.390703	NACHT	PAMP Sensing
adi_v1.21146	9	1593	0.388014	DEATH	Apoptosis
adi_v1.17595	9	1609	0.381867	TNF	Apoptosis
adi_v1.10503	9	1642	0.369189	MATH	Apoptosis
adi_v1.02959	9	1699	0.347292	LRR_1	PAMP Sensing
adi_v1.01774	9	1705	0.344987	LRR_1	PAMP Sensing
adi_v1.01113	9	1708	0.343834	MASP_Related	PAMP Sensing
adi_v1.17218	8	1749	0.328083	LRR_1	PAMP Sensing
adi_v1.16224	8	1759	0.324241	LRR_1	PAMP Sensing
adi_v1.09840	8	1796	0.310027	Lectin_C	PAMP Sensing
adi_v1.14735	7	1935	0.256627	Lectin_C	PAMP Sensing
adi_v1.13065	7	1951	0.25048	NACHT	PAMP Sensing
adi_v1.07022	7	2007	0.228967	NACHT	PAMP Sensing
adi_v1.06642	7	2011	0.22743	NACHT	PAMP Sensing
adi_v1.04467	7	2024	0.222436	DEATH	Apoptosis
adi_v1.23387	6	2068	0.205532	LRR_1	PAMP Sensing
adi_v1.23372	6	2069	0.205148	NACHT	PAMP Sensing
adi_v1.23354	6	2070	0.204764	DEATH	Apoptosis
adi_v1.16419	6	2138	0.17864	NACHT	PAMP Sensing
adi_v1.15620	6	2146	0.175567	NACHT	PAMP Sensing
adi_v1.14625	6	2156	0.171725	TNF	Apoptosis
adi_v1.11890	6	2186	0.1602	CARD	Apoptosis
adi_v1.09145	6	2213	0.149827	NACHT	PAMP Sensing
adi_v1.09124	6	2214	0.149443	DEATH	Apoptosis
adi_v1.07987	6	2229	0.14368	DEATH	Apoptosis
adi_v1.04663	6	2267	0.129082	DEATH	Apoptosis
adi_v1.02522	6	2283	0.122935	TNFR	Apoptosis
adi_v1.00397	6	2313	0.11141	NACHT	PAMP Sensing
adi_v1.24448	5	2321	0.108337	NACHT	PAMP Sensing
adi_v1.24340	5	2324	0.107184	NACHT	PAMP Sensing
adi_v1.22656	5	2341	0.100653	DEATH	Apoptosis
adi_v1.22424	5	2344	0.0995006	NACHT	PAMP Sensing
adi_v1.21506	5	2353	0.096043	NACHT	PAMP Sensing
adi_v1.20722	5	2366	0.0910488	LRR_1	PAMP Sensing
adi_v1.14607	5	2421	0.0699193	LRR_1	PAMP Sensing
adi_v1.13104	5	2437	0.0637726	NACHT	PAMP Sensing
adi_v1.12265	5	2447	0.0599308	LRR_1	PAMP Sensing
adi_v1.01708	5	2588	0.00576258	LRR_1	PAMP Sensing
adi_v1.01701	5	2590	0.00499424	TNF	Apoptosis
adi_v1.01290	5	2595	0.00307338	LRR_1	PAMP Sensing
adi_v1.04467	7	2024	0.222436	N/A	NFkB
adi_v1.01135	14	1164	0.552824	N/A	MyD88

## Sheet: S5- Domain Descriptions
Table S5- Descriptions of PAMP-associated and apoptosis-associated domains used for protein classification.
Pfam ID	Name	Associated Immune Proteins
PF00229	Tumor Necrosis Factor	TNF cytokines
N/A	Tumor Necrosis Factor Receptor	TNF Receptors
PF00917	Meprin And TRAF-Homology	TNF-Receptor Associated Factors (TRAFs)
PF01335	Death Effector Domain	FADD
PF00531	Death Domain	TNFRs, MyD88, Ankrin
PF00619	Caspase Activation and Recrutiment Domain	Caspases, RIG-I, IPAF, NLRs
PF00656	Caspase Domain	Caspase
PF05729	See caption	Nod-Like Receptors (NLRs)
PF00560	Leucine Rich Repeat	Nod-Like Receptors (NLRs)
PF00059	Lectin C-type Domain	Collectins
PF01582	Toll-Interleukin Receptor	Toll-Like Receptors (TLRs) and Interleukin-Like Receptors (ILR's)
N/A	Mannose binding Associated Serine Protease Related	Mannose binding Associated Serine Protease (Complement activation)
