# Supplementary material for: Using viromes to predict novel immune proteins in non-model organisms
Source: Proc Biol Sci. 2016 Aug 31;283(1837):20161200. doi: 10.1098/rspb.2016.1200 (PMC5013795; doi:10.1098/rspb.2016.1200)
Supplement: File S1- HumanVirome200bpVSProt.m6_tBLASTn_results [file rspb20161200supp2.txt]

sp|Q9P0N8|MARH2_HUMAN	HerpVir898	50.00	42	20	1	60	101	130	8	4e-06	40.4
sp|P00374|DYR_HUMAN	HerpVir893	52.78	36	17	0	4	39	110	3	7e-09	47.0
sp|P00374|DYR_HUMAN	HerpVir892	63.08	65	24	0	43	107	196	2	2e-25	92.4
sp|P00374|DYR_HUMAN	HerpVir891	34.85	66	43	0	109	174	198	1	3e-12	56.2
sp|P04003|C4BPA_HUMAN	HerpVir89	35.38	65	38	1	189	253	7	189	8e-09	50.4
sp|P05231|IL6_HUMAN	HerpVir888	34.43	61	40	0	101	161	195	13	9e-06	38.9
sp|P15529|MCP_HUMAN	HerpVir88	44.64	56	28	3	118	171	30	194	2e-08	48.5
sp|P08174|DAF_HUMAN	HerpVir87	49.09	55	27	1	119	173	38	199	9e-10	52.0
sp|P28340|DPOD1_HUMAN	HerpVir868	36.36	66	32	1	705	760	2	199	2e-06	44.3
sp|P28340|DPOD1_HUMAN	HerpVir867	46.55	58	31	0	646	703	25	198	5e-06	43.1
sp|O15067|PUR4_HUMAN	HerpVir8663	42.31	52	30	0	720	771	188	33	7e-06	42.7
sp|O15067|PUR4_HUMAN	HerpVir8660	40.68	59	34	1	912	970	200	27	7e-06	42.7
sp|P28340|DPOD1_HUMAN	HerpVir866	60.00	50	19	1	581	630	18	164	6e-14	66.2
sp|O15067|PUR4_HUMAN	HerpVir8655	45.83	48	25	1	1260	1307	144	4	4e-07	46.6
sp|P25025|CXCR2_HUMAN	HerpVir8652	31.75	63	43	0	231	293	10	198	9e-05	37.4
sp|P25025|CXCR2_HUMAN	HerpVir8651	37.21	43	27	0	185	227	72	200	3e-05	38.5
sp|P41217|OX2G_HUMAN	HerpVir8644	42.00	50	29	0	126	175	3	152	2e-07	44.7
sp|P41217|OX2G_HUMAN	HerpVir8643	50.79	63	31	0	62	124	11	199	1e-18	75.5
sp|P28340|DPOD1_HUMAN	HerpVir863	47.73	44	20	1	378	418	3	134	4e-06	43.5
sp|P28340|DPOD1_HUMAN	HerpVir862	40.30	67	37	2	312	376	2	199	2e-07	47.4
sp|P30281|CCND3_HUMAN	HerpVir8619	35.85	53	33	1	13	65	194	39	7e-06	40.0
sp|P30279|CCND2_HUMAN	HerpVir8618	36.17	47	30	0	94	140	151	11	4e-06	40.8
sp|P23921|RIR1_HUMAN	HerpVir8496	36.07	61	37	2	387	446	181	2	8e-07	45.1
sp|P23921|RIR1_HUMAN	HerpVir8494	46.88	64	32	2	503	564	200	9	8e-10	53.5
sp|Q7LG56|RIR2B_HUMAN	HerpVir8487	41.38	58	31	1	211	265	174	1	2e-08	48.1
sp|P13051|UNG_HUMAN	HerpVir8347	47.69	65	33	1	104	168	192	1	3e-13	61.2
sp|P13051|UNG_HUMAN	HerpVir8346	52.54	59	28	0	176	234	179	3	6e-16	68.6
sp|P13051|UNG_HUMAN	HerpVir8345	42.31	52	23	1	250	294	157	2	1e-05	40.0
sp|O75676|KS6A4_HUMAN	HerpVir8284	42.31	52	27	2	513	561	24	179	6e-05	39.3
sp|Q07820|MCL1_HUMAN	HerpVir8153	35.42	48	31	0	231	278	1	144	1e-05	39.7
sp|P55774|CCL18_HUMAN	HerpVir8137	75.00	32	8	0	54	85	199	104	2e-12	55.1
sp|Q9P0N8|MARH2_HUMAN	HerpVir8133	37.29	59	36	1	62	120	199	26	3e-08	46.6
sp|Q8NHW4|CC4L_HUMAN	HerpVir8112	38.10	42	25	1	39	79	132	7	2e-05	35.4
sp|P16619|CL3L1_HUMAN	HerpVir8108	66.67	36	12	0	58	93	193	86	6e-13	56.6
sp|P04818|TYSY_HUMAN	HerpVir8104	79.37	63	13	0	56	118	199	11	5e-33	115
sp|P04818|TYSY_HUMAN	HerpVir8103	70.77	65	19	0	123	187	198	4	5e-30	107
sp|P04818|TYSY_HUMAN	HerpVir8102	86.36	66	9	0	189	254	200	3	4e-40	134
sp|P04818|TYSY_HUMAN	HerpVir8101	60.34	58	23	0	256	313	199	26	1e-20	80.9
sp|P08174|DAF_HUMAN	HerpVir810	46.15	39	17	1	245	283	5	109	2e-05	39.3
sp|P41217|OX2G_HUMAN	HerpVir7614	34.00	50	31	1	121	170	199	56	9e-07	42.7
sp|P13051|UNG_HUMAN	HerpVir7600	43.75	64	35	1	127	190	190	2	1e-12	59.7
sp|P13051|UNG_HUMAN	HerpVir7599	43.08	65	37	0	192	256	198	4	8e-14	62.8
sp|P13051|UNG_HUMAN	HerpVir7598	49.09	55	26	1	258	310	200	36	2e-09	50.4
sp|P28340|DPOD1_HUMAN	HerpVir7288	45.95	37	20	0	377	413	199	89	1e-05	42.0
sp|P28340|DPOD1_HUMAN	HerpVir7285	69.05	42	13	0	581	622	175	50	4e-15	69.7
sp|P28340|DPOD1_HUMAN	HerpVir7284	40.32	62	37	0	641	702	189	4	6e-06	42.7
sp|O60673|DPOLZ_HUMAN	HerpVir7282	40.35	57	33	1	2784	2839	199	29	1e-05	43.1
sp|P41217|OX2G_HUMAN	HerpVir6B634	38.10	42	26	0	132	173	197	72	1e-06	42.0
sp|P13051|UNG_HUMAN	HerpVir6B619	52.50	40	19	0	117	156	152	33	5e-08	46.6
sp|P13051|UNG_HUMAN	HerpVir6B618	45.61	57	31	0	176	232	178	8	5e-11	55.1
sp|P13051|UNG_HUMAN	HerpVir6B617	48.39	62	30	1	238	297	192	7	7e-14	63.2
sp|P28340|DPOD1_HUMAN	HerpVir6B299	43.14	51	29	0	352	402	154	2	5e-07	45.8
sp|P28340|DPOD1_HUMAN	HerpVir6B296	35.94	64	38	1	537	597	199	8	3e-05	40.4
sp|P28340|DPOD1_HUMAN	HerpVir6B295	49.23	65	29	2	601	662	198	7	3e-11	58.2
sp|P28340|DPOD1_HUMAN	HerpVir6B294	54.90	51	23	0	678	728	161	9	1e-12	62.8
sp|O60673|DPOLZ_HUMAN	HerpVir6B292	39.06	64	33	1	2815	2878	186	13	5e-08	50.4
sp|P28340|DPOD1_HUMAN	HerpVir6B290	36.92	65	37	2	899	960	199	8	4e-08	49.3
sp|P13051|UNG_HUMAN	HerpVir6A612	43.94	66	36	1	121	186	200	6	3e-11	55.8
sp|P13051|UNG_HUMAN	HerpVir6A611	38.46	65	40	0	190	254	196	2	2e-10	53.1
sp|P13051|UNG_HUMAN	HerpVir6A610	43.33	60	32	1	256	313	198	19	5e-10	52.4
sp|P28340|DPOD1_HUMAN	HerpVir6A293	46.67	45	24	0	365	409	195	61	3e-07	46.6
sp|P28340|DPOD1_HUMAN	HerpVir6A290	68.89	45	14	0	578	622	147	13	8e-16	71.6
sp|P28340|DPOD1_HUMAN	HerpVir6A288	52.94	51	24	0	692	742	199	47	2e-09	53.1
sp|O60673|DPOLZ_HUMAN	HerpVir6A287	40.98	61	35	1	2777	2836	183	1	9e-08	49.7
sp|Q92956|TNR14_HUMAN	HerpVir4913	38.18	55	29	1	66	120	198	49	2e-06	41.6
sp|P13051|UNG_HUMAN	HerpVir4824	50.00	66	32	1	148	213	198	4	1e-15	67.4
sp|P13051|UNG_HUMAN	HerpVir4823	42.42	66	38	0	215	280	200	3	2e-12	58.9
sp|P28340|DPOD1_HUMAN	HerpVir4406	35.82	67	38	2	253	319	196	11	7e-06	42.7
sp|P28340|DPOD1_HUMAN	HerpVir4399	46.15	65	33	1	594	656	198	4	1e-11	59.7
sp|P28340|DPOD1_HUMAN	HerpVir4398	55.81	43	19	0	679	721	137	9	2e-10	56.6
sp|O60673|DPOLZ_HUMAN	HerpVir4396	45.76	59	31	1	2780	2837	198	22	3e-08	51.2
sp|P46094|XCR1_HUMAN	HerpVir41132	52.94	51	24	0	255	305	9	161	2e-11	56.6
sp|P25024|CXCR1_HUMAN	HerpVir41131	43.10	58	33	0	210	267	20	193	1e-09	51.2
sp|P49238|CX3C1_HUMAN	HerpVir41130	35.38	65	37	2	126	190	16	195	2e-06	42.4
sp|P46093|GPR4_HUMAN	HerpVir41129	40.00	65	35	2	44	108	18	200	5e-10	52.8
sp|P49238|CX3C1_HUMAN	HerpVir41124	30.16	63	44	0	154	216	1	189	4e-09	50.1
sp|Q969V1|MCHR2_HUMAN	HerpVir41122	48.98	49	23	1	43	89	53	199	4e-09	50.1
sp|P04818|TYSY_HUMAN	HerpVir397	61.70	47	18	0	267	313	3	143	2e-16	70.1
sp|P04818|TYSY_HUMAN	HerpVir396	81.82	66	12	0	200	265	2	199	3e-37	126
sp|P04818|TYSY_HUMAN	HerpVir395	71.21	66	19	0	133	198	1	198	4e-33	115
sp|P04818|TYSY_HUMAN	HerpVir394	65.15	66	23	0	67	132	3	200	5e-27	99.0
sp|P04818|TYSY_HUMAN	HerpVir393	78.38	37	8	0	29	65	89	199	5e-14	63.5
sp|P53778|MK12_HUMAN	HerpVir3570	40.74	54	25	1	203	249	11	172	7e-06	40.4
sp|Q9P286|PAK7_HUMAN	HerpVir3569	42.42	66	37	1	551	615	1	198	9e-10	53.5
sp|Q9NS56|TOPRS_HUMAN	HerpVir3522	41.07	56	33	0	119	174	183	16	3e-12	61.2
sp|P13051|UNG_HUMAN	HerpVir3504	53.03	66	31	0	147	212	199	2	9e-18	73.6
sp|P13051|UNG_HUMAN	HerpVir3503	43.28	67	37	1	214	280	198	1	4e-10	52.8
sp|P28340|DPOD1_HUMAN	HerpVir3243	46.15	65	31	3	601	662	196	5	7e-08	48.5
sp|P28340|DPOD1_HUMAN	HerpVir3242	55.32	47	21	0	685	731	141	1	2e-10	55.8
sp|P28340|DPOD1_HUMAN	HerpVir3240	33.33	69	40	1	786	854	190	2	5e-07	46.2
sp|P23921|RIR1_HUMAN	HerpVir3140	37.25	51	31	1	292	341	193	41	5e-07	45.4
sp|P23921|RIR1_HUMAN	HerpVir3139	38.00	50	31	0	364	413	159	10	4e-07	45.8
sp|P23921|RIR1_HUMAN	HerpVir3137	31.15	61	42	0	486	546	187	5	1e-05	41.2
sp|P23921|RIR1_HUMAN	HerpVir3136	33.33	60	40	0	551	610	186	7	1e-05	41.2
sp|P23921|RIR1_HUMAN	HerpVir3134	42.62	61	30	1	680	735	184	2	2e-08	49.3
sp|Q7LG56|RIR2B_HUMAN	HerpVir3130	39.39	66	39	1	201	265	198	1	4e-09	50.1
sp|Q96RG2|PASK_HUMAN	HerpVir2687	46.97	66	32	2	1115	1177	2	199	8e-09	51.6
sp|Q9Y252|RNF6_HUMAN	HerpVir2621	39.39	33	20	0	644	676	200	102	2e-05	40.4
sp|P13051|UNG_HUMAN	HerpVir255	44.26	61	32	2	248	308	23	199	7e-09	48.9
sp|P13051|UNG_HUMAN	HerpVir254	43.94	66	37	0	174	239	1	198	4e-12	58.2
sp|P13051|UNG_HUMAN	HerpVir253	61.70	47	18	0	127	173	60	200	1e-14	65.5
sp|P23921|RIR1_HUMAN	HerpVir2452	28.33	60	38	1	680	734	19	198	5e-05	39.3
sp|P23921|RIR1_HUMAN	HerpVir2450	35.00	60	38	1	552	610	20	199	5e-07	45.4
sp|P23921|RIR1_HUMAN	HerpVir2449	37.50	64	40	0	480	543	1	192	1e-06	44.3
sp|P23921|RIR1_HUMAN	HerpVir2448	43.10	58	32	1	421	478	27	197	2e-06	43.5
sp|P23921|RIR1_HUMAN	HerpVir2447	40.00	65	38	1	348	412	8	199	2e-09	52.4
sp|P23921|RIR1_HUMAN	HerpVir2446	46.43	56	29	1	293	347	22	189	2e-10	55.8
sp|P28340|DPOD1_HUMAN	HerpVir2331	35.21	71	39	2	767	836	6	200	2e-05	41.2
sp|P28340|DPOD1_HUMAN	HerpVir2329	45.45	66	35	1	646	711	4	198	2e-05	41.2
sp|P28340|DPOD1_HUMAN	HerpVir2328	48.15	54	27	1	583	635	6	167	1e-10	56.6
sp|P28340|DPOD1_HUMAN	HerpVir2324	31.82	66	41	1	361	426	2	187	2e-06	44.3
sp|Q13555|KCC2G_HUMAN	HerpVir1682	45.45	44	22	1	164	205	12	143	6e-06	41.6
sp|O94804|STK10_HUMAN	HerpVir1681	46.94	49	26	0	129	177	53	199	2e-09	52.8
sp|Q8WU17|RN139_HUMAN	HerpVir1615	34.09	44	27	1	548	589	199	68	3e-05	40.0
sp|P13051|UNG_HUMAN	HerpVir154	44.78	67	36	1	216	282	2	199	4e-11	55.5
sp|P13051|UNG_HUMAN	HerpVir153	56.92	65	28	0	149	213	1	195	6e-19	76.6
sp|P23921|RIR1_HUMAN	HerpVir1449	35.48	62	35	1	688	744	11	196	3e-08	48.9
sp|P23921|RIR1_HUMAN	HerpVir1447	42.50	40	23	0	580	619	75	194	3e-06	43.5
sp|P23921|RIR1_HUMAN	HerpVir1446	42.86	49	28	0	495	543	14	160	9e-05	38.5
sp|P23921|RIR1_HUMAN	HerpVir1445	43.28	67	37	1	423	489	1	198	6e-09	51.2
sp|P23921|RIR1_HUMAN	HerpVir1444	41.82	55	31	1	359	413	9	170	5e-08	48.5
sp|P23921|RIR1_HUMAN	HerpVir1443	45.76	59	25	2	299	350	8	184	6e-11	57.0
sp|O60673|DPOLZ_HUMAN	HerpVir1328	37.74	53	32	1	2773	2824	38	196	4e-05	41.6
sp|P28340|DPOD1_HUMAN	HerpVir1327	49.09	55	28	0	685	739	10	174	8e-13	63.2
sp|P28340|DPOD1_HUMAN	HerpVir1325	52.78	36	17	0	581	616	92	199	8e-08	48.5
sp|Q8WU17|RN139_HUMAN	HerpVir118	39.29	28	17	0	562	589	23	106	1e-04	38.1
