# Supplementary material for: Using viromes to predict novel immune proteins in non-model organisms
Source: Proc Biol Sci. 2016 Aug 31;283(1837):20161200. doi: 10.1098/rspb.2016.1200 (PMC5013795; doi:10.1098/rspb.2016.1200)
Supplement: File S2-CoralViromesVSCoralProt.m6_tBLASTn_results [file rspb20161200supp3.txt]

adi_v1.00009	Por1TA_21728	29.94	167	109	4	32	193	496	5	2e-11	65.5
adi_v1.00009	Por1TA_23679	29.94	167	109	4	32	193	496	5	3e-11	65.1
adi_v1.00009	Por1TA_4826	30.70	114	66	3	109	215	8	331	2e-10	61.6
adi_v1.00009	Por1LT_25203	33.01	103	69	0	48	150	3	311	2e-08	56.2
adi_v1.00009	Por1LT_30555	40.30	67	40	0	52	118	8	208	3e-08	54.7
adi_v1.00009	Por2TA_22362	31.03	116	72	3	45	157	75	407	4e-08	55.5
adi_v1.00009	Por1LT_24197	30.91	110	76	0	48	157	3	332	6e-08	54.3
adi_v1.00009	Por1TA_12285	37.14	70	43	1	109	177	8	217	6e-08	53.9
adi_v1.00009	Por2TA_23740	31.03	116	72	3	45	157	75	407	3e-07	52.8
adi_v1.00009	Por2TA_18609	30.10	103	69	3	47	148	7	309	3e-07	52.4
adi_v1.00009	Por2TA_60582	30.09	113	71	3	45	154	325	2	3e-07	52.8
adi_v1.00009	Por2TA_45693	30.97	113	70	3	45	154	325	2	4e-07	52.4
adi_v1.00009	Por1LT_13622	30.39	102	71	0	49	150	310	5	7e-07	51.2
adi_v1.00009	Por2TA_16192	31.07	103	68	3	47	148	306	4	7e-07	51.2
adi_v1.00009	Por2TA_35520	30.10	103	69	3	47	148	306	4	7e-07	51.2
adi_v1.00009	Por2TA_15087	30.10	103	69	3	47	148	7	309	8e-07	51.2
adi_v1.00009	Por2TA_43871	30.10	103	69	3	47	148	7	309	1e-06	50.4
adi_v1.00009	Por2TA_37590	30.10	103	69	3	47	148	7	309	1e-06	50.4
adi_v1.00009	Por2TA_25772	30.10	103	69	3	47	148	306	4	1e-06	50.4
adi_v1.00009	Por2TA_226550	30.10	103	69	3	47	148	306	4	1e-06	50.4
adi_v1.00009	Por2TA_146860	30.10	103	69	3	47	148	7	309	2e-06	50.1
adi_v1.00009	Por2TA_16132	30.09	113	71	3	45	154	75	398	2e-06	50.4
adi_v1.00009	Por2TA_180543	30.10	103	69	3	47	148	7	309	2e-06	50.1
adi_v1.00009	Por1LT_3152	32.38	105	67	2	48	150	313	5	2e-06	50.1
adi_v1.00009	Por2TA_229317	30.10	103	69	3	47	148	7	309	2e-06	50.1
adi_v1.00009	Por2TA_45728	30.10	103	69	3	47	148	7	309	3e-06	49.3
adi_v1.00009	Por2TA_26632	30.10	103	69	3	47	148	7	309	3e-06	49.3
adi_v1.00009	Por2TA_17141	30.10	103	69	3	47	148	7	309	5e-06	48.5
adi_v1.00009	Por2TA_57139	27.18	103	72	2	47	148	306	4	6e-06	48.5
adi_v1.00009	Por1TA_18812	41.18	51	30	0	109	159	8	160	7e-06	47.8
adi_v1.00009	Por2TA_39221	30.10	103	69	3	47	148	306	4	9e-06	47.8
adi_v1.00009	Por2TA_216703	30.10	103	69	3	47	148	306	4	1e-05	47.8
adi_v1.00009	Por1LT_22446	32.35	102	64	2	45	146	302	12	1e-05	47.8
adi_v1.00009	Por1LT_21443	33.33	63	38	2	224	283	212	27	1e-05	47.4
adi_v1.00009	Por1LT_20401	32.35	102	64	2	45	146	53	343	2e-05	47.4
adi_v1.00009	Por2TA_32250	28.16	103	71	3	47	148	7	309	2e-05	46.6
adi_v1.00009	AcrAB_10612	33.33	63	38	2	224	283	99	284	3e-05	46.6
adi_v1.00009	Por2TA_30749	28.16	103	71	3	47	148	7	309	3e-05	46.6
adi_v1.00009	Por1LT_21442	29.03	62	42	1	224	283	212	27	3e-05	46.2
adi_v1.00009	Por2TA_59662	26.47	102	74	1	47	148	306	4	8e-05	45.1
adi_v1.00009	Por2TA_3929	30.09	113	71	3	45	154	75	398	8e-05	45.1
adi_v1.00009	Por1LT_1329	31.75	63	39	2	224	283	99	284	9e-05	44.7
adi_v1.00219	Por1TA_20499	34.44	90	59	0	72	161	279	10	3e-12	66.2
adi_v1.00219	Por1TA_3211	34.44	90	59	0	72	161	23	292	1e-11	64.7
adi_v1.00219	Por1TA_16020	33.33	90	60	0	72	161	23	292	3e-11	63.2
adi_v1.00220	Por2TA_236363	38.89	90	53	1	537	624	272	3	1e-15	77.8
adi_v1.00220	Por2TA_198929	28.00	125	90	0	537	661	375	1	1e-13	72.8
adi_v1.00220	Por2TA_32822	32.99	97	65	0	535	631	72	362	1e-13	72.4
adi_v1.00220	Por2TA_20147	32.32	99	67	0	533	631	66	362	1e-13	72.4
adi_v1.00220	Por2TA_26742	35.05	97	63	0	535	631	72	362	2e-13	72.4
adi_v1.00220	Por2TA_46978	34.02	97	64	0	535	631	72	362	2e-13	72.4
adi_v1.00220	Por2TA_62585	28.00	125	90	0	537	661	6	380	3e-13	71.6
adi_v1.00220	Por2TA_27755	32.99	97	65	0	535	631	304	14	3e-13	71.2
adi_v1.00220	Por2TA_164768	32.99	97	65	0	535	631	72	362	4e-13	71.2
adi_v1.00220	Por2TA_4167	32.99	97	65	0	535	631	72	362	5e-13	71.2
adi_v1.00220	Por2TA_206932	32.99	97	65	0	535	631	72	362	5e-13	71.2
adi_v1.00220	Por2TA_60509	31.96	97	66	0	535	631	73	363	6e-13	70.9
adi_v1.00220	Por2TA_32042	31.96	97	66	0	535	631	72	362	9e-12	67.0
adi_v1.00220	Por2TA_197915	33.96	106	64	2	571	670	26	343	2e-11	67.0
adi_v1.00220	Por2TA_198517	37.76	98	58	2	566	662	32	319	5e-11	65.5
adi_v1.00220	Por2TA_47790	31.96	97	66	0	535	631	304	14	6e-11	64.7
adi_v1.00220	Por2TA_40403	30.93	97	67	0	535	631	304	14	2e-10	63.2
adi_v1.00220	Por2TA_165356	32.23	121	74	3	571	685	26	382	3e-10	63.5
adi_v1.00220	Por2TA_168131	36.96	92	52	2	571	656	26	301	3e-10	62.4
adi_v1.00220	Acr1LT_26427	28.87	97	69	0	535	631	72	362	6e-10	62.0
adi_v1.00220	Por2TA_55083	29.90	97	68	0	535	631	72	362	8e-10	61.2
adi_v1.00220	Por2TA_227377	29.47	95	67	0	537	631	298	14	2e-09	60.5
adi_v1.00220	Por2TA_73038	34.88	86	56	0	546	631	271	14	2e-09	59.3
adi_v1.00220	Por2TA_189117	32.91	79	53	0	535	613	72	308	4e-09	59.3
adi_v1.00220	Por2TA_67874	35.53	76	49	0	556	631	241	14	4e-09	58.5
adi_v1.00220	Por2TA_116007	36.11	72	46	0	536	607	218	3	1e-08	57.4
adi_v1.00220	Por2TA_93956	38.16	76	47	0	556	631	241	14	2e-08	57.0
adi_v1.00220	Por2TA_170008	40.00	80	45	2	566	644	32	265	2e-08	56.6
adi_v1.00220	Por1LT_30297	32.00	75	51	0	536	610	6	230	4e-08	55.8
adi_v1.00220	Por1LT_2700	27.03	111	76	2	526	631	62	394	4e-08	56.2
adi_v1.00220	Por2TA_12894	32.88	73	49	0	536	608	219	1	4e-08	55.5
adi_v1.00220	Poc2TA_812	31.86	113	75	1	546	656	3	341	5e-08	55.8
adi_v1.00220	Por2TA_243632	32.58	89	48	2	510	589	16	273	9e-08	54.7
adi_v1.00220	Por2TA_149709	31.94	72	49	0	579	650	231	446	1e-07	48.9
adi_v1.00220	Por2TA_149709	28.89	45	28	1	518	562	65	187	1e-07	25.8
adi_v1.00220	Por1LT_27063	25.74	136	96	2	526	656	62	469	1e-07	55.1
adi_v1.00220	Por2TA_9622	44.62	65	33	2	566	629	32	220	2e-07	53.5
adi_v1.00220	Por2TA_93799	36.36	77	49	0	555	631	244	14	2e-07	53.5
adi_v1.00220	Por2TA_61840	28.87	97	69	0	535	631	72	362	3e-07	53.5
adi_v1.00220	Acr2TA_3194	28.72	94	65	1	565	656	301	20	3e-07	53.1
adi_v1.00220	Acr2TA_16690	27.72	101	70	2	527	625	7	306	1e-06	51.6
adi_v1.00220	Acr2TA_18522	31.58	95	63	1	565	657	8	292	1e-06	51.6
adi_v1.00220	Acr2TA_14817	31.58	95	63	1	565	657	8	292	2e-06	51.2
adi_v1.00220	Por1TA_27459	37.29	59	37	0	370	428	127	303	2e-06	50.8
adi_v1.00220	Por2TA_140232	33.33	72	48	0	579	650	222	7	2e-06	50.4
adi_v1.00220	Por2TA_128920	33.80	71	47	0	561	631	226	14	3e-06	50.4
adi_v1.00220	Por2TA_243659	32.53	83	44	2	510	583	16	255	3e-06	50.4
adi_v1.00220	Por1TA_25888	37.29	59	37	0	370	428	204	28	3e-06	50.1
adi_v1.00220	Por2TA_135901	32.39	71	48	0	561	631	226	14	3e-06	50.1
adi_v1.00220	Por2TA_193135	29.58	71	50	0	579	649	231	443	4e-06	43.1
adi_v1.00220	Por2TA_193135	28.89	45	28	1	518	562	65	187	4e-06	25.8
adi_v1.00220	Por2TA_240213	30.34	89	50	2	510	589	16	273	5e-06	49.3
adi_v1.00220	Por2TA_14536	40.00	65	36	2	566	629	33	221	7e-06	48.9
adi_v1.00220	Acr2TA_3989	29.17	96	62	2	565	656	301	20	8e-06	48.9
adi_v1.00220	Acr2TA_3919	26.44	87	62	1	565	649	301	41	1e-05	48.5
adi_v1.00220	Por2TA_51302	29.17	72	51	0	579	650	231	446	1e-05	40.4
adi_v1.00220	Por2TA_51302	31.11	45	27	1	518	562	65	187	1e-05	27.3
adi_v1.00220	Acr2TA_13238	27.27	99	69	2	529	625	295	2	1e-05	48.1
adi_v1.00220	Por2TA_101776	31.94	72	49	0	579	650	222	7	2e-05	47.8
adi_v1.00220	Por2TA_71097	34.48	58	38	0	574	631	187	14	3e-05	47.0
adi_v1.00220	Por1TA_5569	35.59	59	38	0	370	428	204	28	4e-05	47.0
adi_v1.00220	Por2TA_82384	30.56	72	50	0	579	650	222	7	9e-05	45.4
adi_v1.00218	Por1LT_16530	51.56	128	62	0	305	432	8	391	3e-34	134
adi_v1.00218	Por1LT_16530	51.54	130	63	0	263	392	2	391	1e-33	132
adi_v1.00218	Por1LT_16530	50.00	130	65	0	663	792	2	391	9e-32	127
adi_v1.00218	Por1LT_16530	51.54	130	63	0	223	352	2	391	2e-31	125
adi_v1.00218	Por1LT_16530	49.61	127	64	0	466	592	11	391	5e-31	124
adi_v1.00218	Por1LT_16530	48.46	130	67	0	423	552	2	391	4e-30	122
adi_v1.00218	Por1LT_16530	50.00	132	62	2	343	472	2	391	5e-30	122
adi_v1.00218	Por1LT_16530	49.61	127	64	0	586	712	11	391	1e-29	120
adi_v1.00218	Por1LT_16530	49.61	129	65	0	503	631	2	388	2e-29	120
adi_v1.00218	Por1LT_16530	48.46	130	67	0	703	832	2	391	4e-29	119
adi_v1.00218	Por1LT_16530	46.92	130	69	0	103	232	2	391	5e-29	119
adi_v1.00218	Por1LT_16530	48.46	130	67	0	383	512	2	391	1e-28	118
adi_v1.00218	Por1LT_16530	46.15	130	70	0	885	1014	2	391	1e-28	118
adi_v1.00218	Por1LT_16530	47.62	126	66	0	67	192	14	391	1e-28	117
adi_v1.00218	Por1LT_16530	45.31	128	70	0	185	312	8	391	7e-28	115
adi_v1.00218	Por1LT_16530	43.71	151	63	1	1205	1355	2	388	9e-28	115
adi_v1.00218	Por1LT_16530	43.85	130	73	0	143	272	2	391	2e-27	114
adi_v1.00218	Por1LT_16530	44.74	152	62	1	1125	1276	2	391	1e-26	112
adi_v1.00218	Por1LT_16530	44.96	129	71	0	1046	1174	5	391	2e-26	112
adi_v1.00218	Por1LT_16530	41.61	149	65	1	746	894	11	391	4e-26	110
adi_v1.00218	Por1LT_16530	47.62	126	66	0	543	668	2	379	6e-26	110
adi_v1.00218	Por1LT_16530	46.15	130	70	0	623	752	2	391	3e-25	108
adi_v1.00218	Por1LT_16530	45.45	132	72	0	925	1056	2	397	4e-25	108
adi_v1.00218	Por1LT_16530	42.31	130	75	0	1005	1134	2	391	5e-25	107
adi_v1.00218	Por1LT_16530	46.92	130	69	0	1085	1214	2	391	2e-24	106
adi_v1.00218	Por1LT_16530	44.62	130	72	0	965	1094	2	391	2e-24	105
adi_v1.00218	Por1LT_16530	45.83	120	65	0	855	974	32	391	2e-23	103
adi_v1.00218	Por1LT_16530	48.08	104	54	0	1267	1370	2	313	9e-21	95.1
adi_v1.00218	Por1LT_16530	36.84	76	47	1	37	112	167	391	3e-06	51.6
adi_v1.00218	Por2TA_196181	63.55	107	39	0	242	348	9	329	6e-34	132
adi_v1.00218	Por2TA_196181	60.19	108	43	0	281	388	6	329	1e-32	129
adi_v1.00218	Por2TA_196181	61.47	109	42	0	320	428	3	329	5e-32	127
adi_v1.00218	Por2TA_196181	59.63	109	44	0	680	788	3	329	1e-31	126
adi_v1.00218	Por2TA_196181	59.81	107	43	0	82	188	9	329	2e-30	122
adi_v1.00218	Por2TA_196181	60.78	102	40	0	363	464	12	317	9e-30	120
adi_v1.00218	Por2TA_196181	59.46	111	45	0	600	710	3	335	1e-29	120
adi_v1.00218	Por2TA_196181	56.88	109	47	0	720	828	3	329	3e-29	119
adi_v1.00218	Por2TA_196181	54.62	119	53	1	440	557	3	359	1e-28	117
adi_v1.00218	Por2TA_196181	58.04	112	47	0	560	671	3	338	2e-28	116
adi_v1.00218	Por2TA_196181	56.48	108	47	0	641	748	6	329	4e-28	115
adi_v1.00218	Por2TA_196181	57.80	109	46	0	522	630	9	335	4e-28	115
adi_v1.00218	Por2TA_196181	56.36	110	48	0	401	510	6	335	5e-28	115
adi_v1.00218	Por2TA_196181	54.13	109	50	0	202	310	9	335	1e-27	114
adi_v1.00218	Por2TA_196181	54.95	111	50	0	120	230	3	335	2e-27	114
adi_v1.00218	Por2TA_196181	55.96	109	48	0	942	1050	3	329	2e-27	114
adi_v1.00218	Por2TA_196181	57.14	105	45	0	906	1010	15	329	1e-26	111
adi_v1.00218	Por2TA_196181	52.29	109	52	0	160	268	3	329	7e-26	109
adi_v1.00218	Por2TA_196181	52.78	108	51	0	481	588	6	329	2e-24	105
adi_v1.00218	Por2TA_196181	51.35	111	54	0	863	973	6	338	2e-24	105
adi_v1.00218	Por2TA_196181	44.70	132	51	1	761	892	6	335	2e-24	105
adi_v1.00218	Por2TA_196181	51.82	110	53	0	1245	1354	6	335	3e-24	104
adi_v1.00218	Por2TA_196181	53.27	107	50	0	984	1090	9	329	2e-23	102
adi_v1.00218	Por2TA_196181	46.56	131	48	1	1144	1274	9	335	4e-23	101
adi_v1.00218	Por2TA_196181	51.82	110	53	0	1103	1212	6	335	4e-23	101
adi_v1.00218	Por2TA_196181	50.00	110	55	0	1063	1172	6	335	7e-23	100
adi_v1.00218	Por2TA_196181	46.62	133	49	1	1182	1314	3	335	2e-22	99.8
adi_v1.00218	Por2TA_196181	47.75	111	58	0	1022	1132	3	335	1e-21	97.4
adi_v1.00218	Por2TA_196181	56.47	85	37	0	64	148	75	329	3e-21	96.3
adi_v1.00218	Por2TA_196181	44.09	127	49	1	801	927	6	320	5e-20	92.4
adi_v1.00218	Por2TA_196181	58.62	87	36	0	1284	1370	3	263	5e-20	92.4
adi_v1.00218	Por2TA_182115	66.34	101	34	0	285	385	304	2	9e-34	131
adi_v1.00218	Por2TA_182115	64.36	101	36	0	325	425	304	2	1e-33	131
adi_v1.00218	Por2TA_182115	65.35	101	35	0	245	345	304	2	7e-33	129
adi_v1.00218	Por2TA_182115	62.38	101	38	0	685	785	304	2	3e-32	127
adi_v1.00218	Por2TA_182115	63.37	101	37	0	85	185	304	2	3e-32	127
adi_v1.00218	Por2TA_182115	61.39	101	39	0	525	625	304	2	1e-30	122
adi_v1.00218	Por2TA_182115	59.00	100	41	0	206	305	301	2	3e-30	121
adi_v1.00218	Por2TA_182115	61.00	100	39	0	645	744	304	5	3e-30	121
adi_v1.00218	Por2TA_182115	62.38	101	38	0	565	665	304	2	8e-30	120
adi_v1.00218	Por2TA_182115	58.42	101	42	0	725	825	304	2	2e-29	119
adi_v1.00218	Por2TA_182115	60.00	100	40	0	365	464	304	5	4e-29	118
adi_v1.00218	Por2TA_182115	59.41	101	41	0	405	505	304	2	6e-29	117
adi_v1.00218	Por2TA_182115	61.39	101	39	0	907	1007	304	2	2e-28	116
adi_v1.00218	Por2TA_182115	59.41	101	41	0	605	705	304	2	3e-28	115
adi_v1.00218	Por2TA_182115	56.86	102	44	0	444	545	307	2	1e-27	114
adi_v1.00218	Por2TA_182115	57.43	101	43	0	1249	1349	304	2	5e-27	112
adi_v1.00218	Por2TA_182115	57.00	100	43	0	485	584	304	5	7e-27	112
adi_v1.00218	Por2TA_182115	50.41	123	39	1	1147	1269	304	2	1e-26	111
adi_v1.00218	Por2TA_182115	54.55	99	45	0	946	1044	307	11	2e-25	107
adi_v1.00218	Por2TA_182115	54.46	101	46	0	987	1087	304	2	3e-25	107
adi_v1.00218	Por2TA_182115	54.46	101	46	0	125	225	304	2	4e-25	107
adi_v1.00218	Por2TA_182115	54.46	101	46	0	165	265	304	2	7e-25	106
adi_v1.00218	Por2TA_182115	50.00	124	40	1	1186	1309	307	2	1e-24	105
adi_v1.00218	Por2TA_182115	58.42	101	42	0	1107	1207	304	2	3e-24	104
adi_v1.00218	Por2TA_182115	53.47	101	47	0	867	967	304	2	1e-23	102
adi_v1.00218	Por2TA_182115	52.48	101	48	0	1067	1167	304	2	9e-23	100
adi_v1.00218	Por2TA_182115	55.43	92	41	0	765	856	304	29	1e-22	99.8
adi_v1.00218	Por2TA_182115	61.25	80	31	0	66	145	241	2	7e-22	97.4
adi_v1.00218	Por2TA_182115	46.34	123	44	1	805	927	304	2	5e-21	95.1
adi_v1.00218	Por2TA_182115	55.13	78	35	0	1292	1369	295	62	5e-17	83.6
adi_v1.00218	Por2TA_182115	47.52	101	53	0	1027	1127	304	2	1e-16	82.4
adi_v1.00218	Por2TA_18463	55.00	120	50	1	243	362	3	350	1e-33	132
adi_v1.00218	Por2TA_18463	60.00	105	42	0	283	387	3	317	4e-33	130
adi_v1.00218	Por2TA_18463	61.17	103	40	0	323	425	3	311	3e-31	125
adi_v1.00218	Por2TA_18463	55.45	110	49	0	83	192	3	332	3e-31	125
adi_v1.00218	Por2TA_18463	55.26	114	51	0	723	836	3	344	4e-31	125
adi_v1.00218	Por2TA_18463	52.73	110	52	0	683	792	3	332	1e-29	120
adi_v1.00218	Por2TA_18463	53.21	109	51	0	204	312	6	332	1e-29	120
adi_v1.00218	Por2TA_18463	54.37	103	47	0	1247	1349	3	311	5e-29	119
adi_v1.00218	Por2TA_18463	51.82	110	53	0	603	712	3	332	7e-29	118
adi_v1.00218	Por2TA_18463	55.88	102	45	0	363	464	3	308	4e-28	116
adi_v1.00218	Por2TA_18463	53.64	110	51	0	643	752	3	332	6e-28	115
adi_v1.00218	Por2TA_18463	52.17	115	51	1	524	638	6	338	6e-28	115
adi_v1.00218	Por2TA_18463	51.82	110	53	0	443	552	3	332	7e-28	115
adi_v1.00218	Por2TA_18463	51.82	110	53	0	123	232	3	332	1e-27	115
adi_v1.00218	Por2TA_18463	54.13	109	50	0	906	1014	6	332	1e-27	114
adi_v1.00218	Por2TA_18463	56.86	102	44	0	483	584	3	308	2e-27	114
adi_v1.00218	Por2TA_18463	47.27	110	58	0	163	272	3	332	9e-27	112
adi_v1.00218	Por2TA_18463	51.82	110	53	0	403	512	3	332	1e-26	112
adi_v1.00218	Por2TA_18463	45.97	124	67	0	865	988	3	374	2e-25	108
adi_v1.00218	Por2TA_18463	44.85	136	53	1	1185	1320	3	344	2e-25	108
adi_v1.00218	Por2TA_18463	46.15	130	48	1	1147	1276	9	332	4e-25	107
adi_v1.00218	Por2TA_18463	52.38	105	50	0	563	667	3	317	7e-25	107
adi_v1.00218	Por2TA_18463	47.83	115	60	0	945	1059	3	347	7e-24	103
adi_v1.00218	Por2TA_18463	50.98	102	50	0	986	1087	6	311	2e-23	103
adi_v1.00218	Por2TA_18463	55.32	94	42	0	763	856	3	284	2e-23	102
adi_v1.00218	Por2TA_18463	48.15	108	56	0	1067	1174	9	332	5e-23	101
adi_v1.00218	Por2TA_18463	48.18	110	57	0	1105	1214	3	332	2e-22	100
adi_v1.00218	Por2TA_18463	47.75	111	57	1	42	152	3	332	3e-22	99.4
adi_v1.00218	Por2TA_18463	46.36	110	59	0	1025	1134	3	332	2e-21	97.1
adi_v1.00218	Por2TA_18463	43.20	125	49	1	803	927	3	311	3e-20	93.6
adi_v1.00218	Por2TA_18463	53.57	84	39	0	1287	1370	3	254	3e-18	87.8
adi_v1.00218	Por2TA_175480	62.62	107	40	0	242	348	9	329	1e-33	131
adi_v1.00218	Por2TA_175480	59.26	108	44	0	281	388	6	329	3e-32	127
adi_v1.00218	Por2TA_175480	60.55	109	43	0	320	428	3	329	1e-31	126
adi_v1.00218	Por2TA_175480	58.72	109	45	0	680	788	3	329	1e-31	125
adi_v1.00218	Por2TA_175480	58.88	107	44	0	82	188	9	329	4e-30	121
adi_v1.00218	Por2TA_175480	58.33	108	45	0	363	470	12	335	7e-30	120
adi_v1.00218	Por2TA_175480	59.46	111	45	0	600	710	3	335	7e-30	120
adi_v1.00218	Por2TA_175480	55.96	109	48	0	720	828	3	329	5e-29	118
adi_v1.00218	Por2TA_175480	57.14	112	48	0	560	671	3	338	3e-28	116
adi_v1.00218	Por2TA_175480	56.88	109	47	0	440	548	3	329	4e-28	115
adi_v1.00218	Por2TA_175480	56.88	109	47	0	522	630	9	335	4e-28	115
adi_v1.00218	Por2TA_175480	55.56	108	48	0	641	748	6	329	4e-28	115
adi_v1.00218	Por2TA_175480	55.45	110	49	0	401	510	6	335	9e-28	115
adi_v1.00218	Por2TA_175480	54.13	109	50	0	202	310	9	335	2e-27	113
adi_v1.00218	Por2TA_175480	54.05	111	51	0	120	230	3	335	4e-27	113
adi_v1.00218	Por2TA_175480	55.05	109	49	0	942	1050	3	329	4e-27	112
adi_v1.00218	Por2TA_175480	56.19	105	46	0	906	1010	15	329	2e-26	110
adi_v1.00218	Por2TA_175480	51.38	109	53	0	160	268	3	329	2e-25	108
adi_v1.00218	Por2TA_175480	51.85	108	52	0	481	588	6	329	2e-24	105
adi_v1.00218	Por2TA_175480	43.61	133	53	1	760	892	3	335	5e-24	104
adi_v1.00218	Por2TA_175480	50.45	111	55	0	863	973	6	338	5e-24	103
adi_v1.00218	Por2TA_175480	50.00	112	56	0	1245	1356	6	341	6e-24	103
adi_v1.00218	Por2TA_175480	52.34	107	51	0	984	1090	9	329	6e-23	100
adi_v1.00218	Por2TA_175480	45.80	131	49	1	1144	1274	9	335	8e-23	100
adi_v1.00218	Por2TA_175480	50.91	110	54	0	1103	1212	6	335	1e-22	100
adi_v1.00218	Por2TA_175480	49.09	110	56	0	1063	1172	6	335	2e-22	99.8
adi_v1.00218	Por2TA_175480	45.19	135	52	1	1182	1316	3	341	3e-22	99.0
adi_v1.00218	Por2TA_175480	46.85	111	59	0	1022	1132	3	335	3e-21	96.3
adi_v1.00218	Por2TA_175480	55.95	84	37	0	65	148	78	329	6e-21	95.1
adi_v1.00218	Por2TA_175480	58.62	87	36	0	1284	1370	3	263	6e-20	92.4
adi_v1.00218	Por2TA_175480	43.31	127	50	1	801	927	6	320	1e-19	91.7
adi_v1.00218	Por2TA_175480	41.03	78	45	1	33	110	105	335	1e-06	52.8
adi_v1.00218	Por2TA_168040	54.55	121	51	1	242	362	375	25	1e-33	132
adi_v1.00218	Por2TA_168040	59.81	107	43	0	282	388	375	55	2e-33	131
adi_v1.00218	Por2TA_168040	54.95	111	50	0	82	192	375	43	2e-31	125
adi_v1.00218	Por2TA_168040	53.91	115	53	0	722	836	375	31	2e-31	125
adi_v1.00218	Por2TA_168040	59.62	104	42	0	322	425	375	64	5e-31	124
adi_v1.00218	Por2TA_168040	52.25	111	53	0	682	792	375	43	3e-30	122
adi_v1.00218	Por2TA_168040	51.35	111	54	0	602	712	375	43	1e-29	120
adi_v1.00218	Por2TA_168040	53.21	109	51	0	204	312	369	43	3e-29	119
adi_v1.00218	Por2TA_168040	53.85	104	48	0	1246	1349	375	64	6e-29	118
adi_v1.00218	Por2TA_168040	53.15	111	52	0	642	752	375	43	2e-28	117
adi_v1.00218	Por2TA_168040	55.88	102	45	0	363	464	372	67	3e-28	116
adi_v1.00218	Por2TA_168040	50.43	117	54	1	522	638	375	37	5e-28	115
adi_v1.00218	Por2TA_168040	49.57	115	58	0	442	556	375	31	1e-27	115
adi_v1.00218	Por2TA_168040	50.45	111	55	0	122	232	375	43	2e-27	114
adi_v1.00218	Por2TA_168040	51.28	117	53	1	482	598	375	37	2e-27	114
adi_v1.00218	Por2TA_168040	53.21	109	51	0	906	1014	369	43	2e-27	114
adi_v1.00218	Por2TA_168040	51.35	111	54	0	402	512	375	43	4e-27	113
adi_v1.00218	Por2TA_168040	46.85	111	59	0	162	272	375	43	6e-27	112
adi_v1.00218	Por2TA_168040	45.60	125	68	0	864	988	375	1	2e-25	108
adi_v1.00218	Por2TA_168040	51.40	107	52	0	562	668	375	55	3e-25	107
adi_v1.00218	Por2TA_168040	43.80	137	55	1	1184	1320	375	31	1e-24	106
adi_v1.00218	Por2TA_168040	45.38	130	49	1	1147	1276	366	43	1e-24	106
adi_v1.00218	Por2TA_168040	55.79	95	42	0	762	856	375	91	3e-24	105
adi_v1.00218	Por2TA_168040	47.41	116	61	0	944	1059	375	28	3e-24	105
adi_v1.00218	Por2TA_168040	50.98	102	50	0	986	1087	369	64	9e-24	103
adi_v1.00218	Por2TA_168040	48.15	108	56	0	1067	1174	366	43	4e-23	102
adi_v1.00218	Por2TA_168040	47.75	111	58	0	1104	1214	375	43	2e-22	100
adi_v1.00218	Por2TA_168040	46.85	111	58	1	42	152	372	43	9e-22	97.8
adi_v1.00218	Por2TA_168040	45.95	111	60	0	1024	1134	375	43	2e-21	97.1
adi_v1.00218	Por2TA_168040	42.86	126	50	1	802	927	375	64	2e-20	94.0
adi_v1.00218	Por2TA_168040	51.76	85	41	0	1286	1370	375	121	9e-18	86.3
adi_v1.00218	Por2TA_230652	55.00	120	50	1	243	362	3	350	2e-33	131
adi_v1.00218	Por2TA_230652	57.27	110	47	0	283	392	3	332	1e-32	129
adi_v1.00218	Por2TA_230652	55.45	110	49	0	83	192	3	332	1e-31	126
adi_v1.00218	Por2TA_230652	60.19	103	41	0	323	425	3	311	3e-31	125
adi_v1.00218	Por2TA_230652	52.73	110	52	0	683	792	3	332	1e-30	123
adi_v1.00218	Por2TA_230652	54.39	114	52	0	723	836	3	344	2e-30	123
adi_v1.00218	Por2TA_230652	54.55	110	50	0	643	752	3	332	7e-30	121
adi_v1.00218	Por2TA_230652	54.13	109	50	0	204	312	6	332	9e-30	120
adi_v1.00218	Por2TA_230652	53.40	103	48	0	1247	1349	3	311	2e-29	120
adi_v1.00218	Por2TA_230652	56.86	102	44	0	363	464	3	308	5e-29	119
adi_v1.00218	Por2TA_230652	51.30	115	52	1	524	638	6	338	9e-29	118
adi_v1.00218	Por2TA_230652	50.91	110	54	0	603	712	3	332	4e-28	116
adi_v1.00218	Por2TA_230652	51.82	110	53	0	483	592	3	332	1e-27	115
adi_v1.00218	Por2TA_230652	48.18	110	57	0	163	272	3	332	2e-27	114
adi_v1.00218	Por2TA_230652	51.82	110	53	0	403	512	3	332	3e-27	114
adi_v1.00218	Por2TA_230652	52.29	109	52	0	906	1014	6	332	1e-26	112
adi_v1.00218	Por2TA_230652	50.00	110	55	0	563	672	3	332	2e-26	111
adi_v1.00218	Por2TA_230652	50.00	110	55	0	443	552	3	332	2e-26	111
adi_v1.00218	Por2TA_230652	50.00	110	55	0	123	232	3	332	2e-26	111
adi_v1.00218	Por2TA_230652	48.70	115	59	0	945	1059	3	347	1e-25	109
adi_v1.00218	Por2TA_230652	43.38	136	55	1	1185	1320	3	344	2e-25	108
adi_v1.00218	Por2TA_230652	45.16	124	68	0	865	988	3	374	6e-25	107
adi_v1.00218	Por2TA_230652	56.38	94	41	0	763	856	3	284	2e-24	105
adi_v1.00218	Por2TA_230652	44.62	130	50	1	1147	1276	9	332	4e-24	104
adi_v1.00218	Por2TA_230652	50.00	102	51	0	986	1087	6	311	3e-23	102
adi_v1.00218	Por2TA_230652	47.75	111	57	1	42	152	3	332	6e-23	101
adi_v1.00218	Por2TA_230652	48.18	110	57	0	1105	1214	3	332	2e-22	99.8
adi_v1.00218	Por2TA_230652	47.22	108	57	0	1067	1174	9	332	7e-22	98.2
adi_v1.00218	Por2TA_230652	45.45	110	60	0	1025	1134	3	332	4e-20	93.2
adi_v1.00218	Por2TA_230652	41.60	125	51	1	803	927	3	311	4e-19	90.1
adi_v1.00218	Por2TA_230652	52.38	84	40	0	1287	1370	3	254	3e-18	87.8
adi_v1.00218	Por2TA_207961	58.18	110	46	0	283	392	3	332	2e-33	131
adi_v1.00218	Por2TA_207961	53.33	120	52	1	243	362	3	350	8e-32	127
adi_v1.00218	Por2TA_207961	52.63	114	54	0	723	836	3	344	9e-30	120
adi_v1.00218	Por2TA_207961	58.25	103	43	0	323	425	3	311	2e-29	119
adi_v1.00218	Por2TA_207961	53.64	110	51	0	83	192	3	332	3e-29	119
adi_v1.00218	Por2TA_207961	51.82	110	53	0	683	792	3	332	1e-28	117
adi_v1.00218	Por2TA_207961	53.64	110	51	0	643	752	3	332	1e-27	114
adi_v1.00218	Por2TA_207961	50.00	110	55	0	603	712	3	332	5e-27	113
adi_v1.00218	Por2TA_207961	51.38	109	53	0	204	312	6	332	8e-27	112
adi_v1.00218	Por2TA_207961	53.92	102	47	0	363	464	3	308	8e-27	112
adi_v1.00218	Por2TA_207961	49.57	115	54	1	524	638	6	338	2e-26	111
adi_v1.00218	Por2TA_207961	52.43	103	49	0	1247	1349	3	311	3e-26	110
adi_v1.00218	Por2TA_207961	49.09	110	56	0	123	232	3	332	9e-26	109
adi_v1.00218	Por2TA_207961	48.25	114	59	0	443	556	3	344	2e-25	108
adi_v1.00218	Por2TA_207961	50.00	110	55	0	403	512	3	332	2e-25	108
adi_v1.00218	Por2TA_207961	46.36	110	59	0	163	272	3	332	9e-25	106
adi_v1.00218	Por2TA_207961	50.46	109	54	0	906	1014	6	332	1e-24	105
adi_v1.00218	Por2TA_207961	49.09	110	56	0	483	592	3	332	3e-24	105
adi_v1.00218	Por2TA_207961	50.94	106	52	0	563	668	3	320	3e-24	105
adi_v1.00218	Por2TA_207961	44.35	124	69	0	865	988	3	374	1e-23	103
adi_v1.00218	Por2TA_207961	42.65	136	56	1	1185	1320	3	344	4e-23	102
adi_v1.00218	Por2TA_207961	46.96	115	61	0	945	1059	3	347	4e-23	101
adi_v1.00218	Por2TA_207961	43.85	130	51	1	1147	1276	9	332	7e-23	101
adi_v1.00218	Por2TA_207961	50.00	102	51	0	986	1087	6	311	2e-22	100
adi_v1.00218	Por2TA_207961	53.19	94	44	0	763	856	3	284	3e-22	99.4
adi_v1.00218	Por2TA_207961	46.30	108	58	0	1067	1174	9	332	3e-21	96.3
adi_v1.00218	Por2TA_207961	46.36	110	59	0	1105	1214	3	332	1e-20	94.4
adi_v1.00218	Por2TA_207961	45.05	111	60	1	42	152	3	332	6e-20	92.8
adi_v1.00218	Por2TA_207961	43.64	110	62	0	1025	1134	3	332	9e-19	89.4
adi_v1.00218	Por2TA_207961	41.60	125	51	1	803	927	3	311	2e-18	88.2
adi_v1.00218	Por2TA_207961	51.19	84	41	0	1287	1370	3	254	1e-16	82.8
adi_v1.00218	Por2TA_62411	54.17	120	51	1	243	362	3	350	1e-32	129
adi_v1.00218	Por2TA_62411	60.00	105	42	0	283	387	3	317	2e-32	128
adi_v1.00218	Por2TA_62411	54.55	110	50	0	83	192	3	332	3e-30	122
adi_v1.00218	Por2TA_62411	53.51	114	53	0	723	836	3	344	4e-30	121
adi_v1.00218	Por2TA_62411	59.22	103	42	0	323	425	3	311	9e-30	120
adi_v1.00218	Por2TA_62411	52.73	110	52	0	683	792	3	332	1e-29	120
adi_v1.00218	Por2TA_62411	51.82	110	53	0	603	712	3	332	3e-29	119
adi_v1.00218	Por2TA_62411	52.29	109	52	0	204	312	6	332	2e-28	116
adi_v1.00218	Por2TA_62411	53.40	103	48	0	1247	1349	3	311	4e-28	115
adi_v1.00218	Por2TA_62411	52.73	110	52	0	643	752	3	332	2e-27	114
adi_v1.00218	Por2TA_62411	50.91	110	54	0	443	552	3	332	3e-27	113
adi_v1.00218	Por2TA_62411	54.90	102	46	0	363	464	3	308	4e-27	113
adi_v1.00218	Por2TA_62411	50.91	110	54	0	123	232	3	332	7e-27	112
adi_v1.00218	Por2TA_62411	50.43	115	53	1	524	638	6	338	9e-27	112
adi_v1.00218	Por2TA_62411	52.29	109	52	0	906	1014	6	332	2e-26	111
adi_v1.00218	Por2TA_62411	50.91	110	54	0	483	592	3	332	2e-26	110
adi_v1.00218	Por2TA_62411	47.27	110	58	0	163	272	3	332	2e-26	110
adi_v1.00218	Por2TA_62411	50.91	110	54	0	403	512	3	332	8e-26	109
adi_v1.00218	Por2TA_62411	45.97	124	67	0	865	988	3	374	1e-25	108
adi_v1.00218	Por2TA_62411	51.96	102	49	0	986	1087	6	311	6e-25	106
adi_v1.00218	Por2TA_62411	43.38	136	55	1	1185	1320	3	344	4e-24	104
adi_v1.00218	Por2TA_62411	51.43	105	51	0	563	667	3	317	6e-24	103
adi_v1.00218	Por2TA_62411	44.62	130	50	1	1147	1276	9	332	9e-24	103
adi_v1.00218	Por2TA_62411	49.09	110	56	0	1105	1214	3	332	1e-23	103
adi_v1.00218	Por2TA_62411	55.32	94	42	0	763	856	3	284	3e-23	101
adi_v1.00218	Por2TA_62411	46.96	115	61	0	945	1059	3	347	4e-23	101
adi_v1.00218	Por2TA_62411	47.22	108	57	0	1067	1174	9	332	2e-22	99.4
adi_v1.00218	Por2TA_62411	45.95	111	59	1	42	152	3	332	5e-21	95.5
adi_v1.00218	Por2TA_62411	45.45	110	60	0	1025	1134	3	332	2e-20	93.6
adi_v1.00218	Por2TA_62411	43.20	125	49	1	803	927	3	311	7e-20	92.0
adi_v1.00218	Por2TA_62411	51.19	84	41	0	1287	1370	3	254	7e-17	83.6
adi_v1.00218	Por2TA_219611	60.36	111	44	0	325	435	333	1	2e-32	128
adi_v1.00218	Por2TA_219611	59.46	111	45	0	245	355	333	1	1e-31	125
adi_v1.00218	Por2TA_219611	59.46	111	45	0	365	475	333	1	2e-31	125
adi_v1.00218	Por2TA_219611	59.26	108	44	0	285	392	333	10	4e-31	124
adi_v1.00218	Por2TA_219611	56.76	111	48	0	725	835	333	1	5e-31	124
adi_v1.00218	Por2TA_219611	57.66	111	47	0	405	515	333	1	1e-29	120
adi_v1.00218	Por2TA_219611	58.56	111	46	0	645	755	333	1	2e-29	120
adi_v1.00218	Por2TA_219611	57.41	108	46	0	445	552	333	10	2e-29	119
adi_v1.00218	Por2TA_219611	57.94	107	45	0	206	312	330	10	4e-29	119
adi_v1.00218	Por2TA_219611	56.76	111	48	0	1249	1359	333	1	6e-29	118
adi_v1.00218	Por2TA_219611	54.95	111	50	0	685	795	333	1	2e-28	116
adi_v1.00218	Por2TA_219611	57.66	111	47	0	85	195	333	1	2e-28	116
adi_v1.00218	Por2TA_219611	56.76	111	48	0	605	715	333	1	3e-27	113
adi_v1.00218	Por2TA_219611	57.01	107	46	0	525	631	333	13	1e-26	111
adi_v1.00218	Por2TA_219611	54.95	111	50	0	867	977	333	1	2e-26	111
adi_v1.00218	Por2TA_219611	56.48	108	47	0	565	672	333	10	2e-26	110
adi_v1.00218	Por2TA_219611	54.95	111	50	0	485	595	333	1	3e-26	110
adi_v1.00218	Por2TA_219611	52.25	111	53	0	125	235	333	1	4e-26	110
adi_v1.00218	Por2TA_219611	54.95	111	50	0	947	1057	333	1	5e-26	109
adi_v1.00218	Por2TA_219611	51.85	108	52	0	165	272	333	10	4e-25	107
adi_v1.00218	Por2TA_219611	51.35	111	54	0	987	1097	333	1	7e-25	106
adi_v1.00218	Por2TA_219611	51.35	111	54	0	1027	1137	333	1	1e-24	105
adi_v1.00218	Por2TA_219611	54.95	111	50	0	1107	1217	333	1	1e-24	105
adi_v1.00218	Por2TA_219611	51.35	111	54	0	1067	1177	333	1	2e-24	105
adi_v1.00218	Por2TA_219611	48.12	133	47	1	1187	1319	333	1	4e-24	104
adi_v1.00218	Por2TA_219611	45.86	133	50	1	765	897	333	1	9e-24	103
adi_v1.00218	Por2TA_219611	53.15	111	52	0	907	1017	333	1	1e-23	103
adi_v1.00218	Por2TA_219611	46.62	133	49	1	1147	1279	333	1	4e-22	98.6
adi_v1.00218	Por2TA_219611	44.36	133	52	1	805	937	333	1	6e-22	97.8
adi_v1.00218	Por2TA_219611	52.53	99	46	1	57	155	294	1	4e-20	92.8
adi_v1.00218	Por2TA_219611	55.70	79	35	0	1292	1370	324	88	6e-19	89.4
adi_v1.00218	Por2TA_178948	59.63	109	44	0	284	392	336	10	3e-32	127
adi_v1.00218	Por2TA_178948	58.56	111	46	0	325	435	333	1	2e-30	122
adi_v1.00218	Por2TA_178948	57.14	112	48	0	364	475	336	1	1e-29	120
adi_v1.00218	Por2TA_178948	56.76	111	48	0	245	355	333	1	1e-29	120
adi_v1.00218	Por2TA_178948	54.46	112	51	0	724	835	336	1	2e-28	116
adi_v1.00218	Por2TA_178948	57.41	108	46	0	1248	1355	336	13	3e-28	116
adi_v1.00218	Por2TA_178948	55.36	112	50	0	404	515	336	1	1e-27	114
adi_v1.00218	Por2TA_178948	56.25	112	49	0	644	755	336	1	4e-27	113
adi_v1.00218	Por2TA_178948	53.15	111	52	0	685	795	333	1	2e-26	110
adi_v1.00218	Por2TA_178948	53.21	109	51	0	204	312	336	10	3e-26	110
adi_v1.00218	Por2TA_178948	54.46	112	51	0	520	631	348	13	6e-26	109
adi_v1.00218	Por2TA_178948	54.46	112	51	0	84	195	336	1	2e-25	108
adi_v1.00218	Por2TA_178948	53.57	112	52	0	1106	1217	336	1	9e-25	106
adi_v1.00218	Por2TA_178948	53.57	112	52	0	604	715	336	1	1e-24	105
adi_v1.00218	Por2TA_178948	52.78	108	51	0	445	552	333	10	2e-24	105
adi_v1.00218	Por2TA_178948	49.11	112	57	0	124	235	336	1	3e-24	104
adi_v1.00218	Por2TA_178948	54.13	109	50	0	564	672	336	10	7e-24	103
adi_v1.00218	Por2TA_178948	52.68	112	53	0	484	595	336	1	2e-23	102
adi_v1.00218	Por2TA_178948	45.52	134	51	1	764	897	336	1	3e-23	101
adi_v1.00218	Por2TA_178948	51.79	112	54	0	866	977	336	1	5e-23	100
adi_v1.00218	Por2TA_178948	49.55	111	56	0	1067	1177	333	1	9e-23	100
adi_v1.00218	Por2TA_178948	52.25	111	53	0	947	1057	333	1	1e-22	99.8
adi_v1.00218	Por2TA_178948	46.62	133	49	1	1187	1319	333	1	7e-22	97.8
adi_v1.00218	Por2TA_178948	46.55	116	62	0	982	1097	348	1	1e-21	97.1
adi_v1.00218	Por2TA_178948	44.03	134	53	1	804	937	336	1	3e-21	95.9
adi_v1.00218	Por2TA_178948	48.65	111	57	0	1027	1137	333	1	4e-21	95.9
adi_v1.00218	Por2TA_178948	50.00	112	56	0	906	1017	336	1	5e-21	95.5
adi_v1.00218	Por2TA_178948	46.30	108	58	0	165	272	333	10	6e-20	92.0
adi_v1.00218	Por2TA_178948	44.36	133	52	1	1147	1279	333	1	3e-19	90.5
adi_v1.00218	Por2TA_178948	55.06	89	40	0	67	155	267	1	1e-18	88.6
adi_v1.00218	Por2TA_178948	50.63	79	39	0	1292	1370	324	88	5e-15	78.2
adi_v1.00218	Por2TA_58379	53.33	120	52	1	243	362	3	350	4e-32	127
adi_v1.00218	Por2TA_58379	57.14	105	45	0	283	387	3	317	7e-31	124
adi_v1.00218	Por2TA_58379	53.51	114	53	0	723	836	3	344	1e-30	123
adi_v1.00218	Por2TA_58379	54.13	109	50	0	204	312	6	332	9e-30	120
adi_v1.00218	Por2TA_58379	50.91	110	54	0	683	792	3	332	1e-29	120
adi_v1.00218	Por2TA_58379	52.73	110	52	0	83	192	3	332	4e-29	119
adi_v1.00218	Por2TA_58379	58.25	103	43	0	323	425	3	311	5e-29	118
adi_v1.00218	Por2TA_58379	49.09	110	56	0	603	712	3	332	3e-27	113
adi_v1.00218	Por2TA_58379	51.46	103	50	0	1247	1349	3	311	3e-27	113
adi_v1.00218	Por2TA_58379	49.57	115	54	1	524	638	6	338	5e-27	112
adi_v1.00218	Por2TA_58379	53.92	102	47	0	363	464	3	308	7e-27	112
adi_v1.00218	Por2TA_58379	50.00	110	55	0	403	512	3	332	3e-26	110
adi_v1.00218	Por2TA_58379	50.00	110	55	0	643	752	3	332	3e-26	110
adi_v1.00218	Por2TA_58379	49.09	110	56	0	483	592	3	332	5e-25	107
adi_v1.00218	Por2TA_58379	50.46	109	54	0	906	1014	6	332	7e-25	106
adi_v1.00218	Por2TA_58379	48.18	110	57	0	443	552	3	332	7e-25	106
adi_v1.00218	Por2TA_58379	45.45	110	60	0	163	272	3	332	2e-24	105
adi_v1.00218	Por2TA_58379	47.27	110	58	0	123	232	3	332	4e-24	104
adi_v1.00218	Por2TA_58379	49.52	105	53	0	563	667	3	317	6e-23	100
adi_v1.00218	Por2TA_58379	46.09	115	62	0	945	1059	3	347	2e-22	99.8
adi_v1.00218	Por2TA_58379	43.08	130	52	1	1147	1276	9	332	3e-22	99.0
adi_v1.00218	Por2TA_58379	42.74	124	71	0	865	988	3	374	3e-22	99.0
adi_v1.00218	Por2TA_58379	53.19	94	44	0	763	856	3	284	4e-22	98.6
adi_v1.00218	Por2TA_58379	40.44	136	59	1	1185	1320	3	344	4e-21	95.9
adi_v1.00218	Por2TA_58379	47.06	102	54	0	986	1087	6	311	1e-20	94.7
adi_v1.00218	Por2TA_58379	45.37	108	59	0	1067	1174	9	332	1e-20	94.4
adi_v1.00218	Por2TA_58379	45.05	111	60	1	42	152	3	332	3e-20	93.2
adi_v1.00218	Por2TA_58379	45.45	110	60	0	1105	1214	3	332	1e-19	91.7
adi_v1.00218	Por2TA_58379	42.73	110	63	0	1025	1134	3	332	4e-18	87.0
adi_v1.00218	Por2TA_58379	40.00	125	53	1	803	927	3	311	2e-17	85.1
adi_v1.00218	Por2TA_58379	48.81	84	43	0	1287	1370	3	254	8e-16	80.1
adi_v1.00218	Por2TA_190418	67.78	90	29	0	83	172	2	271	8e-32	125
adi_v1.00218	Por2TA_190418	65.56	90	31	0	323	412	2	271	1e-31	125
adi_v1.00218	Por2TA_190418	64.44	90	32	0	283	372	2	271	2e-30	121
adi_v1.00218	Por2TA_190418	65.56	90	31	0	243	332	2	271	3e-30	120
adi_v1.00218	Por2TA_190418	63.33	90	33	0	723	812	2	271	8e-30	119
adi_v1.00218	Por2TA_190418	64.44	90	32	0	643	732	2	271	1e-28	116
adi_v1.00218	Por2TA_190418	62.22	90	34	0	363	452	2	271	1e-28	116
adi_v1.00218	Por2TA_190418	62.92	89	33	0	524	612	5	271	4e-28	114
adi_v1.00218	Por2TA_190418	62.22	90	34	0	603	692	2	271	6e-27	111
adi_v1.00218	Por2TA_190418	60.00	90	36	0	123	212	2	271	1e-26	110
adi_v1.00218	Por2TA_190418	60.00	90	36	0	443	532	2	271	1e-26	110
adi_v1.00218	Por2TA_190418	58.89	90	37	0	483	572	2	271	5e-26	108
adi_v1.00218	Por2TA_190418	58.89	90	37	0	763	852	2	271	6e-26	108
adi_v1.00218	Por2TA_190418	58.89	90	37	0	683	772	2	271	9e-26	108
adi_v1.00218	Por2TA_190418	58.62	87	36	0	206	292	11	271	1e-25	107
adi_v1.00218	Por2TA_190418	57.78	90	38	0	945	1034	2	271	2e-25	107
adi_v1.00218	Por2TA_190418	60.92	87	34	0	1247	1333	2	262	6e-25	105
adi_v1.00218	Por2TA_190418	58.89	90	37	0	403	492	2	271	1e-24	104
adi_v1.00218	Por2TA_190418	57.78	90	38	0	1105	1194	2	271	5e-24	103
adi_v1.00218	Por2TA_190418	60.92	87	34	0	1147	1233	8	268	1e-23	102
adi_v1.00218	Por2TA_190418	59.09	88	36	0	907	994	8	271	2e-23	101
adi_v1.00218	Por2TA_190418	58.89	90	37	0	563	652	2	271	3e-23	100
adi_v1.00218	Por2TA_190418	54.44	90	41	0	865	954	2	271	4e-23	100
adi_v1.00218	Por2TA_190418	55.68	88	39	0	1067	1154	8	271	7e-22	97.1
adi_v1.00218	Por2TA_190418	51.11	90	44	0	163	252	2	271	3e-21	95.5
adi_v1.00218	Por2TA_190418	50.00	110	33	1	1185	1294	2	265	3e-21	95.1
adi_v1.00218	Por2TA_190418	57.14	84	36	0	1287	1370	2	253	9e-21	93.6
adi_v1.00218	Por2TA_190418	46.79	109	36	1	803	911	2	262	1e-19	90.5
adi_v1.00218	Por2TA_190418	54.02	87	40	0	986	1072	5	265	2e-19	89.7
adi_v1.00218	Por2TA_190418	52.75	91	42	1	42	132	2	271	1e-17	84.7
adi_v1.00218	Por2TA_190418	45.56	90	49	0	1025	1114	2	271	4e-15	77.4
adi_v1.00218	Por2TA_182370	54.17	120	51	1	243	362	372	25	2e-31	125
adi_v1.00218	Por2TA_182370	58.49	106	44	0	283	388	372	55	4e-30	122
adi_v1.00218	Por2TA_182370	52.63	114	54	0	723	836	372	31	4e-28	116
adi_v1.00218	Por2TA_182370	52.73	110	52	0	83	192	372	43	2e-27	114
adi_v1.00218	Por2TA_182370	57.28	103	44	0	323	425	372	64	4e-27	113
adi_v1.00218	Por2TA_182370	54.90	102	46	0	363	464	372	67	1e-26	112
adi_v1.00218	Por2TA_182370	49.09	110	56	0	683	792	372	43	3e-26	110
adi_v1.00218	Por2TA_182370	50.00	110	55	0	603	712	372	43	5e-26	110
adi_v1.00218	Por2TA_182370	52.43	103	49	0	1247	1349	372	64	7e-26	109
adi_v1.00218	Por2TA_182370	51.38	109	53	0	204	312	369	43	9e-26	109
adi_v1.00218	Por2TA_182370	49.12	114	58	0	443	556	372	31	1e-25	109
adi_v1.00218	Por2TA_182370	50.91	110	54	0	643	752	372	43	1e-24	106
adi_v1.00218	Por2TA_182370	51.38	109	53	0	906	1014	369	43	2e-24	105
adi_v1.00218	Por2TA_182370	49.09	110	56	0	123	232	372	43	3e-24	105
adi_v1.00218	Por2TA_182370	48.70	115	55	1	524	638	369	37	4e-24	104
adi_v1.00218	Por2TA_182370	50.00	110	55	0	483	592	372	43	4e-24	104
adi_v1.00218	Por2TA_182370	45.45	110	60	0	163	272	372	43	5e-24	104
adi_v1.00218	Por2TA_182370	49.09	110	56	0	403	512	372	43	3e-23	102
adi_v1.00218	Por2TA_182370	44.35	124	69	0	865	988	372	1	2e-22	100
adi_v1.00218	Por2TA_182370	50.00	106	53	0	563	668	372	55	2e-22	99.8
adi_v1.00218	Por2TA_182370	55.32	94	42	0	763	856	372	91	3e-22	99.4
adi_v1.00218	Por2TA_182370	42.65	136	56	1	1185	1320	372	31	8e-22	98.2
adi_v1.00218	Por2TA_182370	48.18	110	57	0	1105	1214	372	43	8e-22	98.2
adi_v1.00218	Por2TA_182370	49.02	102	52	0	986	1087	369	64	2e-21	96.7
adi_v1.00218	Por2TA_182370	47.22	108	57	0	1067	1174	366	43	4e-21	95.9
adi_v1.00218	Por2TA_182370	46.09	115	62	0	945	1059	372	28	5e-21	95.5
adi_v1.00218	Por2TA_182370	43.08	130	52	1	1147	1276	366	43	6e-21	95.5
adi_v1.00218	Por2TA_182370	45.45	110	60	0	1025	1134	372	43	2e-19	91.3
adi_v1.00218	Por2TA_182370	45.05	111	60	1	42	152	372	43	2e-19	90.9
adi_v1.00218	Por2TA_182370	42.40	125	50	2	803	927	372	64	4e-18	87.0
adi_v1.00218	Por2TA_182370	48.81	84	43	0	1287	1370	372	121	5e-14	75.5
adi_v1.00218	Por2TA_160157	66.67	87	29	0	323	409	2	262	5e-31	123
adi_v1.00218	Por2TA_160157	68.97	87	27	0	83	169	2	262	1e-30	122
adi_v1.00218	Por2TA_160157	65.52	87	30	0	283	369	2	262	6e-30	120
adi_v1.00218	Por2TA_160157	66.67	87	29	0	243	329	2	262	1e-29	119
adi_v1.00218	Por2TA_160157	64.37	87	31	0	723	809	2	262	2e-29	118
adi_v1.00218	Por2TA_160157	65.88	85	29	0	525	609	8	262	2e-28	115
adi_v1.00218	Por2TA_160157	65.52	87	30	0	643	729	2	262	3e-28	115
adi_v1.00218	Por2TA_160157	63.22	87	32	0	363	449	2	262	5e-28	114
adi_v1.00218	Por2TA_160157	60.92	87	34	0	763	849	2	262	5e-26	108
adi_v1.00218	Por2TA_160157	60.92	87	34	0	123	209	2	262	7e-26	108
adi_v1.00218	Por2TA_160157	59.77	87	35	0	683	769	2	262	8e-26	108
adi_v1.00218	Por2TA_160157	59.77	87	35	0	483	569	2	262	2e-25	107
adi_v1.00218	Por2TA_160157	60.92	87	34	0	443	529	2	262	2e-25	107
adi_v1.00218	Por2TA_160157	62.07	87	33	0	603	689	2	262	3e-25	106
adi_v1.00218	Por2TA_160157	60.92	87	34	0	1247	1333	2	262	3e-25	106
adi_v1.00218	Por2TA_160157	60.71	84	33	0	945	1028	2	253	4e-25	106
adi_v1.00218	Por2TA_160157	59.52	84	34	0	206	289	11	262	8e-25	105
adi_v1.00218	Por2TA_160157	60.71	84	33	0	403	486	2	253	3e-24	103
adi_v1.00218	Por2TA_160157	62.35	85	32	0	1147	1231	8	262	3e-23	100
adi_v1.00218	Por2TA_160157	59.77	87	35	0	563	649	2	262	6e-23	100
adi_v1.00218	Por2TA_160157	58.62	87	36	0	1105	1191	2	262	6e-23	100
adi_v1.00218	Por2TA_160157	57.47	87	37	0	865	951	2	262	7e-23	99.8
adi_v1.00218	Por2TA_160157	58.82	85	35	0	907	991	8	262	7e-22	96.7
adi_v1.00218	Por2TA_160157	57.65	85	36	0	1067	1151	8	262	2e-21	95.9
adi_v1.00218	Por2TA_160157	48.18	110	35	1	803	912	2	265	2e-21	95.5
adi_v1.00218	Por2TA_160157	57.14	84	36	0	1287	1370	2	253	5e-21	94.7
adi_v1.00218	Por2TA_160157	49.54	109	33	1	1185	1293	2	262	9e-21	93.6
adi_v1.00218	Por2TA_160157	51.72	87	42	0	163	249	2	262	1e-20	93.2
adi_v1.00218	Por2TA_160157	54.12	85	39	0	987	1071	8	262	9e-19	88.2
adi_v1.00218	Por2TA_160157	53.41	88	40	1	42	129	2	262	5e-17	82.8
adi_v1.00218	Por2TA_160157	46.43	84	45	0	1025	1108	2	253	2e-14	75.5
adi_v1.00218	Por2TA_178364	58.93	112	46	0	364	475	336	1	6e-31	124
adi_v1.00218	Por2TA_178364	58.56	111	46	0	325	435	333	1	1e-30	123
adi_v1.00218	Por2TA_178364	56.76	111	48	0	245	355	333	1	5e-29	118
adi_v1.00218	Por2TA_178364	56.88	109	47	0	284	392	336	10	5e-29	118
adi_v1.00218	Por2TA_178364	57.41	108	46	0	1248	1355	336	13	2e-28	117
adi_v1.00218	Por2TA_178364	56.25	112	49	0	84	195	336	1	9e-28	114
adi_v1.00218	Por2TA_178364	54.05	111	51	0	685	795	333	1	1e-27	114
adi_v1.00218	Por2TA_178364	56.25	112	49	0	644	755	336	1	1e-27	114
adi_v1.00218	Por2TA_178364	54.13	109	50	0	204	312	336	10	2e-26	110
adi_v1.00218	Por2TA_178364	53.57	112	52	0	404	515	336	1	5e-26	109
adi_v1.00218	Por2TA_178364	53.57	112	52	0	520	631	348	13	6e-26	109
adi_v1.00218	Por2TA_178364	52.68	112	53	0	724	835	336	1	6e-26	109
adi_v1.00218	Por2TA_178364	54.46	112	51	0	484	595	336	1	7e-26	109
adi_v1.00218	Por2TA_178364	54.46	112	51	0	866	977	336	1	1e-25	108
adi_v1.00218	Por2TA_178364	55.36	112	50	0	1106	1217	336	1	4e-25	107
adi_v1.00218	Por2TA_178364	47.01	134	49	1	764	897	336	1	1e-24	105
adi_v1.00218	Por2TA_178364	52.78	108	51	0	445	552	333	10	2e-24	105
adi_v1.00218	Por2TA_178364	52.78	108	51	0	165	272	333	10	4e-24	104
adi_v1.00218	Por2TA_178364	54.05	111	51	0	947	1057	333	1	5e-24	103
adi_v1.00218	Por2TA_178364	53.57	112	52	0	604	715	336	1	7e-24	103
adi_v1.00218	Por2TA_178364	53.21	109	51	0	564	672	336	10	7e-24	103
adi_v1.00218	Por2TA_178364	51.79	112	54	0	906	1017	336	1	8e-24	103
adi_v1.00218	Por2TA_178364	48.12	133	47	1	1187	1319	333	1	7e-23	100
adi_v1.00218	Por2TA_178364	50.00	112	56	0	124	235	336	1	1e-22	100
adi_v1.00218	Por2TA_178364	49.55	111	56	0	1027	1137	333	1	7e-22	97.8
adi_v1.00218	Por2TA_178364	47.46	118	58	2	982	1097	348	1	2e-21	96.3
adi_v1.00218	Por2TA_178364	44.36	133	52	1	1147	1279	333	1	4e-20	92.8
adi_v1.00218	Por2TA_178364	47.75	111	58	0	1067	1177	333	1	8e-20	92.0
adi_v1.00218	Por2TA_178364	54.65	86	39	0	70	155	258	1	3e-19	90.1
adi_v1.00218	Por2TA_178364	41.79	134	56	1	804	937	336	1	4e-19	90.1
adi_v1.00218	Por2TA_178364	51.95	77	37	0	1292	1368	324	94	3e-15	78.6
adi_v1.00218	Por2TA_178364	55.81	43	19	0	1328	1370	336	208	7e-05	47.4
adi_v1.00218	Por1TA_27260	76.47	85	20	0	82	166	258	4	6e-31	122
adi_v1.00218	Por1TA_27260	68.18	88	28	0	279	366	267	4	2e-28	115
adi_v1.00218	Por1TA_27260	65.52	87	30	0	320	406	264	4	6e-28	114
adi_v1.00218	Por1TA_27260	66.67	90	30	0	1241	1330	273	4	1e-26	110
adi_v1.00218	Por1TA_27260	66.67	90	30	0	397	486	273	4	1e-26	110
adi_v1.00218	Por1TA_27260	65.56	90	31	0	477	566	273	4	1e-26	110
adi_v1.00218	Por1TA_27260	65.56	90	31	0	517	606	273	4	2e-26	109
adi_v1.00218	Por1TA_27260	67.42	89	29	0	759	847	267	1	3e-26	109
adi_v1.00218	Por1TA_27260	64.77	88	31	0	719	806	267	4	3e-26	109
adi_v1.00218	Por1TA_27260	64.44	90	32	0	237	326	273	4	3e-26	109
adi_v1.00218	Por1TA_27260	64.44	90	32	0	357	446	273	4	4e-26	109
adi_v1.00218	Por1TA_27260	64.44	90	32	0	637	726	273	4	5e-26	108
adi_v1.00218	Por1TA_27260	68.60	86	27	0	1103	1188	261	4	7e-26	108
adi_v1.00218	Por1TA_27260	64.44	90	32	0	939	1028	273	4	2e-25	106
adi_v1.00218	Por1TA_27260	64.44	90	32	0	117	206	273	4	4e-25	106
adi_v1.00218	Por1TA_27260	68.18	88	28	0	559	646	267	4	4e-25	106
adi_v1.00218	Por1TA_27260	64.44	90	32	0	437	526	273	4	2e-24	104
adi_v1.00218	Por1TA_27260	62.22	90	34	0	677	766	273	4	2e-24	103
adi_v1.00218	Por1TA_27260	61.11	90	35	0	1281	1370	273	4	5e-23	100
adi_v1.00218	Por1TA_27260	61.11	90	35	0	859	948	273	4	1e-22	99.4
adi_v1.00218	Por1TA_27260	62.03	79	30	0	208	286	240	4	1e-22	99.4
adi_v1.00218	Por1TA_27260	63.33	90	33	0	1139	1228	273	4	3e-22	98.2
adi_v1.00218	Por1TA_27260	61.11	90	35	0	597	686	273	4	7e-22	97.1
adi_v1.00218	Por1TA_27260	60.00	90	36	0	899	988	273	4	4e-21	94.7
adi_v1.00218	Por1TA_27260	53.15	111	30	1	1179	1289	273	7	1e-20	93.6
adi_v1.00218	Por1TA_27260	55.56	90	40	0	157	246	273	4	1e-20	93.2
adi_v1.00218	Por1TA_27260	51.79	112	32	1	797	908	273	4	2e-20	92.8
adi_v1.00218	Por1TA_27260	58.24	91	36	1	1058	1148	270	4	4e-20	91.7
adi_v1.00218	Por1TA_27260	53.33	90	42	0	1019	1108	273	4	4e-18	86.3
adi_v1.00218	Por1TA_27260	54.44	90	41	0	979	1068	273	4	1e-17	84.7
adi_v1.00218	Por1TA_27260	66.67	60	20	0	67	126	183	4	3e-13	71.6
adi_v1.00218	Por2TA_195055	66.67	90	30	0	83	172	2	271	8e-30	119
adi_v1.00218	Por2TA_195055	64.44	90	32	0	323	412	2	271	4e-29	117
adi_v1.00218	Por2TA_195055	62.22	90	34	0	723	812	2	271	2e-27	112
adi_v1.00218	Por2TA_195055	61.11	90	35	0	363	452	2	271	2e-27	112
adi_v1.00218	Por2TA_195055	62.22	90	34	0	283	372	2	271	3e-27	112
adi_v1.00218	Por2TA_195055	63.33	90	33	0	243	332	2	271	4e-27	112
adi_v1.00218	Por2TA_195055	61.11	90	35	0	123	212	2	271	1e-26	110
adi_v1.00218	Por2TA_195055	62.22	90	34	0	643	732	2	271	7e-26	108
adi_v1.00218	Por2TA_195055	60.00	90	36	0	683	772	2	271	2e-25	107
adi_v1.00218	Por2TA_195055	61.36	88	34	0	525	612	8	271	2e-25	107
adi_v1.00218	Por2TA_195055	58.89	90	37	0	945	1034	2	271	1e-24	104
adi_v1.00218	Por2TA_195055	58.89	90	37	0	403	492	2	271	4e-24	103
adi_v1.00218	Por2TA_195055	57.78	90	38	0	763	852	2	271	4e-24	103
adi_v1.00218	Por2TA_195055	60.67	89	35	0	603	691	2	268	7e-24	102
adi_v1.00218	Por2TA_195055	58.89	90	37	0	443	532	2	271	8e-24	102
adi_v1.00218	Por2TA_195055	57.47	87	37	0	206	292	11	271	2e-23	101
adi_v1.00218	Por2TA_195055	56.67	90	39	0	483	572	2	271	3e-23	100
adi_v1.00218	Por2TA_195055	58.62	87	36	0	1247	1333	2	262	6e-23	100
adi_v1.00218	Por2TA_195055	58.89	90	37	0	563	652	2	271	3e-22	98.2
adi_v1.00218	Por2TA_195055	56.67	90	39	0	1105	1194	2	271	1e-21	96.3
adi_v1.00218	Por2TA_195055	57.95	88	37	0	1147	1234	8	271	2e-21	95.9
adi_v1.00218	Por2TA_195055	53.33	90	42	0	865	954	2	271	2e-20	92.4
adi_v1.00218	Por2TA_195055	55.68	88	39	0	1067	1154	8	271	3e-20	92.4
adi_v1.00218	Por2TA_195055	56.82	88	38	0	907	994	8	271	3e-20	92.4
adi_v1.00218	Por2TA_195055	57.83	83	35	0	1287	1369	2	250	5e-20	91.7
adi_v1.00218	Por2TA_195055	48.21	112	36	1	1185	1296	2	271	5e-20	91.7
adi_v1.00218	Por2TA_195055	50.00	90	45	0	163	252	2	271	8e-19	88.2
adi_v1.00218	Por2TA_195055	45.71	105	35	1	803	907	2	250	7e-18	85.5
adi_v1.00218	Por2TA_195055	58.11	74	31	0	987	1060	8	229	1e-17	84.7
adi_v1.00218	Por2TA_195055	46.67	90	48	0	1025	1114	2	271	1e-15	79.0
adi_v1.00218	Por2TA_195055	50.55	91	44	1	42	132	2	271	9e-15	76.3
adi_v1.00218	Por2TA_195055	56.82	44	19	0	1327	1370	2	133	2e-06	51.6
adi_v1.00218	Por1LT_13356	56.25	112	49	0	672	783	3	338	1e-29	119
adi_v1.00218	Por1LT_13356	54.46	112	51	0	712	823	3	338	2e-29	119
adi_v1.00218	Por1LT_13356	56.25	112	49	0	312	423	3	338	2e-29	119
adi_v1.00218	Por1LT_13356	56.76	111	48	0	72	182	3	335	3e-29	119
adi_v1.00218	Por1LT_13356	57.14	112	48	0	352	463	3	338	3e-29	118
adi_v1.00218	Por1LT_13356	55.36	112	50	0	232	343	3	338	5e-29	118
adi_v1.00218	Por1LT_13356	55.36	112	50	0	272	383	3	338	2e-28	116
adi_v1.00218	Por1LT_13356	54.95	111	50	0	1237	1347	6	338	3e-28	115
adi_v1.00218	Por1LT_13356	54.13	109	50	0	635	743	12	338	3e-28	115
adi_v1.00218	Por1LT_13356	57.69	104	44	0	752	855	3	314	1e-27	114
adi_v1.00218	Por1LT_13356	53.57	112	52	0	512	623	3	338	9e-27	111
adi_v1.00218	Por1LT_13356	54.46	112	51	0	552	663	3	338	1e-26	111
adi_v1.00218	Por1LT_13356	53.57	112	52	0	432	543	3	338	3e-26	110
adi_v1.00218	Por1LT_13356	54.46	112	51	0	392	503	3	338	7e-26	109
adi_v1.00218	Por1LT_13356	51.79	112	54	0	472	583	3	338	8e-26	108
adi_v1.00218	Por1LT_13356	53.15	111	52	0	855	965	6	338	1e-25	108
adi_v1.00218	Por1LT_13356	50.89	112	55	0	192	303	3	338	3e-25	107
adi_v1.00218	Por1LT_13356	53.57	112	52	0	592	703	3	338	3e-25	107
adi_v1.00218	Por1LT_13356	53.57	112	52	0	112	223	3	338	8e-25	106
adi_v1.00218	Por1LT_13356	53.15	111	52	0	934	1044	3	335	3e-24	104
adi_v1.00218	Por1LT_13356	50.89	112	55	0	152	263	3	338	3e-24	104
adi_v1.00218	Por1LT_13356	50.89	112	55	0	894	1005	3	338	6e-23	100
adi_v1.00218	Por1LT_13356	52.63	95	45	0	1276	1370	3	287	3e-21	95.5
adi_v1.00218	Por1LT_13356	46.43	112	60	0	1054	1165	3	338	2e-20	93.2
adi_v1.00218	Por1LT_13356	50.00	112	56	0	1094	1205	3	338	2e-20	93.2
adi_v1.00218	Por1LT_13356	44.64	112	62	0	974	1085	3	338	6e-20	92.0
adi_v1.00218	Por1LT_13356	51.92	104	50	0	1134	1237	3	314	1e-19	90.9
adi_v1.00218	Por1LT_13356	45.54	112	61	0	1014	1125	3	338	3e-19	89.7
adi_v1.00218	Por1LT_13356	45.13	113	57	2	33	143	9	338	1e-16	82.4
adi_v1.00218	Acr1LT_97966	50.00	124	62	0	430	553	376	5	2e-29	120
adi_v1.00218	Acr1LT_97966	47.58	124	65	0	230	353	376	5	3e-27	114
adi_v1.00218	Acr1LT_97966	46.34	123	66	0	191	313	373	5	6e-27	113
adi_v1.00218	Acr1LT_97966	45.16	124	68	0	70	193	376	5	7e-27	112
adi_v1.00218	Acr1LT_97966	45.97	124	67	0	470	593	376	5	1e-26	112
adi_v1.00218	Acr1LT_97966	45.53	123	67	0	270	392	376	8	8e-26	109
adi_v1.00218	Acr1LT_97966	46.40	125	67	0	509	633	379	5	1e-25	109
adi_v1.00218	Acr1LT_97966	43.90	123	69	0	150	272	376	8	1e-25	108
adi_v1.00218	Acr1LT_97966	45.16	124	68	0	310	433	376	5	2e-25	108
adi_v1.00218	Acr1LT_97966	44.00	125	70	0	709	833	379	5	3e-25	108
adi_v1.00218	Acr1LT_97966	45.97	124	67	0	390	513	376	5	3e-25	108
adi_v1.00218	Acr1LT_97966	42.74	124	71	0	110	233	376	5	3e-25	108
adi_v1.00218	Acr1LT_97966	43.44	122	69	0	672	793	370	5	5e-25	107
adi_v1.00218	Acr1LT_97966	45.53	123	67	0	1093	1215	373	5	5e-25	107
adi_v1.00218	Acr1LT_97966	45.16	124	68	0	350	473	376	5	1e-24	106
adi_v1.00218	Acr1LT_97966	45.16	124	68	0	1052	1175	376	5	1e-24	106
adi_v1.00218	Acr1LT_97966	42.74	124	71	0	590	713	376	5	2e-23	102
adi_v1.00218	Acr1LT_97966	43.20	125	71	0	932	1056	376	2	7e-23	101
adi_v1.00218	Acr1LT_97966	42.02	119	69	0	857	975	361	5	4e-22	99.0
adi_v1.00218	Acr1LT_97966	42.74	124	71	0	550	673	376	5	1e-21	97.4
adi_v1.00218	Acr1LT_97966	40.00	125	75	0	629	753	379	5	2e-21	97.1
adi_v1.00218	Acr1LT_97966	38.36	146	68	1	1132	1277	376	5	4e-21	96.3
adi_v1.00218	Acr1LT_97966	41.94	124	72	0	892	1015	376	5	5e-21	95.9
adi_v1.00218	Acr1LT_97966	42.02	119	69	0	1239	1357	361	5	1e-20	95.1
adi_v1.00218	Acr1LT_97966	40.32	124	74	0	972	1095	376	5	4e-20	93.2
adi_v1.00218	Acr1LT_97966	37.67	146	69	1	750	895	376	5	5e-20	92.8
adi_v1.00218	Acr1LT_97966	41.13	124	73	0	1012	1135	376	5	7e-20	92.4
adi_v1.00218	Acr1LT_97966	38.14	97	60	0	1274	1370	376	86	1e-10	65.1
adi_v1.00218	Acr1LT_97966	42.86	91	48	3	25	113	271	5	8e-10	62.8
adi_v1.00218	Por2TA_148995	63.16	95	35	0	242	336	9	293	5e-28	114
adi_v1.00218	Por2TA_148995	63.74	91	33	0	320	410	3	275	7e-27	111
adi_v1.00218	Por2TA_148995	61.70	94	36	0	82	175	9	290	2e-26	110
adi_v1.00218	Por2TA_148995	58.33	96	40	0	281	376	6	293	2e-26	110
adi_v1.00218	Por2TA_148995	60.44	91	36	0	720	810	3	275	7e-26	108
adi_v1.00218	Por2TA_148995	58.76	97	40	0	680	776	3	293	1e-25	107
adi_v1.00218	Por2TA_148995	59.57	94	38	0	363	456	12	293	1e-25	107
adi_v1.00218	Por2TA_148995	54.08	98	45	0	760	857	3	296	1e-24	105
adi_v1.00218	Por2TA_148995	56.70	97	42	0	942	1038	3	293	2e-24	104
adi_v1.00218	Por2TA_148995	59.79	97	39	0	600	696	3	293	2e-24	104
adi_v1.00218	Por2TA_148995	57.29	96	41	0	641	736	6	293	3e-24	103
adi_v1.00218	Por2TA_148995	58.95	95	39	0	522	616	9	293	4e-24	103
adi_v1.00218	Por2TA_148995	56.57	99	43	0	120	218	3	299	2e-23	102
adi_v1.00218	Por2TA_148995	57.73	97	41	0	440	536	3	293	2e-23	101
adi_v1.00218	Por2TA_148995	56.25	96	42	0	401	496	6	293	3e-22	98.2
adi_v1.00218	Por2TA_148995	54.17	96	44	0	481	576	6	293	5e-22	97.8
adi_v1.00218	Por2TA_148995	53.68	95	44	0	202	296	9	293	5e-22	97.8
adi_v1.00218	Por2TA_148995	57.73	97	41	0	560	656	3	293	5e-22	97.4
adi_v1.00218	Por2TA_148995	55.21	96	43	0	1144	1239	9	296	3e-21	95.1
adi_v1.00218	Por2TA_148995	54.84	93	42	0	906	998	15	293	1e-20	93.6
adi_v1.00218	Por2TA_148995	58.62	87	36	0	1284	1370	3	263	4e-20	92.0
adi_v1.00218	Por2TA_148995	50.52	97	48	0	160	256	3	293	5e-20	91.7
adi_v1.00218	Por2TA_148995	51.04	96	47	0	1245	1340	6	293	8e-20	91.3
adi_v1.00218	Por2TA_148995	47.11	121	42	1	1182	1302	3	299	2e-19	89.7
adi_v1.00218	Por2TA_148995	52.58	97	46	0	984	1080	9	299	3e-19	89.7
adi_v1.00218	Por2TA_148995	50.00	96	48	0	863	958	6	293	2e-18	87.4
adi_v1.00218	Por2TA_148995	50.00	96	48	0	1063	1158	6	293	2e-18	87.4
adi_v1.00218	Por2TA_148995	51.04	96	47	0	1103	1198	6	293	4e-18	86.3
adi_v1.00218	Por2TA_148995	54.67	75	34	0	64	138	75	299	4e-16	80.5
adi_v1.00218	Por2TA_148995	46.39	97	52	0	1022	1118	3	293	5e-16	80.1
adi_v1.00218	Por2TA_148995	41.53	118	47	1	801	918	6	293	2e-15	78.6
adi_v1.00218	Por2TA_220653	62.22	90	34	0	92	181	2	271	1e-26	110
adi_v1.00218	Por2TA_220653	63.22	87	32	0	335	421	11	271	1e-26	110
adi_v1.00218	Por2TA_220653	62.22	90	34	0	372	461	2	271	3e-26	109
adi_v1.00218	Por2TA_220653	62.22	90	34	0	252	341	2	271	8e-26	108
adi_v1.00218	Por2TA_220653	62.07	87	33	0	295	381	11	271	1e-25	107
adi_v1.00218	Por2TA_220653	58.89	90	37	0	652	741	2	271	3e-25	106
adi_v1.00218	Por2TA_220653	58.95	95	32	1	207	301	8	271	4e-24	103
adi_v1.00218	Por2TA_220653	56.70	97	35	1	725	821	2	271	7e-24	102
adi_v1.00218	Por2TA_220653	60.00	90	36	0	532	621	2	271	1e-23	102
adi_v1.00218	Por2TA_220653	58.89	90	37	0	492	581	2	271	3e-23	101
adi_v1.00218	Por2TA_220653	57.78	90	38	0	452	541	2	271	4e-23	100
adi_v1.00218	Por2TA_220653	58.62	87	36	0	415	501	11	271	4e-23	100
adi_v1.00218	Por2TA_220653	60.00	90	36	0	954	1043	2	271	6e-23	100
adi_v1.00218	Por2TA_220653	60.00	85	34	0	772	856	2	256	9e-23	99.4
adi_v1.00218	Por2TA_220653	55.17	87	39	0	695	781	11	271	7e-22	96.7
adi_v1.00218	Por2TA_220653	57.78	90	38	0	572	661	2	271	2e-21	95.9
adi_v1.00218	Por2TA_220653	53.33	90	42	0	132	221	2	271	6e-21	94.4
adi_v1.00218	Por2TA_220653	55.56	90	40	0	1256	1345	2	271	1e-20	93.6
adi_v1.00218	Por2TA_220653	49.54	109	33	1	1197	1305	11	271	4e-20	92.0
adi_v1.00218	Por2TA_220653	53.33	90	42	0	874	963	2	271	5e-20	91.7
adi_v1.00218	Por2TA_220653	55.56	90	40	0	914	1003	2	271	7e-20	91.3
adi_v1.00218	Por2TA_220653	55.56	90	40	0	1114	1203	2	271	3e-19	89.4
adi_v1.00218	Por2TA_220653	54.44	90	41	0	612	701	2	271	4e-19	89.0
adi_v1.00218	Por2TA_220653	50.00	90	45	0	172	261	2	271	8e-19	88.2
adi_v1.00218	Por2TA_220653	60.00	75	30	0	67	141	47	271	1e-18	87.8
adi_v1.00218	Por2TA_220653	51.11	90	44	0	1074	1163	2	271	3e-18	86.3
adi_v1.00218	Por2TA_220653	57.65	85	36	0	1154	1238	2	256	1e-17	84.7
adi_v1.00218	Por2TA_220653	48.89	90	46	0	994	1083	2	271	1e-16	82.0
adi_v1.00218	Por2TA_220653	49.43	87	44	0	1037	1123	11	271	3e-16	80.9
adi_v1.00218	Por2TA_220653	53.33	75	35	0	1296	1370	2	226	1e-15	79.0
adi_v1.00218	Por2TA_220653	40.37	109	43	1	815	923	11	271	9e-15	76.3
adi_v1.00218	Por2TA_173577	51.16	129	63	0	304	432	388	2	2e-26	111
adi_v1.00218	Por2TA_173577	49.61	129	65	0	344	472	388	2	1e-24	106
adi_v1.00218	Por2TA_173577	48.41	126	65	0	505	630	385	8	3e-24	105
adi_v1.00218	Por2TA_173577	48.84	129	66	0	224	352	388	2	4e-24	105
adi_v1.00218	Por2TA_173577	49.61	127	64	0	264	390	388	8	4e-24	105
adi_v1.00218	Por2TA_173577	47.15	123	65	0	66	188	382	14	7e-24	104
adi_v1.00218	Por2TA_173577	48.06	129	67	0	384	512	388	2	2e-22	99.8
adi_v1.00218	Por2TA_173577	45.74	129	70	0	144	272	388	2	3e-22	99.8
adi_v1.00218	Por2TA_173577	45.74	129	70	0	104	232	388	2	3e-22	99.4
adi_v1.00218	Por2TA_173577	47.62	126	66	0	587	712	379	2	4e-22	99.0
adi_v1.00218	Por2TA_173577	45.74	129	70	0	704	832	388	2	5e-22	98.6
adi_v1.00218	Por2TA_173577	45.31	128	70	0	665	792	385	2	7e-22	98.2
adi_v1.00218	Por2TA_173577	45.31	128	70	0	185	312	385	2	1e-21	98.2
adi_v1.00218	Por2TA_173577	45.11	133	69	1	624	756	388	2	1e-21	97.4
adi_v1.00218	Por2TA_173577	48.06	129	67	0	424	552	388	2	2e-21	97.4
adi_v1.00218	Por2TA_173577	48.44	128	66	0	1047	1174	385	2	7e-21	95.5
adi_v1.00218	Por2TA_173577	44.44	126	70	0	467	592	379	2	4e-20	93.2
adi_v1.00218	Por2TA_173577	45.31	128	70	0	927	1054	385	2	5e-20	92.8
adi_v1.00218	Por2TA_173577	44.96	129	71	0	544	672	388	2	6e-20	92.8
adi_v1.00218	Por2TA_173577	41.22	148	65	1	747	894	379	2	2e-19	91.3
adi_v1.00218	Por2TA_173577	47.29	129	68	0	1086	1214	388	2	3e-19	90.9
adi_v1.00218	Por2TA_173577	44.92	118	65	0	1237	1354	361	8	3e-19	90.9
adi_v1.00218	Por2TA_173577	44.80	125	69	0	966	1090	388	14	3e-19	90.5
adi_v1.00218	Por2TA_173577	43.75	128	72	0	887	1014	385	2	3e-19	90.5
adi_v1.00218	Por2TA_173577	44.96	129	71	0	1006	1134	388	2	5e-19	90.1
adi_v1.00218	Por2TA_173577	46.67	120	64	0	855	974	361	2	6e-19	89.7
adi_v1.00218	Por2TA_173577	42.50	120	68	1	33	152	358	2	2e-16	82.4
adi_v1.00218	Por2TA_173577	39.07	151	70	1	1126	1276	388	2	2e-15	79.3
adi_v1.00218	Por2TA_173577	41.75	103	60	0	1268	1370	388	80	3e-13	73.2
adi_v1.00218	Por2TA_16789	48.33	120	58	1	243	362	3	350	2e-26	111
adi_v1.00218	Por2TA_16789	52.38	105	50	0	283	387	3	317	9e-26	109
adi_v1.00218	Por2TA_16789	48.25	114	59	0	723	836	3	344	1e-24	106
adi_v1.00218	Por2TA_16789	49.09	110	56	0	83	192	3	332	2e-24	105
adi_v1.00218	Por2TA_16789	48.18	110	57	0	443	552	3	332	4e-24	104
adi_v1.00218	Por2TA_16789	48.54	103	53	0	1247	1349	3	311	1e-23	103
adi_v1.00218	Por2TA_16789	52.43	103	49	0	323	425	3	311	3e-23	102
adi_v1.00218	Por2TA_16789	46.36	110	59	0	123	232	3	332	9e-23	100
adi_v1.00218	Por2TA_16789	45.45	110	60	0	683	792	3	332	1e-22	100
adi_v1.00218	Por2TA_16789	44.55	110	61	0	603	712	3	332	6e-22	98.2
adi_v1.00218	Por2TA_16789	46.79	109	58	0	906	1014	6	332	1e-21	97.4
adi_v1.00218	Por2TA_16789	45.87	109	59	0	204	312	6	332	1e-21	97.1
adi_v1.00218	Por2TA_16789	49.02	102	52	0	363	464	3	308	4e-21	95.9
adi_v1.00218	Por2TA_16789	42.73	110	63	0	163	272	3	332	6e-21	95.5
adi_v1.00218	Por2TA_16789	45.45	110	60	0	643	752	3	332	1e-20	94.4
adi_v1.00218	Por2TA_16789	44.35	115	60	1	524	638	6	338	3e-20	93.2
adi_v1.00218	Por2TA_16789	49.02	102	52	0	483	584	3	308	6e-20	92.4
adi_v1.00218	Por2TA_16789	44.55	110	61	0	403	512	3	332	8e-20	92.0
adi_v1.00218	Por2TA_16789	45.71	105	57	0	563	667	3	317	1e-18	88.6
adi_v1.00218	Por2TA_16789	44.12	102	57	0	986	1087	6	311	4e-18	87.0
adi_v1.00218	Por2TA_16789	39.23	130	57	1	1147	1276	9	332	2e-17	85.1
adi_v1.00218	Por2TA_16789	38.71	124	76	0	865	988	3	374	3e-17	84.7
adi_v1.00218	Por2TA_16789	41.67	108	63	0	1067	1174	9	332	3e-17	84.3
adi_v1.00218	Por2TA_16789	48.94	94	48	0	763	856	3	284	9e-17	83.2
adi_v1.00218	Por2TA_16789	43.64	110	62	0	1105	1214	3	332	1e-16	82.8
adi_v1.00218	Por2TA_16789	41.74	115	67	0	945	1059	3	347	1e-16	82.8
adi_v1.00218	Por2TA_16789	37.50	136	63	1	1185	1320	3	344	1e-16	82.4
adi_v1.00218	Por2TA_16789	40.54	111	65	1	42	152	3	332	1e-15	79.7
adi_v1.00218	Por2TA_16789	38.40	125	55	1	803	927	3	311	4e-15	78.2
adi_v1.00218	Por2TA_16789	40.00	110	66	0	1025	1134	3	332	1e-14	77.0
adi_v1.00218	Por2TA_16789	41.67	84	49	0	1287	1370	3	254	5e-10	63.2
adi_v1.00218	Por2TA_89458	61.54	91	35	0	385	475	273	1	5e-26	108
adi_v1.00218	Por2TA_89458	60.44	91	36	0	665	755	273	1	5e-26	108
adi_v1.00218	Por2TA_89458	58.24	91	38	0	345	435	273	1	3e-25	106
adi_v1.00218	Por2TA_89458	57.95	88	37	0	305	392	273	10	6e-25	105
adi_v1.00218	Por2TA_89458	58.24	91	38	0	1269	1359	273	1	7e-25	105
adi_v1.00218	Por2TA_89458	60.23	88	35	0	225	312	273	10	2e-24	104
adi_v1.00218	Por2TA_89458	58.24	91	38	0	105	195	273	1	7e-23	99.8
adi_v1.00218	Por2TA_89458	55.56	90	40	0	746	835	270	1	8e-23	99.8
adi_v1.00218	Por2TA_89458	57.30	89	38	0	67	155	267	1	1e-22	99.4
adi_v1.00218	Por2TA_89458	57.14	91	39	0	265	355	273	1	1e-22	99.4
adi_v1.00218	Por2TA_89458	54.95	91	41	0	705	795	273	1	1e-22	99.0
adi_v1.00218	Por2TA_89458	56.04	91	40	0	505	595	273	1	2e-22	98.6
adi_v1.00218	Por2TA_89458	58.62	87	36	0	545	631	273	13	2e-22	98.2
adi_v1.00218	Por2TA_89458	56.32	87	38	0	586	672	270	10	2e-21	95.9
adi_v1.00218	Por2TA_89458	54.95	91	41	0	967	1057	273	1	2e-21	95.9
adi_v1.00218	Por2TA_89458	57.14	91	39	0	625	715	273	1	2e-21	95.5
adi_v1.00218	Por2TA_89458	56.04	91	40	0	927	1017	273	1	4e-21	94.7
adi_v1.00218	Por2TA_89458	47.79	113	37	1	1207	1319	273	1	6e-21	94.4
adi_v1.00218	Por2TA_89458	53.85	91	42	0	425	515	273	1	1e-20	93.6
adi_v1.00218	Por2TA_89458	54.02	87	40	0	466	552	270	10	4e-20	91.7
adi_v1.00218	Por2TA_89458	52.27	88	42	0	185	272	273	10	5e-20	91.7
adi_v1.00218	Por2TA_89458	53.85	91	42	0	887	977	273	1	1e-19	90.5
adi_v1.00218	Por2TA_89458	46.02	113	39	1	785	897	273	1	1e-19	90.5
adi_v1.00218	Por2TA_89458	51.65	91	44	0	1047	1137	273	1	3e-19	89.4
adi_v1.00218	Por2TA_89458	52.75	91	43	0	1087	1177	273	1	8e-18	85.1
adi_v1.00218	Por2TA_89458	53.85	91	42	0	1127	1217	273	1	9e-18	85.1
adi_v1.00218	Por2TA_89458	47.25	91	48	0	145	235	273	1	3e-17	83.6
adi_v1.00218	Por2TA_89458	45.13	113	40	1	1167	1279	273	1	9e-17	82.0
adi_v1.00218	Por2TA_89458	53.09	81	38	0	857	937	243	1	3e-16	80.9
adi_v1.00218	Por2TA_89458	45.05	91	50	0	1007	1097	273	1	1e-15	79.0
adi_v1.00218	Por2TA_89458	50.00	62	31	0	1309	1370	273	88	6e-11	65.5
adi_v1.00218	AcrHS_15565	56.84	95	41	0	672	766	3	287	5e-26	109
adi_v1.00218	AcrHS_15565	53.68	95	44	0	752	846	3	287	3e-24	103
adi_v1.00218	AcrHS_15565	54.74	95	43	0	72	166	3	287	4e-24	103
adi_v1.00218	AcrHS_15565	52.63	95	45	0	232	326	3	287	6e-23	100
adi_v1.00218	AcrHS_15565	52.63	95	45	0	712	806	3	287	7e-23	100
adi_v1.00218	AcrHS_15565	53.68	95	44	0	312	406	3	287	2e-22	99.0
adi_v1.00218	AcrHS_15565	52.63	95	45	0	352	446	3	287	3e-22	98.2
adi_v1.00218	AcrHS_15565	52.63	95	45	0	552	646	3	287	5e-22	97.8
adi_v1.00218	AcrHS_15565	52.63	95	45	0	592	686	3	287	7e-22	97.4
adi_v1.00218	AcrHS_15565	52.17	92	44	0	635	726	12	287	7e-22	97.4
adi_v1.00218	AcrHS_15565	52.13	94	45	0	1237	1330	6	287	2e-21	95.9
adi_v1.00218	AcrHS_15565	50.53	95	47	0	1276	1370	3	287	4e-21	95.1
adi_v1.00218	AcrHS_15565	54.35	92	42	0	395	486	12	287	7e-21	94.4
adi_v1.00218	AcrHS_15565	51.06	94	46	0	855	948	6	287	8e-21	94.4
adi_v1.00218	AcrHS_15565	51.58	95	46	0	272	366	3	287	1e-20	94.0
adi_v1.00218	AcrHS_15565	49.47	95	48	0	472	566	3	287	1e-20	93.6
adi_v1.00218	AcrHS_15565	53.85	91	42	0	112	202	3	275	7e-20	91.7
adi_v1.00218	AcrHS_15565	50.53	95	47	0	432	526	3	287	1e-19	91.3
adi_v1.00218	AcrHS_15565	47.37	95	50	0	192	286	3	287	1e-19	90.9
adi_v1.00218	AcrHS_15565	49.47	95	48	0	512	606	3	287	4e-19	89.4
adi_v1.00218	AcrHS_15565	50.53	95	47	0	934	1028	3	287	5e-19	89.0
adi_v1.00218	AcrHS_15565	46.32	95	51	0	974	1068	3	287	1e-17	85.1
adi_v1.00218	AcrHS_15565	48.42	95	49	0	1094	1188	3	287	2e-17	84.7
adi_v1.00218	AcrHS_15565	45.26	95	52	0	152	246	3	287	4e-16	80.9
adi_v1.00218	AcrHS_15565	46.32	95	51	0	894	988	3	287	1e-15	79.3
adi_v1.00218	AcrHS_15565	43.10	116	44	1	1174	1289	3	284	2e-15	79.0
adi_v1.00218	AcrHS_15565	40.17	117	48	1	792	908	3	287	4e-15	77.8
adi_v1.00218	AcrHS_15565	44.66	103	57	0	1134	1236	3	311	1e-14	76.3
adi_v1.00218	AcrHS_15565	43.16	95	54	0	1054	1148	3	287	9e-13	70.9
adi_v1.00218	AcrHS_15565	40.00	95	57	0	1014	1108	3	287	2e-12	70.1
adi_v1.00218	AcrHS_15565	39.58	96	53	2	33	126	9	287	5e-09	60.1
adi_v1.00218	Por2TA_193285	57.78	90	38	0	243	332	2	271	3e-25	106
adi_v1.00218	Por2TA_193285	58.89	90	37	0	83	172	2	271	4e-25	106
adi_v1.00218	Por2TA_193285	56.32	87	38	0	323	409	2	262	3e-24	103
adi_v1.00218	Por2TA_193285	58.62	87	36	0	283	369	2	262	2e-23	101
adi_v1.00218	Por2TA_193285	54.44	90	41	0	363	452	2	271	3e-23	100
adi_v1.00218	Por2TA_193285	54.02	87	40	0	723	809	2	262	2e-22	98.2
adi_v1.00218	Por2TA_193285	55.17	87	39	0	683	769	2	262	3e-22	97.8
adi_v1.00218	Por2TA_193285	54.44	90	41	0	643	732	2	271	5e-22	97.4
adi_v1.00218	Por2TA_193285	54.55	88	40	0	525	612	8	271	3e-21	95.1
adi_v1.00218	Por2TA_193285	54.76	84	38	0	763	846	2	253	6e-21	94.4
adi_v1.00218	Por2TA_193285	49.43	87	44	0	206	292	11	271	1e-20	93.2
adi_v1.00218	Por2TA_193285	51.11	90	44	0	123	212	2	271	5e-20	91.7
adi_v1.00218	Por2TA_193285	52.87	87	41	0	1247	1333	2	262	6e-20	91.3
adi_v1.00218	Por2TA_193285	51.11	90	44	0	443	532	2	271	6e-20	91.3
adi_v1.00218	Por2TA_193285	53.33	90	42	0	563	652	2	271	1e-19	90.5
adi_v1.00218	Por2TA_193285	51.11	90	44	0	403	492	2	271	2e-19	90.1
adi_v1.00218	Por2TA_193285	50.00	90	45	0	483	572	2	271	2e-19	89.7
adi_v1.00218	Por2TA_193285	52.22	90	43	0	603	692	2	271	4e-19	89.0
adi_v1.00218	Por2TA_193285	46.67	90	48	0	865	954	2	271	2e-18	87.0
adi_v1.00218	Por2TA_193285	51.19	84	41	0	945	1028	2	253	3e-18	86.3
adi_v1.00218	Por2TA_193285	48.89	90	46	0	1105	1194	2	271	7e-18	85.5
adi_v1.00218	Por2TA_193285	51.14	88	43	0	907	994	8	271	5e-17	83.2
adi_v1.00218	Por2TA_193285	50.59	85	42	0	987	1071	8	262	2e-16	81.6
adi_v1.00218	Por2TA_193285	50.00	84	42	0	1287	1370	2	253	2e-16	80.9
adi_v1.00218	Por2TA_193285	50.57	87	43	0	1147	1233	8	268	6e-16	79.7
adi_v1.00218	Por2TA_193285	43.12	109	40	1	1185	1293	2	262	1e-15	79.0
adi_v1.00218	Por2TA_193285	43.33	90	51	0	163	252	2	271	1e-15	78.6
adi_v1.00218	Por2TA_193285	45.45	88	48	0	1067	1154	8	271	2e-14	75.5
adi_v1.00218	Por2TA_193285	38.39	112	47	1	803	914	2	271	1e-12	70.1
adi_v1.00218	Por2TA_193285	38.89	90	55	0	1025	1114	2	271	1e-10	64.3
adi_v1.00218	Por2TA_193285	41.76	91	52	1	42	132	2	271	1e-09	61.2
adi_v1.00218	Por2LT_33854	48.46	130	67	0	310	439	2	391	3e-25	108
adi_v1.00218	Por2LT_33854	46.56	131	70	0	270	400	2	394	5e-24	104
adi_v1.00218	Por2LT_33854	45.86	133	72	0	230	362	2	400	1e-23	103
adi_v1.00218	Por2LT_33854	43.51	131	74	0	70	200	2	394	2e-23	102
adi_v1.00218	Por2LT_33854	44.70	132	73	0	350	481	2	397	3e-22	99.8
adi_v1.00218	Por2LT_33854	42.31	130	75	0	110	239	2	391	9e-22	98.2
adi_v1.00218	Por2LT_33854	43.18	132	75	0	510	641	2	397	4e-21	96.3
adi_v1.00218	Por2LT_33854	41.54	130	76	0	710	839	2	391	5e-21	96.3
adi_v1.00218	Por2LT_33854	44.70	132	73	0	932	1063	2	397	7e-21	95.5
adi_v1.00218	Por2LT_33854	43.31	127	72	0	195	321	17	397	3e-20	94.0
adi_v1.00218	Por2LT_33854	43.08	130	74	0	590	719	2	391	3e-20	93.6
adi_v1.00218	Por2LT_33854	43.08	130	74	0	390	519	2	391	6e-20	92.8
adi_v1.00218	Por2LT_33854	40.31	129	77	0	672	800	8	394	1e-19	92.4
adi_v1.00218	Por2LT_33854	43.85	130	73	0	1052	1181	2	391	1e-19	92.0
adi_v1.00218	Por2LT_33854	40.94	127	75	0	1239	1365	17	397	2e-19	91.7
adi_v1.00218	Por2LT_33854	42.31	130	75	0	550	679	2	391	2e-19	91.3
adi_v1.00218	Por2LT_33854	38.82	152	71	1	750	901	2	391	2e-19	91.3
adi_v1.00218	Por2LT_33854	41.54	130	76	0	470	599	2	391	4e-19	90.5
adi_v1.00218	Por2LT_33854	43.31	127	68	1	635	761	17	385	4e-19	90.5
adi_v1.00218	Por2LT_33854	39.39	132	80	0	150	281	2	397	4e-19	90.5
adi_v1.00218	Por2LT_33854	41.54	130	76	0	430	559	2	391	3e-18	88.2
adi_v1.00218	Por2LT_33854	40.77	130	77	0	892	1021	2	391	4e-18	87.4
adi_v1.00218	Por2LT_33854	42.06	126	73	0	1017	1142	17	394	9e-18	86.7
adi_v1.00218	Por2LT_33854	40.31	129	76	1	33	161	14	397	2e-17	85.5
adi_v1.00218	Por2LT_33854	41.67	132	77	0	972	1103	2	397	3e-17	85.1
adi_v1.00218	Por2LT_33854	40.80	125	74	0	857	981	17	391	6e-17	84.3
adi_v1.00218	Por2LT_33854	41.41	128	75	0	1094	1221	8	391	1e-16	83.6
adi_v1.00218	Por2LT_33854	36.84	152	74	1	790	941	2	391	4e-15	78.6
adi_v1.00218	Por2LT_33854	34.87	152	77	1	1172	1323	2	391	2e-13	73.6
adi_v1.00218	Por2LT_33854	35.53	152	76	1	1132	1283	2	391	5e-13	72.8
adi_v1.00218	Por2LT_33854	42.27	97	56	0	1274	1370	2	292	3e-12	70.5
adi_v1.00218	Por1TA_19085	62.22	90	34	0	267	356	272	3	4e-25	106
adi_v1.00218	Por1TA_19085	60.00	90	36	0	747	836	272	3	1e-23	102
adi_v1.00218	Por1TA_19085	60.92	87	34	0	230	316	263	3	6e-23	100
adi_v1.00218	Por1TA_19085	58.89	90	37	0	307	396	272	3	7e-23	99.8
adi_v1.00218	Por1TA_19085	58.89	90	37	0	347	436	272	3	8e-23	99.8
adi_v1.00218	Por1TA_19085	58.62	87	36	0	70	156	263	3	3e-22	98.2
adi_v1.00218	Por1TA_19085	57.78	90	38	0	387	476	272	3	4e-22	97.8
adi_v1.00218	Por1TA_19085	56.67	90	39	0	467	556	272	3	4e-22	97.4
adi_v1.00218	Por1TA_19085	57.78	90	38	0	627	716	272	3	1e-21	96.3
adi_v1.00218	Por1TA_19085	55.56	90	40	0	707	796	272	3	2e-21	95.5
adi_v1.00218	Por1TA_19085	56.67	90	39	0	107	196	272	3	1e-20	93.6
adi_v1.00218	Por1TA_19085	55.56	90	40	0	427	516	272	3	2e-20	92.8
adi_v1.00218	Por1TA_19085	55.56	90	40	0	667	756	272	3	2e-20	92.4
adi_v1.00218	Por1TA_19085	59.52	84	34	0	1237	1320	254	3	3e-20	92.4
adi_v1.00218	Por1TA_19085	55.56	90	40	0	929	1018	272	3	8e-20	90.9
adi_v1.00218	Por1TA_19085	53.33	90	42	0	507	596	272	3	2e-19	89.7
adi_v1.00218	Por1TA_19085	54.02	87	40	0	1274	1360	263	3	4e-19	89.0
adi_v1.00218	Por1TA_19085	56.18	89	39	0	1049	1137	272	6	8e-19	88.2
adi_v1.00218	Por1TA_19085	45.54	112	39	1	787	898	272	3	9e-19	88.2
adi_v1.00218	Por1TA_19085	56.67	90	39	0	1089	1178	272	3	1e-18	87.4
adi_v1.00218	Por1TA_19085	53.33	90	42	0	587	676	272	3	2e-18	87.0
adi_v1.00218	Por1TA_19085	54.44	90	41	0	547	636	272	3	2e-18	86.7
adi_v1.00218	Por1TA_19085	52.22	90	43	0	187	276	272	3	1e-17	84.7
adi_v1.00218	Por1TA_19085	52.22	90	43	0	969	1058	272	3	2e-17	84.3
adi_v1.00218	Por1TA_19085	50.00	90	45	0	147	236	272	3	3e-17	83.6
adi_v1.00218	Por1TA_19085	53.33	90	42	0	889	978	272	3	4e-17	83.2
adi_v1.00218	Por1TA_19085	48.89	90	46	0	1009	1098	272	3	8e-17	82.4
adi_v1.00218	Por1TA_19085	46.43	112	38	1	1169	1280	272	3	5e-16	80.1
adi_v1.00218	Por1TA_19085	52.38	84	40	0	855	938	254	3	1e-15	79.0
adi_v1.00218	Por1TA_19085	53.33	90	42	0	1129	1218	272	3	3e-15	77.8
adi_v1.00218	Por1TA_19085	55.00	60	27	0	1311	1370	272	93	1e-10	64.3
adi_v1.00218	Por2TA_194511	66.67	78	26	0	83	160	2	235	5e-25	105
adi_v1.00218	Por2TA_194511	58.43	89	37	0	283	371	2	268	2e-24	104
adi_v1.00218	Por2TA_194511	57.30	89	38	0	323	411	2	268	4e-24	103
adi_v1.00218	Por2TA_194511	59.55	89	36	0	243	331	2	268	7e-24	102
adi_v1.00218	Por2TA_194511	60.76	79	31	0	123	201	2	238	1e-22	99.0
adi_v1.00218	Por2TA_194511	55.06	89	40	0	723	811	2	268	1e-22	99.0
adi_v1.00218	Por2TA_194511	58.54	82	34	0	363	444	2	247	2e-22	98.6
adi_v1.00218	Por2TA_194511	56.18	89	39	0	643	731	2	268	2e-22	98.2
adi_v1.00218	Por2TA_194511	57.47	87	37	0	525	611	8	268	3e-22	98.2
adi_v1.00218	Por2TA_194511	56.18	89	39	0	945	1033	2	268	9e-22	96.7
adi_v1.00218	Por2TA_194511	57.69	78	33	0	683	760	2	235	2e-21	95.5
adi_v1.00218	Por2TA_194511	53.93	89	41	0	443	531	2	268	3e-21	95.1
adi_v1.00218	Por2TA_194511	57.83	83	34	1	763	845	2	247	1e-20	93.2
adi_v1.00218	Por2TA_194511	53.49	86	40	0	206	291	11	268	2e-20	92.8
adi_v1.00218	Por2TA_194511	52.81	89	42	0	483	571	2	268	4e-20	92.0
adi_v1.00218	Por2TA_194511	58.44	77	32	0	403	479	2	232	6e-20	91.3
adi_v1.00218	Por2TA_194511	62.16	74	28	0	563	636	2	223	1e-19	90.9
adi_v1.00218	Por2TA_194511	53.93	89	41	0	865	953	2	268	1e-19	90.1
adi_v1.00218	Por2TA_194511	53.93	89	41	0	603	691	2	268	3e-19	89.4
adi_v1.00218	Por2TA_194511	53.93	89	41	0	1105	1193	2	268	8e-19	88.2
adi_v1.00218	Por2TA_194511	55.56	81	36	0	1247	1327	2	244	9e-19	87.8
adi_v1.00218	Por2TA_194511	45.45	110	38	1	1185	1294	2	265	1e-17	84.3
adi_v1.00218	Por2TA_194511	57.33	75	32	0	1067	1141	8	232	2e-17	84.0
adi_v1.00218	Por2TA_194511	57.89	76	32	0	1147	1222	8	235	7e-17	82.4
adi_v1.00218	Por2TA_194511	55.41	74	33	0	987	1060	8	229	1e-16	81.6
adi_v1.00218	Por2TA_194511	54.55	77	35	0	1287	1363	2	232	2e-16	81.3
adi_v1.00218	Por2TA_194511	44.94	89	49	0	163	251	2	268	1e-15	78.6
adi_v1.00218	Por2TA_194511	56.94	72	31	0	907	978	8	223	1e-15	78.6
adi_v1.00218	Por2TA_194511	43.00	100	35	1	803	902	2	235	5e-15	77.0
adi_v1.00218	Por2TA_194511	44.59	74	41	0	1025	1098	2	223	1e-11	67.4
adi_v1.00218	Por2TA_194511	44.44	90	49	1	42	131	2	268	3e-10	63.2
adi_v1.00218	Por2TA_194511	56.82	44	19	0	1327	1370	2	133	3e-06	51.6
adi_v1.00218	Por2TA_243612	62.92	89	33	0	92	180	8	274	1e-24	104
adi_v1.00218	Por2TA_243612	60.67	89	35	0	290	378	2	268	6e-24	102
adi_v1.00218	Por2TA_243612	60.44	91	36	0	370	460	2	274	7e-24	102
adi_v1.00218	Por2TA_243612	59.34	91	37	0	330	420	2	274	2e-23	101
adi_v1.00218	Por2TA_243612	60.44	91	36	0	250	340	2	274	2e-23	101
adi_v1.00218	Por2TA_243612	59.55	89	36	0	690	778	2	268	3e-23	100
adi_v1.00218	Por2TA_243612	59.55	89	36	0	650	738	2	268	9e-23	99.4
adi_v1.00218	Por2TA_243612	59.55	89	36	0	530	618	2	268	4e-22	97.8
adi_v1.00218	Por2TA_243612	58.62	87	36	0	914	1000	8	268	9e-22	96.7
adi_v1.00218	Por2TA_243612	57.95	88	37	0	490	577	2	265	1e-21	96.3
adi_v1.00218	Por2TA_243612	57.30	89	38	0	1254	1342	2	268	3e-21	95.5
adi_v1.00218	Por2TA_243612	58.43	89	37	0	410	498	2	268	3e-21	95.1
adi_v1.00218	Por2TA_243612	56.18	89	39	0	210	298	2	268	4e-21	94.7
adi_v1.00218	Por2TA_243612	57.47	87	37	0	770	856	2	262	2e-20	92.8
adi_v1.00218	Por2TA_243612	54.55	88	40	0	730	817	2	265	7e-20	91.3
adi_v1.00218	Por2TA_243612	53.85	91	42	0	450	540	2	274	3e-19	89.4
adi_v1.00218	Por2TA_243612	53.85	91	42	0	130	220	2	274	3e-19	89.4
adi_v1.00218	Por2TA_243612	57.30	89	38	0	570	658	2	268	3e-19	89.4
adi_v1.00218	Por2TA_243612	56.18	89	39	0	954	1042	8	274	8e-19	88.2
adi_v1.00218	Por2TA_243612	52.81	89	42	0	610	698	2	268	4e-17	83.2
adi_v1.00218	Por2TA_243612	51.69	89	43	0	1072	1160	2	268	5e-17	82.8
adi_v1.00218	Por2TA_243612	49.44	89	45	0	170	258	2	268	7e-17	82.4
adi_v1.00218	Por2TA_243612	47.75	111	36	1	1192	1302	2	268	8e-17	82.4
adi_v1.00218	Por2TA_243612	51.69	89	43	0	872	960	2	268	1e-16	82.0
adi_v1.00218	Por2TA_243612	52.81	89	42	0	1112	1200	2	268	1e-16	81.6
adi_v1.00218	Por2TA_243612	53.25	77	36	0	1294	1370	2	232	2e-16	81.3
adi_v1.00218	Por2TA_243612	55.29	85	38	0	1154	1238	8	262	2e-16	81.3
adi_v1.00218	Por2TA_243612	50.55	91	45	0	1032	1122	2	274	7e-16	79.7
adi_v1.00218	Por2TA_243612	49.45	91	46	0	992	1082	2	274	2e-15	78.6
adi_v1.00218	Por2TA_243612	50.56	89	39	2	54	140	17	274	8e-15	76.6
adi_v1.00218	Por2TA_243612	41.44	111	43	1	810	920	2	268	1e-13	73.2
adi_v1.00218	Por2TA_215301	43.33	150	81	1	287	436	450	13	3e-24	105
adi_v1.00218	Por2TA_215301	41.77	158	92	0	359	516	474	1	2e-23	103
adi_v1.00218	Por2TA_215301	40.51	158	90	1	119	276	474	13	2e-22	100
adi_v1.00218	Por2TA_215301	44.00	150	84	0	407	556	450	1	3e-22	100
adi_v1.00218	Por2TA_215301	41.33	150	84	1	327	476	450	13	3e-22	100
adi_v1.00218	Por2TA_215301	44.00	150	80	1	207	356	450	13	4e-22	99.8
adi_v1.00218	Por2TA_215301	41.77	158	92	0	79	236	474	1	5e-22	99.8
adi_v1.00218	Por2TA_215301	42.00	150	83	1	607	756	450	13	2e-21	97.8
adi_v1.00218	Por2TA_215301	40.67	150	85	1	247	396	450	13	3e-21	97.4
adi_v1.00218	Por2TA_215301	40.67	150	89	0	567	716	450	1	1e-20	95.5
adi_v1.00218	Por2TA_215301	40.67	150	89	0	687	836	450	1	2e-20	94.7
adi_v1.00218	Por2TA_215301	36.67	180	92	1	719	898	474	1	4e-20	94.0
adi_v1.00218	Por2TA_215301	40.00	150	86	1	447	596	450	13	1e-19	92.4
adi_v1.00218	Por2TA_215301	38.67	150	92	0	167	316	450	1	3e-19	91.3
adi_v1.00218	Por2TA_215301	39.19	148	90	0	489	636	444	1	1e-18	89.4
adi_v1.00218	Por2TA_215301	39.86	148	89	0	911	1058	444	1	3e-18	88.2
adi_v1.00218	Por2TA_215301	39.19	148	90	0	1031	1178	444	1	3e-18	88.2
adi_v1.00218	Por2TA_215301	40.94	149	88	0	1070	1218	447	1	1e-17	87.0
adi_v1.00218	Por2TA_215301	39.60	149	90	0	528	676	447	1	1e-17	87.0
adi_v1.00218	Por2TA_215301	38.51	148	91	0	649	796	444	1	2e-17	86.3
adi_v1.00218	Por2TA_215301	38.93	149	87	1	950	1098	447	13	3e-17	85.5
adi_v1.00218	Por2TA_215301	39.04	146	89	0	989	1134	450	13	4e-17	85.1
adi_v1.00218	Por2TA_215301	42.52	127	73	0	70	196	381	1	7e-17	84.3
adi_v1.00218	Por2TA_215301	35.47	172	89	1	767	938	450	1	4e-16	82.4
adi_v1.00218	Por2TA_215301	37.58	149	93	0	870	1018	447	1	8e-16	81.3
adi_v1.00218	Por2TA_215301	38.36	159	80	1	1140	1280	477	1	4e-15	79.3
adi_v1.00218	Por2TA_215301	41.74	115	67	0	1252	1366	447	103	2e-14	77.0
adi_v1.00218	Por2TA_215301	35.85	159	84	1	1180	1320	477	1	6e-14	75.5
adi_v1.00218	Por2TA_160079	43.33	150	81	1	287	436	9	446	3e-24	105
adi_v1.00218	Por2TA_160079	43.15	146	83	0	367	512	9	446	1e-22	101
adi_v1.00218	Por2TA_160079	44.00	150	80	1	207	356	9	446	2e-22	100
adi_v1.00218	Por2TA_160079	41.33	150	84	1	327	476	9	446	5e-22	99.8
adi_v1.00218	Por2TA_160079	44.52	146	81	0	407	552	9	446	8e-22	99.0
adi_v1.00218	Por2TA_160079	41.33	150	84	1	127	276	9	446	9e-22	98.6
adi_v1.00218	Por2TA_160079	43.15	146	83	0	87	232	9	446	1e-21	98.6
adi_v1.00218	Por2TA_160079	40.67	150	85	1	247	396	9	446	2e-21	97.8
adi_v1.00218	Por2TA_160079	42.00	150	83	1	607	756	9	446	5e-21	96.7
adi_v1.00218	Por2TA_160079	40.41	146	87	0	567	712	9	446	9e-20	92.8
adi_v1.00218	Por2TA_160079	40.00	150	86	1	447	596	9	446	2e-19	91.7
adi_v1.00218	Por2TA_160079	38.36	146	90	0	167	312	9	446	4e-19	91.3
adi_v1.00218	Por2TA_160079	40.41	146	87	0	687	832	9	446	7e-19	90.1
adi_v1.00218	Por2TA_160079	36.90	168	84	1	727	894	9	446	1e-18	89.4
adi_v1.00218	Por2TA_160079	39.44	142	86	0	489	630	15	440	5e-18	87.8
adi_v1.00218	Por2TA_160079	38.89	144	88	0	1031	1174	15	446	8e-18	87.0
adi_v1.00218	Por2TA_160079	40.69	145	86	0	1070	1214	12	446	2e-17	85.9
adi_v1.00218	Por2TA_160079	38.93	149	87	1	950	1098	12	446	3e-17	85.5
adi_v1.00218	Por2TA_160079	39.04	146	89	0	989	1134	9	446	3e-17	85.5
adi_v1.00218	Por2TA_160079	39.04	146	89	0	911	1056	15	452	5e-17	84.7
adi_v1.00218	Por2TA_160079	42.52	127	69	1	70	196	78	446	7e-17	84.3
adi_v1.00218	Por2TA_160079	39.31	145	88	0	528	672	12	446	8e-17	84.3
adi_v1.00218	Por2TA_160079	37.84	148	88	1	649	796	15	446	1e-16	83.6
adi_v1.00218	Por2TA_160079	37.58	149	89	1	870	1018	12	446	7e-16	81.6
adi_v1.00218	Por2TA_160079	35.12	168	87	1	767	934	9	446	1e-15	80.5
adi_v1.00218	Por2TA_160079	38.93	149	69	2	1150	1280	12	446	1e-14	77.8
adi_v1.00218	Por2TA_160079	41.74	115	67	0	1252	1366	12	356	1e-14	77.4
adi_v1.00218	Por2TA_160079	37.32	142	71	1	1191	1314	15	440	2e-12	70.9
adi_v1.00218	Por2TA_160079	33.06	124	78	2	33	156	90	446	2e-09	62.0
adi_v1.00218	Por1TA_33498	51.65	91	44	0	70	160	273	1	6e-24	102
adi_v1.00218	Por1TA_33498	52.22	90	43	0	310	399	273	4	3e-23	100
adi_v1.00218	Por1TA_33498	49.45	91	46	0	750	840	273	1	2e-22	99.0
adi_v1.00218	Por1TA_33498	49.45	91	46	0	350	440	273	1	3e-22	98.2
adi_v1.00218	Por1TA_33498	48.89	90	46	0	710	799	273	4	7e-22	97.1
adi_v1.00218	Por1TA_33498	51.65	91	44	0	932	1022	273	1	7e-22	97.1
adi_v1.00218	Por1TA_33498	49.45	91	46	0	110	200	273	1	8e-22	96.7
adi_v1.00218	Por1TA_33498	50.55	91	45	0	270	360	273	1	1e-21	96.3
adi_v1.00218	Por1TA_33498	51.16	86	42	0	1239	1324	258	1	2e-21	95.9
adi_v1.00218	Por1TA_33498	51.11	90	44	0	550	639	273	4	1e-20	93.6
adi_v1.00218	Por1TA_33498	47.25	91	48	0	510	600	273	1	3e-20	92.4
adi_v1.00218	Por1TA_33498	46.15	91	49	0	230	320	273	1	4e-20	91.7
adi_v1.00218	Por1TA_33498	45.05	91	50	0	630	720	273	1	5e-20	91.7
adi_v1.00218	Por1TA_33498	47.25	91	48	0	430	520	273	1	6e-20	91.3
adi_v1.00218	Por1TA_33498	46.15	91	49	0	470	560	273	1	1e-19	90.5
adi_v1.00218	Por1TA_33498	44.25	113	41	1	1172	1284	273	1	7e-19	88.2
adi_v1.00218	Por1TA_33498	44.44	90	50	0	670	759	273	4	7e-19	88.2
adi_v1.00218	Por1TA_33498	45.56	90	49	0	390	479	273	4	1e-18	87.4
adi_v1.00218	Por1TA_33498	46.67	90	48	0	150	239	273	4	1e-18	87.4
adi_v1.00218	Por1TA_33498	46.15	91	49	0	590	680	273	1	4e-18	86.3
adi_v1.00218	Por1TA_33498	43.82	89	50	0	191	279	270	4	6e-18	85.5
adi_v1.00218	Por1TA_33498	46.67	90	48	0	1093	1182	270	1	3e-17	83.6
adi_v1.00218	Por1TA_33498	45.35	86	47	0	857	942	258	1	8e-17	82.4
adi_v1.00218	Por1TA_33498	38.94	113	47	1	790	902	273	1	1e-16	82.0
adi_v1.00218	Por1TA_33498	42.70	89	51	0	972	1060	273	7	2e-16	80.9
adi_v1.00218	Por1TA_33498	44.44	90	50	0	1274	1363	273	4	3e-16	80.9
adi_v1.00218	Por1TA_33498	47.25	91	48	0	1132	1222	273	1	3e-16	80.5
adi_v1.00218	Por1TA_33498	42.86	91	52	0	892	982	273	1	3e-15	77.8
adi_v1.00218	Por1TA_33498	42.22	90	52	0	1052	1141	273	4	2e-14	75.5
adi_v1.00218	Por1TA_33498	39.33	89	54	0	1012	1100	273	7	3e-13	72.0
adi_v1.00218	Por1TA_33498	42.11	57	33	0	1314	1370	273	103	1e-06	52.8
adi_v1.00218	Por2TA_215393	45.69	116	63	0	438	553	352	5	1e-23	102
adi_v1.00218	Por2TA_215393	43.97	116	65	0	78	193	352	5	2e-23	102
adi_v1.00218	Por2TA_215393	43.97	116	65	0	678	793	352	5	3e-23	101
adi_v1.00218	Por2TA_215393	44.83	116	64	0	1100	1215	352	5	4e-23	101
adi_v1.00218	Por2TA_215393	43.48	115	65	0	278	392	352	8	2e-22	99.0
adi_v1.00218	Por2TA_215393	43.10	116	66	0	198	313	352	5	3e-22	99.0
adi_v1.00218	Por2TA_215393	44.83	116	64	0	238	353	352	5	3e-22	99.0
adi_v1.00218	Por2TA_215393	45.69	116	63	0	398	513	352	5	4e-22	98.6
adi_v1.00218	Por2TA_215393	43.97	116	65	0	358	473	352	5	2e-21	96.7
adi_v1.00218	Por2TA_215393	44.14	111	62	0	323	433	337	5	2e-21	96.7
adi_v1.00218	Por2TA_215393	43.97	116	65	0	1060	1175	352	5	2e-21	96.7
adi_v1.00218	Por2TA_215393	41.74	115	67	0	158	272	352	8	3e-21	96.3
adi_v1.00218	Por2TA_215393	42.24	116	67	0	478	593	352	5	4e-21	95.9
adi_v1.00218	Por2TA_215393	40.52	116	69	0	118	233	352	5	7e-21	94.7
adi_v1.00218	Por2TA_215393	41.38	116	68	0	718	833	352	5	2e-20	93.6
adi_v1.00218	Por2TA_215393	45.28	106	58	0	526	631	328	11	2e-20	93.6
adi_v1.00218	Por2TA_215393	41.38	116	68	0	558	673	352	5	2e-19	90.9
adi_v1.00218	Por2TA_215393	41.03	117	69	0	940	1056	352	2	3e-19	90.1
adi_v1.00218	Por2TA_215393	41.38	116	68	0	1242	1357	352	5	9e-19	88.6
adi_v1.00218	Por2TA_215393	39.66	116	70	0	860	975	352	5	1e-18	88.6
adi_v1.00218	Por2TA_215393	40.54	111	66	0	603	713	337	5	1e-18	88.6
adi_v1.00218	Por2TA_215393	38.74	111	68	0	643	753	337	5	6e-18	86.3
adi_v1.00218	Por2TA_215393	41.67	108	63	0	908	1015	328	5	6e-18	86.3
adi_v1.00218	Por2TA_215393	43.22	118	64	2	37	153	352	5	7e-18	86.3
adi_v1.00218	Por2TA_215393	36.96	138	65	1	758	895	352	5	2e-17	84.7
adi_v1.00218	Por2TA_215393	39.81	108	65	0	988	1095	328	5	1e-16	82.4
adi_v1.00218	Por2TA_215393	37.69	130	59	1	1148	1277	328	5	1e-16	82.4
adi_v1.00218	Por2TA_215393	39.66	116	70	0	1020	1135	352	5	2e-16	82.0
adi_v1.00218	Por2TA_215393	36.84	133	62	1	1185	1317	337	5	8e-16	80.1
adi_v1.00218	Por2TA_215393	34.78	138	68	1	798	935	352	5	2e-15	79.0
adi_v1.00218	Por2TA_215393	41.76	91	49	3	25	113	271	5	1e-08	58.9
adi_v1.00218	Por2TA_215393	36.71	79	50	0	1292	1370	322	86	6e-07	53.5
adi_v1.00218	Por1LT_22791	60.71	84	33	0	82	165	252	1	2e-23	101
adi_v1.00218	Por1LT_22791	53.33	90	42	0	716	805	270	1	4e-22	97.8
adi_v1.00218	Por1LT_22791	56.47	85	37	0	759	843	261	7	1e-21	96.3
adi_v1.00218	Por1LT_22791	56.98	86	37	0	320	405	258	1	3e-21	95.1
adi_v1.00218	Por1LT_22791	57.47	87	37	0	239	325	261	1	3e-21	95.1
adi_v1.00218	Por1LT_22791	56.63	83	36	0	363	445	249	1	1e-20	93.6
adi_v1.00218	Por1LT_22791	57.65	85	36	0	1245	1329	255	1	1e-20	93.2
adi_v1.00218	Por1LT_22791	57.65	85	36	0	281	365	255	1	4e-20	92.0
adi_v1.00218	Por1LT_22791	55.17	87	39	0	399	485	261	1	4e-20	92.0
adi_v1.00218	Por1LT_22791	52.87	87	41	0	679	765	261	1	2e-19	89.7
adi_v1.00218	Por1LT_22791	52.38	84	40	0	202	285	252	1	5e-19	89.0
adi_v1.00218	Por1LT_22791	55.29	85	38	0	641	725	255	1	5e-19	89.0
adi_v1.00218	Por1LT_22791	54.02	87	40	0	1283	1369	261	1	9e-19	87.8
adi_v1.00218	Por1LT_22791	54.44	90	41	0	556	645	270	1	1e-18	87.8
adi_v1.00218	Por1LT_22791	54.76	84	38	0	522	605	252	1	2e-18	86.7
adi_v1.00218	Por1LT_22791	52.94	85	40	0	481	565	255	1	6e-18	85.5
adi_v1.00218	Por1LT_22791	52.87	87	41	0	599	685	261	1	1e-17	84.7
adi_v1.00218	Por1LT_22791	52.87	87	41	0	439	525	261	1	2e-17	84.0
adi_v1.00218	Por1LT_22791	51.72	87	42	0	941	1027	261	1	5e-17	82.8
adi_v1.00218	Por1LT_22791	53.57	84	39	0	119	202	261	10	5e-17	82.8
adi_v1.00218	Por1LT_22791	53.57	84	39	0	1144	1227	252	1	1e-16	81.6
adi_v1.00218	Por1LT_22791	43.12	109	40	1	799	907	261	1	3e-16	80.5
adi_v1.00218	Por1LT_22791	50.59	85	42	0	861	945	261	7	1e-15	79.0
adi_v1.00218	Por1LT_22791	53.01	83	39	0	1103	1185	255	7	3e-15	77.8
adi_v1.00218	Por1LT_22791	45.98	87	47	0	159	245	261	1	4e-15	77.4
adi_v1.00218	Por1LT_22791	48.28	87	45	0	901	987	261	1	3e-14	74.7
adi_v1.00218	Por1LT_22791	49.35	77	39	0	984	1060	252	22	4e-14	74.3
adi_v1.00218	Por1LT_22791	42.86	112	42	1	1178	1289	270	1	8e-14	73.6
adi_v1.00218	Por1LT_22791	45.88	85	46	0	1063	1147	255	1	2e-12	69.3
adi_v1.00218	Por1LT_22791	41.38	87	51	0	1021	1107	261	1	1e-10	64.7
adi_v1.00218	Por1LT_22791	41.86	86	49	1	40	125	255	1	1e-08	58.2
adi_v1.00218	Por1LT_22791	52.08	48	23	0	1323	1370	261	118	2e-05	48.5
adi_v1.00218	Por2TA_195788	59.77	87	35	0	306	392	270	10	3e-23	100
adi_v1.00218	Por2TA_195788	58.89	90	37	0	386	475	270	1	6e-23	100
adi_v1.00218	Por2TA_195788	57.78	90	38	0	746	835	270	1	2e-22	98.2
adi_v1.00218	Por2TA_195788	58.89	90	37	0	346	435	270	1	5e-22	97.4
adi_v1.00218	Por2TA_195788	58.89	90	37	0	266	355	270	1	6e-22	97.1
adi_v1.00218	Por2TA_195788	58.43	89	37	0	67	155	267	1	2e-21	95.5
adi_v1.00218	Por2TA_195788	59.77	87	35	0	226	312	270	10	2e-21	95.5
adi_v1.00218	Por2TA_195788	56.67	90	39	0	666	755	270	1	1e-20	93.6
adi_v1.00218	Por2TA_195788	56.98	86	37	0	467	552	267	10	4e-20	91.7
adi_v1.00218	Por2TA_195788	58.43	89	37	0	627	715	267	1	5e-20	91.7
adi_v1.00218	Por2TA_195788	54.44	90	41	0	706	795	270	1	9e-20	90.9
adi_v1.00218	Por2TA_195788	58.14	86	36	0	1274	1359	258	1	1e-19	90.5
adi_v1.00218	Por2TA_195788	54.02	87	40	0	186	272	270	10	6e-19	88.6
adi_v1.00218	Por2TA_195788	56.67	90	39	0	106	195	270	1	2e-18	87.4
adi_v1.00218	Por2TA_195788	56.18	89	39	0	427	515	267	1	2e-18	86.7
adi_v1.00218	Por2TA_195788	56.98	86	37	0	546	631	270	13	4e-18	85.9
adi_v1.00218	Por2TA_195788	48.21	112	36	1	1208	1319	270	1	8e-18	85.1
adi_v1.00218	Por2TA_195788	55.56	90	40	0	888	977	270	1	2e-17	84.0
adi_v1.00218	Por2TA_195788	53.33	90	42	0	506	595	270	1	3e-17	84.0
adi_v1.00218	Por2TA_195788	55.17	87	39	0	586	672	270	10	3e-17	83.6
adi_v1.00218	Por2TA_195788	47.75	111	36	1	1169	1279	267	1	5e-17	82.8
adi_v1.00218	Por2TA_195788	44.64	112	40	1	786	897	270	1	2e-16	81.3
adi_v1.00218	Por2TA_195788	52.22	90	43	0	968	1057	270	1	2e-16	80.9
adi_v1.00218	Por2TA_195788	53.93	89	41	0	929	1017	267	1	3e-16	80.5
adi_v1.00218	Por2TA_195788	53.93	89	41	0	1089	1177	267	1	5e-16	80.1
adi_v1.00218	Por2TA_195788	51.11	90	44	0	1048	1137	270	1	5e-16	80.1
adi_v1.00218	Por2TA_195788	48.89	90	46	0	146	235	270	1	2e-15	78.6
adi_v1.00218	Por2TA_195788	52.22	90	43	0	1128	1217	270	1	2e-15	78.2
adi_v1.00218	Por2TA_195788	47.78	90	47	0	1008	1097	270	1	2e-14	75.5
adi_v1.00218	Por2TA_195788	54.32	81	37	0	857	937	243	1	2e-14	75.1
adi_v1.00218	Por2TA_195788	54.10	61	28	0	1310	1370	270	88	6e-10	62.4
adi_v1.00218	Por1TA_15745	50.00	102	51	0	712	813	6	311	3e-23	101
adi_v1.00218	Por1TA_15745	49.02	102	52	0	312	413	6	311	3e-22	98.2
adi_v1.00218	Por1TA_15745	50.00	98	49	0	512	609	6	299	1e-21	96.7
adi_v1.00218	Por1TA_15745	47.47	99	52	0	671	769	3	299	5e-21	95.1
adi_v1.00218	Por1TA_15745	47.96	98	51	0	72	169	6	299	1e-20	94.0
adi_v1.00218	Por1TA_15745	48.42	95	49	0	395	489	15	299	2e-20	93.6
adi_v1.00218	Por1TA_15745	44.90	98	54	0	192	289	6	299	5e-19	89.4
adi_v1.00218	Por1TA_15745	46.94	98	52	0	352	449	6	299	5e-19	89.4
adi_v1.00218	Por1TA_15745	46.94	98	52	0	752	849	6	299	6e-19	89.0
adi_v1.00218	Por1TA_15745	47.96	98	51	0	552	649	6	299	3e-18	86.7
adi_v1.00218	Por1TA_15745	46.81	94	50	0	272	365	6	287	3e-18	86.7
adi_v1.00218	Por1TA_15745	43.88	98	55	0	232	329	6	299	4e-18	86.3
adi_v1.00218	Por1TA_15745	45.92	98	53	0	472	569	6	299	8e-18	85.5
adi_v1.00218	Por1TA_15745	43.88	98	55	0	1239	1336	15	308	8e-18	85.5
adi_v1.00218	Por1TA_15745	45.92	98	53	0	934	1031	6	299	1e-17	85.1
adi_v1.00218	Por1TA_15745	49.44	89	45	0	112	200	6	272	2e-17	84.7
adi_v1.00218	Por1TA_15745	42.50	120	47	1	1174	1293	6	299	1e-16	82.0
adi_v1.00218	Por1TA_15745	43.88	98	55	0	592	689	6	299	3e-16	81.3
adi_v1.00218	Por1TA_15745	42.55	94	54	0	1276	1369	6	287	2e-15	79.0
adi_v1.00218	Por1TA_15745	41.24	97	57	0	633	729	9	299	3e-15	78.2
adi_v1.00218	Por1TA_15745	37.50	120	53	1	792	911	6	299	3e-15	77.8
adi_v1.00218	Por1TA_15745	40.59	101	60	0	973	1073	3	305	1e-14	76.6
adi_v1.00218	Por1TA_15745	41.84	98	57	0	432	529	6	299	1e-14	76.3
adi_v1.00218	Por1TA_15745	39.80	98	59	0	1014	1111	6	299	5e-14	74.7
adi_v1.00218	Por1TA_15745	43.88	98	55	0	1134	1231	6	299	2e-13	72.8
adi_v1.00218	Por1TA_15745	41.84	98	57	0	894	991	6	299	2e-13	72.4
adi_v1.00218	Por1TA_15745	40.91	88	52	0	1054	1141	6	269	1e-12	70.5
adi_v1.00218	Por1TA_15745	37.89	95	59	0	857	951	15	299	1e-12	70.5
adi_v1.00218	Por1TA_15745	38.78	98	60	0	152	249	6	299	1e-11	67.8
adi_v1.00218	Por1TA_15745	38.78	98	60	0	1094	1191	6	299	2e-11	67.0
adi_v1.00218	Por1TA_15745	46.67	60	32	0	70	129	120	299	2e-07	55.1
adi_v1.00218	Por1TA_15745	42.59	54	31	0	1317	1370	9	170	4e-05	47.8
adi_v1.00218	Por2TA_254375	60.47	86	34	0	92	177	16	273	4e-23	100
adi_v1.00218	Por2TA_254375	57.78	90	38	0	1252	1341	4	273	3e-21	95.1
adi_v1.00218	Por2TA_254375	55.56	90	40	0	368	457	4	273	1e-20	93.6
adi_v1.00218	Por2TA_254375	55.17	87	39	0	769	855	7	267	7e-19	88.2
adi_v1.00218	Por2TA_254375	53.93	89	41	0	449	537	7	273	2e-18	87.0
adi_v1.00218	Por2TA_254375	51.11	90	44	0	328	417	4	273	3e-18	86.3
adi_v1.00218	Por2TA_254375	52.81	89	42	0	489	577	7	273	3e-18	86.3
adi_v1.00218	Por2TA_254375	53.33	90	42	0	528	617	4	273	2e-17	84.0
adi_v1.00218	Por2TA_254375	51.72	87	42	0	649	735	7	267	3e-17	83.6
adi_v1.00218	Por2TA_254375	52.22	90	43	0	950	1039	4	273	4e-17	83.2
adi_v1.00218	Por2TA_254375	51.69	89	43	0	1111	1199	7	273	4e-17	83.2
adi_v1.00218	Por2TA_254375	52.22	90	43	0	728	817	4	273	4e-17	83.2
adi_v1.00218	Por2TA_254375	53.33	90	42	0	408	497	4	273	6e-17	82.8
adi_v1.00218	Por2TA_254375	51.14	88	43	0	688	775	4	267	2e-16	81.6
adi_v1.00218	Por2TA_254375	51.11	90	44	0	248	337	4	273	3e-16	80.9
adi_v1.00218	Por2TA_254375	50.00	90	45	0	1070	1159	4	273	3e-16	80.9
adi_v1.00218	Por2TA_254375	50.00	90	45	0	288	377	4	273	3e-16	80.5
adi_v1.00218	Por2TA_254375	44.95	109	38	1	1191	1299	7	267	1e-15	79.0
adi_v1.00218	Por2TA_254375	46.67	90	48	0	870	959	4	273	3e-15	77.8
adi_v1.00218	Por2TA_254375	46.67	90	48	0	208	297	4	273	4e-15	77.4
adi_v1.00218	Por2TA_254375	47.78	90	47	0	608	697	4	273	6e-15	77.0
adi_v1.00218	Por2TA_254375	51.11	90	44	0	568	657	4	273	3e-14	75.1
adi_v1.00218	Por2TA_254375	50.00	86	43	0	914	999	16	273	6e-14	73.9
adi_v1.00218	Por2TA_254375	43.82	89	50	0	169	257	7	273	9e-14	73.6
adi_v1.00218	Por2TA_254375	46.59	88	47	0	128	215	4	267	9e-14	73.6
adi_v1.00218	Por2TA_254375	48.86	88	45	0	1150	1237	4	267	1e-13	73.2
adi_v1.00218	Por2TA_254375	48.10	79	41	0	1292	1370	4	240	3e-13	72.0
adi_v1.00218	Por2TA_254375	46.07	89	48	0	1031	1119	7	273	4e-13	71.6
adi_v1.00218	Por2TA_254375	51.85	81	34	2	57	135	34	267	1e-12	70.1
adi_v1.00218	Por2TA_254375	45.45	88	48	0	990	1077	4	267	2e-12	69.3
adi_v1.00218	Por2TA_254375	40.18	112	45	1	808	919	4	273	1e-11	67.4
adi_v1.00218	Por2TA_169513	60.47	86	34	0	263	348	270	13	4e-23	100
adi_v1.00218	Por2TA_169513	55.81	86	38	0	303	388	270	13	2e-21	95.9
adi_v1.00218	Por2TA_169513	55.81	86	38	0	703	788	270	13	3e-21	95.1
adi_v1.00218	Por2TA_169513	56.98	86	37	0	343	428	270	13	2e-20	92.8
adi_v1.00218	Por2TA_169513	54.55	88	40	0	383	470	270	7	2e-20	92.8
adi_v1.00218	Por2TA_169513	54.55	88	40	0	623	710	270	7	4e-20	92.0
adi_v1.00218	Por2TA_169513	54.65	86	39	0	663	748	270	13	4e-20	91.7
adi_v1.00218	Por2TA_169513	55.81	86	38	0	103	188	270	13	8e-20	90.9
adi_v1.00218	Por2TA_169513	55.81	86	38	0	463	548	270	13	1e-19	90.5
adi_v1.00218	Por2TA_169513	54.65	86	39	0	743	828	270	13	2e-19	90.1
adi_v1.00218	Por2TA_169513	52.27	88	42	0	223	310	270	7	2e-19	89.7
adi_v1.00218	Por2TA_169513	55.81	86	38	0	925	1010	270	13	9e-19	87.8
adi_v1.00218	Por2TA_169513	52.27	88	42	0	423	510	270	7	1e-18	87.4
adi_v1.00218	Por2TA_169513	52.27	88	42	0	543	630	270	7	3e-18	86.3
adi_v1.00218	Por2TA_169513	53.57	84	39	0	65	148	264	13	3e-18	86.3
adi_v1.00218	Por2TA_169513	46.36	110	37	1	1165	1274	270	7	6e-18	85.5
adi_v1.00218	Por2TA_169513	51.69	89	43	0	583	671	270	4	2e-17	84.3
adi_v1.00218	Por2TA_169513	51.22	82	40	0	187	268	258	13	2e-17	84.0
adi_v1.00218	Por2TA_169513	52.33	86	41	0	965	1050	270	13	3e-17	83.6
adi_v1.00218	Por2TA_169513	50.00	88	44	0	143	230	270	7	9e-17	82.0
adi_v1.00218	Por2TA_169513	50.56	89	44	0	885	973	270	4	2e-16	81.3
adi_v1.00218	Por2TA_169513	50.00	88	44	0	1085	1172	270	7	6e-16	79.7
adi_v1.00218	Por2TA_169513	55.13	78	35	0	1237	1314	240	7	2e-15	78.2
adi_v1.00218	Por2TA_169513	47.67	86	45	0	503	588	270	13	6e-15	76.6
adi_v1.00218	Por2TA_169513	47.73	88	46	0	1267	1354	270	7	3e-14	75.1
adi_v1.00218	Por2TA_169513	48.84	86	44	0	1005	1090	270	13	3e-14	74.7
adi_v1.00218	Por2TA_169513	51.35	74	36	0	783	856	270	49	3e-14	74.7
adi_v1.00218	Por2TA_169513	46.43	84	45	0	1049	1132	258	7	1e-13	73.2
adi_v1.00218	Por2TA_169513	47.73	88	46	0	1125	1212	270	7	2e-13	72.4
adi_v1.00218	Por2TA_169513	57.81	64	27	0	1307	1370	270	79	3e-13	72.0
adi_v1.00218	Por2TA_169513	50.68	73	36	0	855	927	240	22	4e-12	68.9
adi_v1.00218	Por1TA_26910	53.26	92	43	0	715	806	277	2	4e-23	100
adi_v1.00218	Por1TA_26910	51.55	97	47	0	310	406	292	2	6e-23	100
adi_v1.00218	Por1TA_26910	53.26	92	43	0	755	846	277	2	7e-23	100
adi_v1.00218	Por1TA_26910	49.48	97	49	0	70	166	292	2	2e-21	95.9
adi_v1.00218	Por1TA_26910	51.09	92	45	0	515	606	277	2	3e-21	95.5
adi_v1.00218	Por1TA_26910	48.45	97	50	0	390	486	292	2	1e-20	93.6
adi_v1.00218	Por1TA_26910	50.00	92	46	0	355	446	277	2	2e-20	93.6
adi_v1.00218	Por1TA_26910	48.91	92	47	0	675	766	277	2	2e-20	93.2
adi_v1.00218	Por1TA_26910	50.00	92	46	0	1239	1330	277	2	3e-20	92.8
adi_v1.00218	Por1TA_26910	48.91	92	47	0	275	366	277	2	3e-20	92.4
adi_v1.00218	Por1TA_26910	51.09	92	45	0	555	646	277	2	1e-19	90.9
adi_v1.00218	Por1TA_26910	45.36	97	53	0	230	326	292	2	3e-19	89.7
adi_v1.00218	Por1TA_26910	48.91	92	47	0	937	1028	277	2	2e-18	87.0
adi_v1.00218	Por1TA_26910	45.65	92	50	0	195	286	277	2	7e-18	85.9
adi_v1.00218	Por1TA_26910	45.65	92	50	0	475	566	277	2	1e-17	85.1
adi_v1.00218	Por1TA_26910	44.57	92	51	0	635	726	277	2	4e-17	83.6
adi_v1.00218	Por1TA_26910	48.91	92	47	0	115	206	277	2	6e-17	83.2
adi_v1.00218	Por1TA_26910	43.48	92	52	0	1279	1370	277	2	8e-17	82.8
adi_v1.00218	Por1TA_26910	45.65	92	50	0	595	686	277	2	2e-16	81.3
adi_v1.00218	Por1TA_26910	43.48	92	52	0	435	526	277	2	8e-16	79.7
adi_v1.00218	Por1TA_26910	42.39	92	53	0	857	948	277	2	1e-15	79.3
adi_v1.00218	Por1TA_26910	42.27	97	56	0	1052	1148	292	2	9e-15	76.6
adi_v1.00218	Por1TA_26910	44.57	92	51	0	897	988	277	2	2e-14	75.9
adi_v1.00218	Por1TA_26910	42.39	92	53	0	1097	1188	277	2	5e-14	74.7
adi_v1.00218	Por1TA_26910	42.39	92	53	0	977	1068	277	2	1e-13	73.6
adi_v1.00218	Por1TA_26910	37.82	119	52	1	790	908	292	2	1e-13	73.6
adi_v1.00218	Por1TA_26910	40.22	92	55	0	1017	1108	277	2	1e-13	73.6
adi_v1.00218	Por1TA_26910	42.39	92	53	0	155	246	277	2	4e-13	72.0
adi_v1.00218	Por1TA_26910	39.83	118	49	1	1172	1289	292	5	9e-13	70.9
adi_v1.00218	Por1TA_26910	43.48	92	52	0	1137	1228	277	2	2e-12	70.1
adi_v1.00218	Por1TA_26910	40.35	57	34	0	1314	1370	292	122	5e-06	50.8
adi_v1.00218	Acr1LT_108030	60.00	90	36	0	320	409	1	270	5e-23	100
adi_v1.00218	Acr1LT_108030	63.53	85	31	0	82	166	7	261	9e-22	96.7
adi_v1.00218	Acr1LT_108030	58.14	86	36	0	281	366	4	261	8e-21	94.0
adi_v1.00218	Acr1LT_108030	55.95	84	37	0	363	446	10	261	7e-20	91.3
adi_v1.00218	Acr1LT_108030	56.18	89	39	0	761	849	4	270	2e-19	90.1
adi_v1.00218	Acr1LT_108030	55.68	88	39	0	944	1031	7	270	3e-19	89.4
adi_v1.00218	Acr1LT_108030	53.33	90	42	0	1063	1152	4	273	4e-19	89.0
adi_v1.00218	Acr1LT_108030	55.68	88	39	0	722	809	7	270	4e-19	89.0
adi_v1.00218	Acr1LT_108030	56.18	89	39	0	401	489	4	270	6e-19	88.6
adi_v1.00218	Acr1LT_108030	54.44	90	41	0	440	529	1	270	8e-19	88.2
adi_v1.00218	Acr1LT_108030	57.95	88	37	0	122	209	7	270	1e-18	87.4
adi_v1.00218	Acr1LT_108030	56.82	88	38	0	522	609	7	270	8e-18	85.1
adi_v1.00218	Acr1LT_108030	53.93	89	41	0	1103	1191	4	270	2e-17	84.0
adi_v1.00218	Acr1LT_108030	55.68	88	39	0	682	769	7	270	3e-17	83.6
adi_v1.00218	Acr1LT_108030	57.95	88	37	0	562	649	7	270	5e-17	83.2
adi_v1.00218	Acr1LT_108030	52.81	89	42	0	641	729	4	270	7e-17	82.4
adi_v1.00218	Acr1LT_108030	54.76	84	38	0	206	289	19	270	1e-16	82.0
adi_v1.00218	Acr1LT_108030	51.14	88	43	0	242	329	7	270	2e-16	81.3
adi_v1.00218	Acr1LT_108030	53.93	89	41	0	481	569	4	270	2e-16	80.9
adi_v1.00218	Acr1LT_108030	52.94	85	40	0	1286	1370	7	261	5e-16	80.1
adi_v1.00218	Acr1LT_108030	53.49	86	40	0	1245	1330	4	261	5e-16	80.1
adi_v1.00218	Acr1LT_108030	53.41	88	41	0	602	689	7	270	9e-16	79.3
adi_v1.00218	Acr1LT_108030	45.05	111	39	1	801	911	4	270	1e-15	79.0
adi_v1.00218	Acr1LT_108030	48.89	90	46	0	863	952	4	273	5e-15	77.0
adi_v1.00218	Acr1LT_108030	51.76	85	41	0	1144	1228	7	261	1e-14	75.9
adi_v1.00218	Acr1LT_108030	49.41	85	43	0	907	991	16	270	2e-14	75.5
adi_v1.00218	Acr1LT_108030	50.00	90	45	0	160	249	1	270	7e-14	73.9
adi_v1.00218	Acr1LT_108030	50.59	85	42	0	987	1071	16	270	2e-12	69.7
adi_v1.00218	Acr1LT_108030	44.55	101	34	1	1184	1284	7	243	4e-12	68.6
adi_v1.00218	Acr1LT_108030	44.44	90	50	0	1022	1111	1	270	2e-10	63.9
adi_v1.00218	Acr1LT_108030	46.67	90	47	1	40	129	4	270	3e-10	63.2
adi_v1.00218	Por1LT_17467	52.81	89	42	0	304	392	271	5	6e-23	100
adi_v1.00218	Por1LT_17467	52.81	89	42	0	104	192	271	5	3e-22	97.8
adi_v1.00218	Por1LT_17467	51.69	89	43	0	344	432	271	5	8e-22	96.7
adi_v1.00218	Por1LT_17467	55.06	89	40	0	264	352	271	5	3e-21	95.1
adi_v1.00218	Por1LT_17467	52.87	87	41	0	466	552	265	5	7e-21	94.0
adi_v1.00218	Por1LT_17467	51.72	87	42	0	746	832	265	5	1e-20	93.6
adi_v1.00218	Por1LT_17467	51.69	89	43	0	704	792	271	5	1e-20	93.6
adi_v1.00218	Por1LT_17467	49.44	89	45	0	224	312	271	5	2e-20	92.8
adi_v1.00218	Por1LT_17467	51.69	89	43	0	624	712	271	5	6e-20	91.3
adi_v1.00218	Por1LT_17467	51.14	88	43	0	1268	1355	271	8	1e-19	90.5
adi_v1.00218	Por1LT_17467	52.27	88	42	0	544	631	271	8	2e-19	90.1
adi_v1.00218	Por1LT_17467	50.56	89	44	0	384	472	271	5	8e-19	88.2
adi_v1.00218	Por1LT_17467	47.73	88	46	0	505	592	268	5	9e-19	88.2
adi_v1.00218	Por1LT_17467	48.86	88	45	0	927	1014	268	5	9e-19	87.8
adi_v1.00218	Por1LT_17467	49.44	89	45	0	424	512	271	5	1e-18	87.4
adi_v1.00218	Por1LT_17467	48.84	86	44	0	67	152	262	5	1e-18	87.4
adi_v1.00218	Por1LT_17467	47.19	89	47	0	144	232	271	5	5e-18	85.9
adi_v1.00218	Por1LT_17467	45.45	88	48	0	185	272	268	5	6e-18	85.5
adi_v1.00218	Por1LT_17467	43.64	110	40	1	1206	1315	271	8	1e-17	84.7
adi_v1.00218	Por1LT_17467	42.34	111	42	1	784	894	271	5	2e-17	84.0
adi_v1.00218	Por1LT_17467	47.73	88	46	0	665	752	268	5	4e-17	83.2
adi_v1.00218	Por1LT_17467	44.55	110	39	1	1167	1276	268	5	6e-17	82.8
adi_v1.00218	Por1LT_17467	50.56	89	44	0	1126	1214	271	5	1e-16	81.6
adi_v1.00218	Por1LT_17467	44.32	88	49	0	1047	1134	268	5	1e-16	81.6
adi_v1.00218	Por1LT_17467	48.31	89	46	0	1086	1174	271	5	1e-16	81.6
adi_v1.00218	Por1LT_17467	49.35	77	39	0	858	934	235	5	2e-16	81.3
adi_v1.00218	Por1LT_17467	50.60	83	41	0	586	668	265	17	4e-16	80.1
adi_v1.00218	Por1LT_17467	47.73	88	46	0	887	974	268	5	6e-16	79.7
adi_v1.00218	Por1LT_17467	46.07	89	48	0	966	1054	271	5	1e-15	79.0
adi_v1.00218	Por1LT_17467	43.82	89	50	0	1006	1094	271	5	7e-14	73.6
adi_v1.00218	Por1LT_17467	49.21	63	32	0	1308	1370	271	83	1e-10	64.3
adi_v1.00218	Por1LT_17467	36.84	76	47	1	37	112	229	5	3e-06	51.2
adi_v1.00218	Por2TA_195890	42.00	150	83	1	287	436	9	446	7e-23	102
adi_v1.00218	Por2TA_195890	40.00	150	86	1	327	476	9	446	2e-21	97.4
adi_v1.00218	Por2TA_195890	41.10	146	86	0	367	512	9	446	2e-21	97.4
adi_v1.00218	Por2TA_195890	42.00	150	83	1	207	356	9	446	1e-20	95.1
adi_v1.00218	Por2TA_195890	42.47	146	84	0	407	552	9	446	6e-20	93.6
adi_v1.00218	Por2TA_195890	39.33	150	87	1	127	276	9	446	6e-20	93.2
adi_v1.00218	Por2TA_195890	40.41	146	87	0	87	232	9	446	1e-19	92.8
adi_v1.00218	Por2TA_195890	38.67	150	88	1	247	396	9	446	2e-19	92.0
adi_v1.00218	Por2TA_195890	39.33	150	87	1	607	756	9	446	7e-19	90.1
adi_v1.00218	Por2TA_195890	38.36	146	90	0	567	712	9	446	7e-18	87.4
adi_v1.00218	Por2TA_195890	40.62	128	76	0	727	854	9	392	3e-17	85.5
adi_v1.00218	Por2TA_195890	37.33	150	90	1	447	596	9	446	3e-17	85.5
adi_v1.00218	Por2TA_195890	37.58	149	93	0	687	835	9	455	5e-17	84.7
adi_v1.00218	Por2TA_195890	35.62	146	94	0	167	312	9	446	5e-17	84.7
adi_v1.00218	Por2TA_195890	38.62	145	89	0	528	672	12	446	1e-16	84.0
adi_v1.00218	Por2TA_195890	37.67	146	91	0	989	1134	9	446	2e-16	82.8
adi_v1.00218	Por2TA_195890	37.41	147	92	0	911	1057	15	455	3e-16	82.4
adi_v1.00218	Por2TA_195890	36.49	148	90	1	649	796	15	446	4e-16	82.0
adi_v1.00218	Por2TA_195890	37.58	149	89	1	950	1098	12	446	5e-16	82.0
adi_v1.00218	Por2TA_195890	36.81	144	91	0	1031	1174	15	446	6e-16	81.6
adi_v1.00218	Por2TA_195890	36.62	142	90	0	489	630	15	440	8e-16	81.3
adi_v1.00218	Por2TA_195890	38.62	145	89	0	1070	1214	12	446	8e-16	81.3
adi_v1.00218	Por2TA_195890	39.37	127	73	1	70	196	78	446	4e-15	79.0
adi_v1.00218	Por2TA_195890	33.93	168	89	1	767	934	9	446	1e-14	77.4
adi_v1.00218	Por2TA_195890	35.57	149	92	1	870	1018	12	446	3e-14	76.6
adi_v1.00218	Por2TA_195890	37.58	149	71	2	1150	1280	12	446	2e-13	73.9
adi_v1.00218	Por2TA_195890	40.00	115	69	0	1252	1366	12	356	3e-13	73.6
adi_v1.00218	Por2TA_195890	37.30	126	79	0	1111	1236	15	392	1e-12	71.6
adi_v1.00218	Por2TA_195890	32.93	164	88	1	1191	1354	15	440	7e-11	66.2
adi_v1.00218	Por2TA_195890	35.44	79	51	0	1292	1370	12	248	7e-05	47.8
adi_v1.00218	AcrHS_3832	61.18	85	33	0	82	166	258	4	8e-23	99.8
adi_v1.00218	AcrHS_3832	59.77	87	35	0	320	406	264	4	2e-22	99.0
adi_v1.00218	AcrHS_3832	58.14	86	36	0	281	366	261	4	2e-20	92.8
adi_v1.00218	AcrHS_3832	58.82	85	35	0	522	606	258	4	2e-20	92.8
adi_v1.00218	AcrHS_3832	56.98	86	37	0	1245	1330	261	4	3e-20	92.4
adi_v1.00218	AcrHS_3832	58.14	86	36	0	641	726	261	4	3e-20	92.0
adi_v1.00218	AcrHS_3832	55.17	87	39	0	761	847	261	1	3e-20	92.0
adi_v1.00218	AcrHS_3832	58.82	85	35	0	242	326	258	4	4e-20	92.0
adi_v1.00218	AcrHS_3832	56.47	85	37	0	202	286	258	4	4e-20	91.7
adi_v1.00218	AcrHS_3832	57.65	85	36	0	122	206	258	4	8e-20	90.9
adi_v1.00218	AcrHS_3832	56.63	83	36	0	364	446	252	4	1e-19	90.5
adi_v1.00218	AcrHS_3832	55.81	86	38	0	481	566	261	4	3e-19	89.4
adi_v1.00218	AcrHS_3832	54.12	85	39	0	722	806	258	4	5e-19	89.0
adi_v1.00218	AcrHS_3832	55.29	85	38	0	1286	1370	258	4	2e-18	87.0
adi_v1.00218	AcrHS_3832	57.65	85	36	0	1144	1228	258	4	7e-18	85.1
adi_v1.00218	AcrHS_3832	54.12	85	39	0	984	1068	258	4	8e-18	85.1
adi_v1.00218	AcrHS_3832	53.41	88	41	0	439	526	267	4	2e-17	84.0
adi_v1.00218	AcrHS_3832	54.65	86	39	0	401	486	261	4	3e-17	83.6
adi_v1.00218	AcrHS_3832	52.94	85	40	0	682	766	258	4	4e-17	83.2
adi_v1.00218	AcrHS_3832	54.76	84	38	0	905	988	255	4	1e-16	81.6
adi_v1.00218	AcrHS_3832	52.94	85	40	0	944	1028	258	4	2e-16	80.9
adi_v1.00218	AcrHS_3832	55.29	85	38	0	562	646	258	4	3e-16	80.9
adi_v1.00218	AcrHS_3832	54.12	85	39	0	602	686	258	4	3e-16	80.5
adi_v1.00218	AcrHS_3832	53.49	86	40	0	1103	1188	261	4	5e-16	80.1
adi_v1.00218	AcrHS_3832	51.16	86	42	0	1063	1148	261	4	9e-16	79.3
adi_v1.00218	AcrHS_3832	50.00	88	44	0	861	948	267	4	3e-15	77.8
adi_v1.00218	AcrHS_3832	47.17	106	34	1	1184	1289	258	7	3e-15	77.8
adi_v1.00218	AcrHS_3832	47.73	88	46	0	159	246	267	4	4e-15	77.4
adi_v1.00218	AcrHS_3832	47.73	88	46	0	1021	1108	267	4	6e-13	70.9
adi_v1.00218	AcrHS_3832	40.74	108	42	1	801	908	261	4	2e-12	69.7
adi_v1.00218	AcrHS_3832	44.83	87	47	1	40	126	261	4	6e-10	62.4
adi_v1.00218	AcrHS_3832	50.00	48	24	0	1323	1370	267	124	4e-05	48.1
adi_v1.00218	Por2TA_236021	60.47	86	34	0	92	177	16	273	8e-23	99.8
adi_v1.00218	Por2TA_236021	57.78	90	38	0	1252	1341	4	273	8e-22	96.7
adi_v1.00218	Por2TA_236021	55.56	90	40	0	368	457	4	273	4e-21	94.7
adi_v1.00218	Por2TA_236021	56.18	89	39	0	449	537	7	273	9e-21	93.6
adi_v1.00218	Por2TA_236021	55.06	89	40	0	489	577	7	273	2e-20	92.8
adi_v1.00218	Por2TA_236021	52.22	90	43	0	328	417	4	273	4e-20	91.7
adi_v1.00218	Por2TA_236021	55.56	90	40	0	528	617	4	273	1e-19	90.1
adi_v1.00218	Por2TA_236021	54.55	88	40	0	769	856	7	270	2e-19	89.7
adi_v1.00218	Por2TA_236021	53.41	88	41	0	649	736	7	270	2e-19	89.7
adi_v1.00218	Por2TA_236021	53.33	90	42	0	728	817	4	273	5e-19	88.6
adi_v1.00218	Por2TA_236021	52.81	89	42	0	1111	1199	7	273	1e-18	87.8
adi_v1.00218	Por2TA_236021	52.22	90	43	0	288	377	4	273	1e-18	87.8
adi_v1.00218	Por2TA_236021	53.33	90	42	0	248	337	4	273	1e-18	87.4
adi_v1.00218	Por2TA_236021	54.44	90	41	0	408	497	4	273	7e-18	85.5
adi_v1.00218	Por2TA_236021	51.11	90	44	0	1070	1159	4	273	8e-18	85.1
adi_v1.00218	Por2TA_236021	48.89	90	46	0	870	959	4	273	1e-17	85.1
adi_v1.00218	Por2TA_236021	51.69	89	43	0	688	776	4	270	1e-17	84.7
adi_v1.00218	Por2TA_236021	46.36	110	37	1	1191	1300	7	270	1e-17	84.3
adi_v1.00218	Por2TA_236021	48.89	90	46	0	208	297	4	273	2e-17	84.0
adi_v1.00218	Por2TA_236021	51.11	90	44	0	950	1039	4	273	9e-17	82.0
adi_v1.00218	Por2TA_236021	48.89	90	46	0	608	697	4	273	4e-16	80.5
adi_v1.00218	Por2TA_236021	46.07	89	48	0	169	257	7	273	5e-16	80.1
adi_v1.00218	Por2TA_236021	52.33	86	41	0	914	999	16	273	5e-16	80.1
adi_v1.00218	Por2TA_236021	47.19	89	47	0	128	216	4	270	2e-15	78.2
adi_v1.00218	Por2TA_236021	52.22	90	43	0	568	657	4	273	3e-15	77.8
adi_v1.00218	Por2TA_236021	53.66	82	33	2	57	136	34	270	1e-14	75.9
adi_v1.00218	Por2TA_236021	49.44	89	45	0	1150	1238	4	270	5e-14	74.3
adi_v1.00218	Por2TA_236021	47.19	89	47	0	1031	1119	7	273	1e-13	72.8
adi_v1.00218	Por2TA_236021	48.10	79	41	0	1292	1370	4	240	2e-13	72.4
adi_v1.00218	Por2TA_236021	44.94	89	49	0	990	1078	4	270	6e-13	71.2
adi_v1.00218	Por2TA_236021	40.18	112	45	1	808	919	4	273	8e-13	70.9
adi_v1.00218	Por2TA_38386	41.83	153	85	1	284	436	459	13	9e-23	101
adi_v1.00218	Por2TA_38386	42.67	150	82	1	607	756	450	13	4e-21	97.1
adi_v1.00218	Por2TA_38386	43.33	150	85	0	407	556	450	1	4e-21	96.7
adi_v1.00218	Por2TA_38386	40.51	158	94	0	359	516	474	1	6e-21	96.3
adi_v1.00218	Por2TA_38386	40.67	150	85	1	327	476	450	13	7e-21	96.3
adi_v1.00218	Por2TA_38386	39.87	158	91	1	119	276	474	13	9e-21	95.9
adi_v1.00218	Por2TA_38386	40.67	150	85	1	247	396	450	13	1e-20	95.1
adi_v1.00218	Por2TA_38386	41.14	158	93	0	79	236	474	1	4e-20	94.0
adi_v1.00218	Por2TA_38386	40.00	150	90	0	567	716	450	1	4e-19	90.9
adi_v1.00218	Por2TA_38386	40.00	150	90	0	687	836	450	1	8e-19	90.1
adi_v1.00218	Por2TA_38386	42.00	150	87	0	207	356	450	1	1e-18	89.7
adi_v1.00218	Por2TA_38386	36.67	180	92	1	719	898	474	1	3e-18	88.6
adi_v1.00218	Por2TA_38386	39.33	150	87	1	447	596	450	13	4e-18	88.2
adi_v1.00218	Por2TA_38386	38.51	148	91	0	489	636	444	1	4e-17	85.1
adi_v1.00218	Por2TA_38386	39.19	148	90	0	1031	1178	444	1	5e-17	84.7
adi_v1.00218	Por2TA_38386	37.33	150	94	0	167	316	450	1	2e-16	83.2
adi_v1.00218	Por2TA_38386	37.97	158	98	0	901	1058	474	1	2e-16	82.8
adi_v1.00218	Por2TA_38386	38.93	149	91	0	1070	1218	447	1	1e-15	80.9
adi_v1.00218	Por2TA_38386	38.26	149	92	0	528	676	447	1	1e-15	80.5
adi_v1.00218	Por2TA_38386	35.43	175	91	1	764	938	459	1	2e-15	80.5
adi_v1.00218	Por2TA_38386	37.16	148	93	0	649	796	444	1	4e-15	79.3
adi_v1.00218	Por2TA_38386	39.86	148	85	2	989	1134	450	13	2e-14	77.0
adi_v1.00218	Por2TA_38386	37.58	149	93	0	870	1018	447	1	2e-14	77.0
adi_v1.00218	Por2TA_38386	37.58	149	89	1	950	1098	447	13	2e-14	77.0
adi_v1.00218	Por2TA_38386	40.94	127	75	0	70	196	381	1	5e-14	75.9
adi_v1.00218	Por2TA_38386	39.68	126	76	0	1111	1236	444	67	1e-12	72.0
adi_v1.00218	Por2TA_38386	40.00	115	69	0	1252	1366	447	103	2e-12	70.9
adi_v1.00218	Por2TA_38386	32.60	181	100	1	1180	1360	477	1	3e-11	67.8
adi_v1.00218	Por2TA_148705	59.77	87	35	0	262	348	273	13	1e-22	99.4
adi_v1.00218	Por2TA_148705	56.32	87	38	0	702	788	273	13	2e-22	98.2
adi_v1.00218	Por2TA_148705	60.24	83	33	0	342	424	273	25	1e-21	96.3
adi_v1.00218	Por2TA_148705	58.33	84	35	0	65	148	264	13	2e-21	95.9
adi_v1.00218	Por2TA_148705	59.04	83	34	0	382	464	273	25	4e-21	94.7
adi_v1.00218	Por2TA_148705	56.82	88	38	0	102	189	273	10	5e-21	94.7
adi_v1.00218	Por2TA_148705	55.17	87	39	0	302	388	273	13	8e-21	94.0
adi_v1.00218	Por2TA_148705	57.32	82	35	0	667	748	258	13	8e-21	94.0
adi_v1.00218	Por2TA_148705	53.93	89	41	0	222	310	273	7	9e-21	93.6
adi_v1.00218	Por2TA_148705	56.63	83	36	0	742	824	273	25	2e-20	92.8
adi_v1.00218	Por2TA_148705	55.06	89	40	0	622	710	273	7	3e-20	92.4
adi_v1.00218	Por2TA_148705	59.76	82	33	0	929	1010	258	13	3e-20	92.0
adi_v1.00218	Por2TA_148705	55.06	89	40	0	542	630	273	7	1e-19	90.5
adi_v1.00218	Por2TA_148705	54.44	90	41	0	582	671	273	4	2e-19	89.7
adi_v1.00218	Por2TA_148705	52.81	89	42	0	422	510	273	7	1e-18	87.8
adi_v1.00218	Por2TA_148705	54.02	87	40	0	462	548	273	13	1e-18	87.4
adi_v1.00218	Por2TA_148705	55.56	81	36	0	964	1044	273	31	2e-18	87.0
adi_v1.00218	Por2TA_148705	53.66	82	38	0	187	268	258	13	3e-18	86.7
adi_v1.00218	Por2TA_148705	52.44	82	39	0	507	588	258	13	2e-17	84.0
adi_v1.00218	Por2TA_148705	57.69	78	33	0	1237	1314	240	7	5e-17	82.8
adi_v1.00218	Por2TA_148705	53.66	82	38	0	1084	1165	273	28	1e-16	82.0
adi_v1.00218	Por2TA_148705	50.56	89	44	0	142	230	273	7	1e-16	81.6
adi_v1.00218	Por2TA_148705	51.81	83	40	0	1266	1348	273	25	5e-16	80.1
adi_v1.00218	Por2TA_148705	50.59	85	42	0	889	973	258	4	2e-15	78.2
adi_v1.00218	Por2TA_148705	44.86	107	37	1	1168	1274	261	7	3e-15	77.4
adi_v1.00218	Por2TA_148705	53.33	75	35	0	782	856	273	49	6e-15	77.0
adi_v1.00218	Por2TA_148705	47.62	84	44	0	1049	1132	258	7	2e-14	75.1
adi_v1.00218	Por2TA_148705	53.52	71	33	0	855	925	240	28	5e-14	74.3
adi_v1.00218	Por2TA_148705	56.92	65	28	0	1306	1370	273	79	9e-14	73.6
adi_v1.00218	Por2TA_148705	49.40	83	42	0	1004	1086	273	25	1e-13	72.8
adi_v1.00218	Por2TA_148705	47.19	89	47	0	1124	1212	273	7	5e-13	71.2
adi_v1.00218	Por2TA_148705	39.33	89	36	1	822	892	273	7	1e-07	55.1
adi_v1.00218	Por2TA_79859	55.68	88	39	0	305	392	273	10	1e-22	99.0
adi_v1.00218	Por2TA_79859	56.04	91	40	0	345	435	273	1	3e-22	98.2
adi_v1.00218	Por2TA_79859	57.14	91	39	0	385	475	273	1	5e-22	97.4
adi_v1.00218	Por2TA_79859	57.14	91	39	0	665	755	273	1	8e-22	96.7
adi_v1.00218	Por2TA_79859	59.09	88	36	0	225	312	273	10	9e-22	96.7
adi_v1.00218	Por2TA_79859	56.04	91	40	0	265	355	273	1	3e-21	95.1
adi_v1.00218	Por2TA_79859	54.44	90	41	0	746	835	270	1	7e-21	94.0
adi_v1.00218	Por2TA_79859	53.85	91	42	0	1269	1359	273	1	2e-20	92.8
adi_v1.00218	Por2TA_79859	55.17	87	39	0	466	552	270	10	3e-19	89.4
adi_v1.00218	Por2TA_79859	53.93	89	41	0	67	155	267	1	4e-19	89.0
adi_v1.00218	Por2TA_79859	51.65	91	44	0	705	795	273	1	4e-19	89.0
adi_v1.00218	Por2TA_79859	53.85	91	42	0	105	195	273	1	6e-19	88.6
adi_v1.00218	Por2TA_79859	52.75	91	43	0	505	595	273	1	8e-19	88.2
adi_v1.00218	Por2TA_79859	52.27	88	42	0	185	272	273	10	3e-18	86.7
adi_v1.00218	Por2TA_79859	53.85	91	42	0	625	715	273	1	4e-18	85.9
adi_v1.00218	Por2TA_79859	50.55	91	45	0	1047	1137	273	1	4e-18	85.9
adi_v1.00218	Por2TA_79859	54.02	87	40	0	545	631	273	13	7e-18	85.5
adi_v1.00218	Por2TA_79859	51.65	91	44	0	967	1057	273	1	8e-18	85.1
adi_v1.00218	Por2TA_79859	52.75	91	43	0	887	977	273	1	9e-18	85.1
adi_v1.00218	Por2TA_79859	45.13	113	40	1	1207	1319	273	1	1e-17	84.7
adi_v1.00218	Por2TA_79859	52.75	91	43	0	927	1017	273	1	2e-17	84.0
adi_v1.00218	Por2TA_79859	50.55	91	45	0	425	515	273	1	7e-17	82.4
adi_v1.00218	Por2TA_79859	53.85	91	42	0	1127	1217	273	1	1e-16	82.0
adi_v1.00218	Por2TA_79859	51.72	87	42	0	586	672	270	10	1e-16	81.6
adi_v1.00218	Por2TA_79859	42.48	113	43	1	785	897	273	1	1e-15	79.0
adi_v1.00218	Por2TA_79859	46.15	91	49	0	145	235	273	1	1e-15	79.0
adi_v1.00218	Por2TA_79859	45.13	113	40	1	1167	1279	273	1	1e-15	78.6
adi_v1.00218	Por2TA_79859	51.65	91	44	0	1087	1177	273	1	2e-15	78.2
adi_v1.00218	Por2TA_79859	45.05	91	50	0	1007	1097	273	1	7e-15	76.6
adi_v1.00218	Por2TA_79859	51.85	81	39	0	857	937	243	1	1e-13	73.2
adi_v1.00218	Por2TA_79859	45.16	62	34	0	1309	1370	273	88	1e-07	55.5
adi_v1.00218	Por2TA_152849	48.72	117	60	0	316	432	352	2	1e-22	99.8
adi_v1.00218	Por2TA_152849	48.72	117	60	0	356	472	352	2	4e-22	98.6
adi_v1.00218	Por2TA_152849	51.85	108	52	0	245	352	325	2	7e-22	97.8
adi_v1.00218	Por2TA_152849	50.00	104	52	0	85	188	325	14	2e-21	96.7
adi_v1.00218	Por2TA_152849	49.57	115	58	0	276	390	352	8	4e-21	95.9
adi_v1.00218	Por2TA_152849	45.30	117	64	0	196	312	352	2	4e-20	92.8
adi_v1.00218	Por2TA_152849	46.09	115	62	0	516	630	352	8	6e-20	92.0
adi_v1.00218	Por2TA_152849	48.15	108	56	0	605	712	325	2	3e-19	90.5
adi_v1.00218	Por2TA_152849	47.01	117	62	0	396	512	352	2	3e-19	90.1
adi_v1.00218	Por2TA_152849	43.59	117	66	0	156	272	352	2	8e-19	89.0
adi_v1.00218	Por2TA_152849	43.59	117	66	0	676	792	352	2	8e-19	89.0
adi_v1.00218	Por2TA_152849	43.59	117	66	0	116	232	352	2	1e-18	88.2
adi_v1.00218	Por2TA_152849	46.30	108	58	0	725	832	325	2	2e-18	87.8
adi_v1.00218	Por2TA_152849	45.30	117	64	0	436	552	352	2	6e-18	86.3
adi_v1.00218	Por2TA_152849	43.80	121	64	1	636	756	352	2	2e-17	85.1
adi_v1.00218	Por2TA_152849	41.04	134	57	1	761	894	337	2	2e-17	84.7
adi_v1.00218	Por2TA_152849	46.30	108	58	0	565	672	325	2	4e-17	84.0
adi_v1.00218	Por2TA_152849	42.61	115	66	0	1240	1354	352	8	4e-17	84.0
adi_v1.00218	Por2TA_152849	43.59	117	66	0	476	592	352	2	6e-17	83.2
adi_v1.00218	Por2TA_152849	46.43	112	60	0	1063	1174	337	2	8e-17	83.2
adi_v1.00218	Por2TA_152849	41.88	117	68	0	898	1014	352	2	4e-16	81.3
adi_v1.00218	Por2TA_152849	42.74	117	67	0	858	974	352	2	6e-16	80.5
adi_v1.00218	Por2TA_152849	42.74	117	67	0	938	1054	352	2	6e-16	80.5
adi_v1.00218	Por2TA_152849	44.23	104	58	0	987	1090	325	14	1e-15	79.3
adi_v1.00218	Por2TA_152849	42.48	113	64	1	40	152	337	2	2e-15	79.0
adi_v1.00218	Por2TA_152849	43.59	117	66	0	1018	1134	352	2	6e-15	77.4
adi_v1.00218	Por2TA_152849	43.59	117	66	0	1098	1214	352	2	6e-15	77.4
adi_v1.00218	Por2TA_152849	35.97	139	67	1	796	934	352	2	7e-12	68.6
adi_v1.00218	Por2TA_152849	38.46	130	58	1	1147	1276	325	2	1e-11	67.8
adi_v1.00218	Por2TA_152849	33.58	137	69	1	1178	1314	352	8	6e-10	62.8
adi_v1.00218	Por2TA_152849	40.51	79	47	0	1292	1370	316	80	2e-09	61.6
adi_v1.00218	Por2TA_260064	56.82	88	38	0	72	159	269	6	3e-22	98.2
adi_v1.00218	Por2TA_260064	58.82	85	35	0	1239	1323	260	6	6e-22	97.1
adi_v1.00218	Por2TA_260064	56.82	88	38	0	752	839	269	6	6e-21	94.4
adi_v1.00218	Por2TA_260064	55.68	88	39	0	352	439	269	6	8e-21	94.0
adi_v1.00218	Por2TA_260064	54.55	88	40	0	472	559	269	6	1e-20	93.6
adi_v1.00218	Por2TA_260064	58.82	85	35	0	395	479	260	6	1e-20	93.6
adi_v1.00218	Por2TA_260064	55.68	88	39	0	112	199	269	6	6e-20	91.3
adi_v1.00218	Por2TA_260064	55.68	88	39	0	1276	1363	269	6	2e-19	90.1
adi_v1.00218	Por2TA_260064	54.55	88	40	0	272	359	269	6	2e-19	89.7
adi_v1.00218	Por2TA_260064	55.68	88	39	0	432	519	269	6	3e-19	89.4
adi_v1.00218	Por2TA_260064	54.55	88	40	0	512	599	269	6	6e-19	88.6
adi_v1.00218	Por2TA_260064	51.14	88	43	0	312	399	269	6	1e-18	87.4
adi_v1.00218	Por2TA_260064	54.55	88	40	0	1054	1141	269	6	1e-18	87.4
adi_v1.00218	Por2TA_260064	52.81	89	42	0	671	759	272	6	2e-18	87.4
adi_v1.00218	Por2TA_260064	54.55	88	40	0	1094	1181	269	6	2e-18	87.0
adi_v1.00218	Por2TA_260064	52.94	85	40	0	857	941	260	6	4e-18	86.3
adi_v1.00218	Por2TA_260064	50.57	87	43	0	633	719	266	6	8e-18	85.1
adi_v1.00218	Por2TA_260064	51.14	88	43	0	712	799	269	6	1e-17	85.1
adi_v1.00218	Por2TA_260064	54.55	88	40	0	552	639	269	6	2e-17	84.0
adi_v1.00218	Por2TA_260064	53.41	88	41	0	934	1021	269	6	3e-17	83.2
adi_v1.00218	Por2TA_260064	50.00	88	44	0	192	279	269	6	5e-17	82.8
adi_v1.00218	Por2TA_260064	51.72	87	42	0	232	318	269	9	5e-17	82.8
adi_v1.00218	Por2TA_260064	50.00	88	44	0	894	981	269	6	2e-16	81.3
adi_v1.00218	Por2TA_260064	51.14	88	43	0	592	679	269	6	4e-16	80.1
adi_v1.00218	Por2TA_260064	50.00	88	44	0	1134	1221	269	6	6e-16	79.7
adi_v1.00218	Por2TA_260064	44.55	110	39	1	792	901	269	6	8e-16	79.3
adi_v1.00218	Por2TA_260064	51.16	86	42	0	973	1058	272	15	8e-15	76.6
adi_v1.00218	Por2TA_260064	43.64	110	40	1	1174	1283	269	6	1e-14	76.3
adi_v1.00218	Por2TA_260064	46.59	88	47	0	152	239	269	6	1e-14	75.9
adi_v1.00218	Por2TA_260064	45.98	87	47	0	1014	1100	269	9	3e-12	68.9
adi_v1.00218	Por2TA_260064	47.19	89	42	2	33	119	263	6	2e-11	66.6
adi_v1.00218	Por2TA_260064	48.15	54	28	0	1317	1370	266	105	9e-06	49.7
adi_v1.00218	Por2TA_257016	56.82	88	38	0	72	159	269	6	6e-22	97.1
adi_v1.00218	Por2TA_257016	58.82	85	35	0	1239	1323	260	6	1e-21	95.9
adi_v1.00218	Por2TA_257016	56.82	88	38	0	752	839	269	6	1e-20	93.6
adi_v1.00218	Por2TA_257016	55.68	88	39	0	352	439	269	6	2e-20	92.8
adi_v1.00218	Por2TA_257016	54.55	88	40	0	472	559	269	6	3e-20	92.0
adi_v1.00218	Por2TA_257016	58.82	85	35	0	395	479	260	6	4e-20	91.7
adi_v1.00218	Por2TA_257016	55.68	88	39	0	112	199	269	6	7e-20	91.3
adi_v1.00218	Por2TA_257016	55.68	88	39	0	1276	1363	269	6	5e-19	88.6
adi_v1.00218	Por2TA_257016	54.55	88	40	0	272	359	269	6	5e-19	88.6
adi_v1.00218	Por2TA_257016	55.68	88	39	0	432	519	269	6	9e-19	87.8
adi_v1.00218	Por2TA_257016	54.55	88	40	0	1054	1141	269	6	2e-18	87.0
adi_v1.00218	Por2TA_257016	54.55	88	40	0	512	599	269	6	2e-18	87.0
adi_v1.00218	Por2TA_257016	51.14	88	43	0	312	399	269	6	3e-18	86.7
adi_v1.00218	Por2TA_257016	54.55	88	40	0	1094	1181	269	6	4e-18	86.3
adi_v1.00218	Por2TA_257016	52.94	85	40	0	857	941	260	6	7e-18	85.5
adi_v1.00218	Por2TA_257016	52.81	89	42	0	671	759	272	6	7e-18	85.5
adi_v1.00218	Por2TA_257016	50.57	87	43	0	633	719	266	6	2e-17	84.0
adi_v1.00218	Por2TA_257016	51.14	88	43	0	712	799	269	6	3e-17	83.6
adi_v1.00218	Por2TA_257016	53.41	88	41	0	934	1021	269	6	5e-17	82.8
adi_v1.00218	Por2TA_257016	50.00	88	44	0	192	279	269	6	9e-17	82.0
adi_v1.00218	Por2TA_257016	54.55	88	40	0	552	639	269	6	9e-17	82.0
adi_v1.00218	Por2TA_257016	51.72	87	42	0	232	318	269	9	1e-16	82.0
adi_v1.00218	Por2TA_257016	50.00	88	44	0	894	981	269	6	3e-16	80.5
adi_v1.00218	Por2TA_257016	51.14	88	43	0	592	679	269	6	1e-15	79.0
adi_v1.00218	Por2TA_257016	50.00	88	44	0	1134	1221	269	6	1e-15	78.6
adi_v1.00218	Por2TA_257016	44.55	110	39	1	792	901	269	6	2e-15	78.2
adi_v1.00218	Por2TA_257016	51.16	86	42	0	973	1058	272	15	1e-14	76.3
adi_v1.00218	Por2TA_257016	46.59	88	47	0	152	239	269	6	2e-14	75.5
adi_v1.00218	Por2TA_257016	43.64	110	40	1	1174	1283	269	6	2e-14	75.1
adi_v1.00218	Por2TA_257016	47.25	91	43	2	31	119	269	6	3e-13	72.0
adi_v1.00218	Por2TA_257016	45.98	87	47	0	1014	1100	269	9	3e-12	68.9
adi_v1.00218	Por2TA_257016	48.15	54	28	0	1317	1370	266	105	1e-05	49.3
adi_v1.00218	Por2TA_187604	57.14	84	36	0	312	395	253	2	6e-22	97.1
adi_v1.00218	Por2TA_187604	57.78	90	38	0	346	435	271	2	1e-21	96.3
adi_v1.00218	Por2TA_187604	58.33	84	35	0	232	315	253	2	2e-21	95.5
adi_v1.00218	Por2TA_187604	57.14	84	36	0	72	155	253	2	7e-21	94.0
adi_v1.00218	Por2TA_187604	57.14	84	36	0	752	835	253	2	2e-20	93.2
adi_v1.00218	Por2TA_187604	55.56	90	40	0	266	355	271	2	3e-20	92.0
adi_v1.00218	Por2TA_187604	57.32	82	35	0	472	553	253	8	4e-20	92.0
adi_v1.00218	Por2TA_187604	52.22	90	43	0	186	275	271	2	6e-20	91.3
adi_v1.00218	Por2TA_187604	55.56	90	40	0	106	195	271	2	7e-20	91.3
adi_v1.00218	Por2TA_187604	56.47	85	37	0	973	1057	256	2	8e-20	90.9
adi_v1.00218	Por2TA_187604	57.83	83	35	0	1237	1319	250	2	1e-19	90.9
adi_v1.00218	Por2TA_187604	56.79	81	35	0	635	715	244	2	2e-19	89.7
adi_v1.00218	Por2TA_187604	54.44	90	41	0	506	595	271	2	3e-19	89.4
adi_v1.00218	Por2TA_187604	54.44	90	41	0	666	755	271	2	6e-19	88.6
adi_v1.00218	Por2TA_187604	54.65	86	39	0	1092	1177	259	2	1e-18	87.4
adi_v1.00218	Por2TA_187604	57.14	84	36	0	432	515	253	2	1e-18	87.4
adi_v1.00218	Por2TA_187604	51.11	90	44	0	706	795	271	2	2e-18	87.4
adi_v1.00218	Por2TA_187604	54.44	90	41	0	586	675	271	2	3e-18	86.3
adi_v1.00218	Por2TA_187604	54.76	84	38	0	1054	1137	253	2	1e-17	84.3
adi_v1.00218	Por2TA_187604	53.33	90	42	0	386	475	271	2	2e-17	84.0
adi_v1.00218	Por2TA_187604	53.57	84	39	0	934	1017	253	2	8e-17	82.4
adi_v1.00218	Por2TA_187604	51.11	90	44	0	888	977	271	2	1e-16	81.6
adi_v1.00218	Por2TA_187604	51.19	84	41	0	1276	1359	253	2	1e-15	79.0
adi_v1.00218	Por2TA_187604	53.49	86	40	0	546	631	271	14	4e-15	77.4
adi_v1.00218	Por2TA_187604	43.75	112	41	1	786	897	271	2	5e-15	77.0
adi_v1.00218	Por2TA_187604	50.60	83	41	0	855	937	250	2	7e-15	76.6
adi_v1.00218	Por2TA_187604	46.67	90	48	0	146	235	271	2	1e-14	76.3
adi_v1.00218	Por2TA_187604	50.00	90	45	0	1128	1217	271	2	2e-14	75.1
adi_v1.00218	Por2TA_187604	43.40	106	38	1	1174	1279	253	2	1e-12	70.5
adi_v1.00218	Por2TA_187604	45.24	84	46	0	1014	1097	253	2	1e-11	67.4
adi_v1.00218	Por2TA_187604	44.83	87	47	1	29	115	259	2	2e-09	60.8
adi_v1.00218	Por2TA_187604	47.54	61	32	0	1310	1370	271	89	7e-07	53.1
adi_v1.00218	Por1TA_40594	49.45	91	46	0	70	160	273	1	8e-22	96.7
adi_v1.00218	Por1TA_40594	48.89	90	46	0	310	399	273	4	1e-20	93.6
adi_v1.00218	Por1TA_40594	48.35	91	47	0	932	1022	273	1	2e-20	92.4
adi_v1.00218	Por1TA_40594	46.15	91	49	0	750	840	273	1	5e-20	91.7
adi_v1.00218	Por1TA_40594	47.25	91	48	0	270	360	273	1	9e-20	90.9
adi_v1.00218	Por1TA_40594	46.15	91	49	0	350	440	273	1	1e-19	90.5
adi_v1.00218	Por1TA_40594	46.15	91	49	0	110	200	273	1	3e-19	89.4
adi_v1.00218	Por1TA_40594	48.84	86	44	0	1239	1324	258	1	3e-19	89.4
adi_v1.00218	Por1TA_40594	45.56	90	49	0	710	799	273	4	3e-19	89.0
adi_v1.00218	Por1TA_40594	45.05	91	50	0	510	600	273	1	5e-18	85.9
adi_v1.00218	Por1TA_40594	42.86	91	52	0	630	720	273	1	7e-18	85.5
adi_v1.00218	Por1TA_40594	47.78	90	47	0	550	639	273	4	8e-18	85.1
adi_v1.00218	Por1TA_40594	43.96	91	51	0	230	320	273	1	9e-18	85.1
adi_v1.00218	Por1TA_40594	43.96	91	51	0	430	520	273	1	1e-17	84.7
adi_v1.00218	Por1TA_40594	41.59	113	44	1	1172	1284	273	1	3e-17	83.6
adi_v1.00218	Por1TA_40594	44.44	90	50	0	390	479	273	4	4e-17	83.2
adi_v1.00218	Por1TA_40594	42.86	91	52	0	470	560	273	1	6e-17	82.8
adi_v1.00218	Por1TA_40594	44.44	90	50	0	150	239	273	4	3e-16	80.5
adi_v1.00218	Por1TA_40594	42.70	89	51	0	191	279	270	4	4e-16	80.5
adi_v1.00218	Por1TA_40594	41.11	90	53	0	670	759	273	4	6e-16	79.7
adi_v1.00218	Por1TA_40594	42.86	91	52	0	590	680	273	1	1e-15	78.6
adi_v1.00218	Por1TA_40594	44.19	86	48	0	857	942	258	1	5e-15	77.0
adi_v1.00218	Por1TA_40594	43.33	90	51	0	1093	1182	270	1	6e-15	77.0
adi_v1.00218	Por1TA_40594	36.28	113	50	1	790	902	273	1	4e-14	74.7
adi_v1.00218	Por1TA_40594	39.33	89	54	0	972	1060	273	7	6e-14	73.9
adi_v1.00218	Por1TA_40594	41.11	90	53	0	1274	1363	273	4	1e-13	73.2
adi_v1.00218	Por1TA_40594	43.96	91	51	0	1132	1222	273	1	1e-13	73.2
adi_v1.00218	Por1TA_40594	40.66	91	54	0	892	982	273	1	6e-13	71.2
adi_v1.00218	Por1TA_40594	38.89	90	55	0	1052	1141	273	4	3e-12	69.3
adi_v1.00218	Por1TA_40594	37.08	89	56	0	1012	1100	273	7	6e-12	68.2
adi_v1.00218	Por1TA_25174	49.57	117	59	0	667	783	3	353	8e-22	97.8
adi_v1.00218	Por1TA_25174	45.87	109	59	0	1239	1347	27	353	1e-20	94.4
adi_v1.00218	Por1TA_25174	47.37	114	60	0	510	623	12	353	4e-20	92.8
adi_v1.00218	Por1TA_25174	45.13	113	62	0	932	1044	12	350	7e-20	92.4
adi_v1.00218	Por1TA_25174	46.15	117	63	0	227	343	3	353	3e-19	90.5
adi_v1.00218	Por1TA_25174	45.61	114	62	0	630	743	12	353	4e-19	90.1
adi_v1.00218	Por1TA_25174	48.25	114	59	0	430	543	12	353	5e-19	89.7
adi_v1.00218	Por1TA_25174	46.43	112	60	0	192	303	18	353	6e-19	89.4
adi_v1.00218	Por1TA_25174	45.61	114	62	0	310	423	12	353	8e-19	89.4
adi_v1.00218	Por1TA_25174	46.49	114	61	0	350	463	12	353	1e-18	89.0
adi_v1.00218	Por1TA_25174	46.49	114	61	0	550	663	12	353	1e-18	88.6
adi_v1.00218	Por1TA_25174	47.37	114	60	0	150	263	12	353	1e-18	88.6
adi_v1.00218	Por1TA_25174	45.61	114	62	0	270	383	12	353	2e-18	88.2
adi_v1.00218	Por1TA_25174	47.37	114	60	0	590	703	12	353	2e-18	87.8
adi_v1.00218	Por1TA_25174	46.15	117	63	0	467	583	3	353	2e-18	87.8
adi_v1.00218	Por1TA_25174	45.13	113	62	0	70	182	12	350	3e-18	87.8
adi_v1.00218	Por1TA_25174	48.25	114	59	0	710	823	12	353	3e-18	87.4
adi_v1.00218	Por1TA_25174	46.43	112	60	0	1094	1205	18	353	2e-17	85.5
adi_v1.00218	Por1TA_25174	44.44	117	65	0	889	1005	3	353	3e-17	84.7
adi_v1.00218	Por1TA_25174	46.15	117	63	0	107	223	3	353	4e-17	84.3
adi_v1.00218	Por1TA_25174	45.61	114	62	0	390	503	12	353	1e-16	82.8
adi_v1.00218	Por1TA_25174	41.88	117	68	0	969	1085	3	353	2e-16	82.4
adi_v1.00218	Por1TA_25174	44.04	109	61	0	857	965	27	353	3e-16	82.0
adi_v1.00218	Por1TA_25174	45.45	110	60	0	1129	1238	3	332	3e-16	81.6
adi_v1.00218	Por1TA_25174	44.74	114	63	0	1052	1165	12	353	5e-16	80.9
adi_v1.00218	Por1TA_25174	46.73	107	57	0	750	856	12	332	7e-16	80.5
adi_v1.00218	Por1TA_25174	42.98	114	65	0	1012	1125	12	353	7e-15	77.8
adi_v1.00218	Por1TA_25174	40.21	97	58	0	1274	1370	12	302	2e-12	70.5
adi_v1.00218	Por1TA_25174	37.50	136	63	1	790	925	12	353	4e-12	69.7
adi_v1.00218	Por1TA_25174	41.59	113	65	1	31	143	18	353	9e-12	68.6
adi_v1.00218	Por2TA_221310	46.56	131	70	0	280	410	393	1	1e-21	97.8
adi_v1.00218	Por2TA_221310	46.51	129	69	0	322	450	387	1	2e-21	97.4
adi_v1.00218	Por2TA_221310	44.27	131	73	0	80	210	393	1	1e-20	94.7
adi_v1.00218	Por2TA_221310	46.51	129	69	0	242	370	387	1	3e-20	93.6
adi_v1.00218	Por2TA_221310	46.40	125	67	0	366	490	375	1	5e-20	92.8
adi_v1.00218	Por2TA_221310	42.64	129	74	0	122	250	387	1	9e-20	92.0
adi_v1.00218	Por2TA_221310	44.19	129	72	0	202	330	387	1	1e-19	91.7
adi_v1.00218	Por2TA_221310	41.86	129	75	0	682	810	387	1	4e-19	90.5
adi_v1.00218	Por2TA_221310	45.04	131	72	0	400	530	393	1	5e-19	90.1
adi_v1.00218	Por2TA_221310	41.86	129	75	0	162	290	387	1	1e-18	88.6
adi_v1.00218	Por2TA_221310	41.09	129	76	0	722	850	387	1	1e-17	85.9
adi_v1.00218	Por2TA_221310	42.64	129	74	0	602	730	387	1	2e-17	85.1
adi_v1.00218	Por2TA_221310	42.64	129	74	0	562	690	387	1	4e-17	84.7
adi_v1.00218	Por2TA_221310	42.75	131	75	0	480	610	393	1	9e-17	83.6
adi_v1.00218	Por2TA_221310	42.75	131	75	0	1062	1192	393	1	1e-16	82.8
adi_v1.00218	Por2TA_221310	42.64	129	74	0	1104	1232	387	1	1e-16	82.8
adi_v1.00218	Por2TA_221310	41.86	129	75	0	522	650	387	1	2e-16	82.4
adi_v1.00218	Por2TA_221310	40.31	129	69	1	42	170	363	1	7e-16	80.9
adi_v1.00218	Por2TA_221310	40.80	125	74	0	646	770	375	1	2e-15	79.3
adi_v1.00218	Por2TA_221310	42.64	129	74	0	984	1112	387	1	3e-15	79.0
adi_v1.00218	Por2TA_221310	41.09	129	76	0	442	570	387	1	4e-15	78.6
adi_v1.00218	Por2TA_221310	40.80	125	74	0	908	1032	375	1	7e-15	77.8
adi_v1.00218	Por2TA_221310	39.69	131	79	0	862	992	393	1	2e-14	76.6
adi_v1.00218	Por2TA_221310	39.53	129	78	0	944	1072	387	1	1e-13	74.3
adi_v1.00218	Por2TA_221310	38.21	123	76	0	1244	1366	393	25	3e-13	72.8
adi_v1.00218	Por2TA_221310	40.62	128	76	0	1024	1151	387	4	7e-13	72.0
adi_v1.00218	Por2TA_221310	38.06	134	61	1	766	899	375	40	5e-12	69.3
adi_v1.00218	Por2TA_221310	35.53	152	76	1	800	951	393	4	9e-12	68.6
adi_v1.00218	Por2TA_221310	35.06	154	78	1	1180	1333	399	4	4e-10	63.5
adi_v1.00218	Por2TA_221310	33.55	155	81	1	1140	1294	399	1	1e-08	58.9
adi_v1.00218	Por2TA_11677	60.81	74	29	0	232	305	223	2	1e-21	95.5
adi_v1.00218	Por2TA_11677	63.51	74	27	0	312	385	223	2	2e-21	95.1
adi_v1.00218	Por2TA_11677	60.81	74	29	0	112	185	223	2	6e-21	93.6
adi_v1.00218	Por2TA_11677	62.16	74	28	0	352	425	223	2	6e-21	93.6
adi_v1.00218	Por2TA_11677	60.81	74	29	0	712	785	223	2	2e-20	92.4
adi_v1.00218	Por2TA_11677	64.71	68	24	0	78	145	205	2	3e-20	91.7
adi_v1.00218	Por2TA_11677	66.18	68	23	0	278	345	205	2	6e-20	90.9
adi_v1.00218	Por2TA_11677	60.81	74	29	0	934	1007	223	2	1e-19	90.1
adi_v1.00218	Por2TA_11677	58.90	73	30	0	672	744	223	5	3e-19	88.6
adi_v1.00218	Por2TA_11677	59.46	74	30	0	432	505	223	2	5e-19	88.2
adi_v1.00218	Por2TA_11677	63.24	68	25	0	558	625	205	2	7e-19	87.8
adi_v1.00218	Por2TA_11677	59.46	74	30	0	592	665	223	2	1e-17	84.3
adi_v1.00218	Por2TA_11677	60.29	68	27	0	397	464	208	5	3e-17	83.2
adi_v1.00218	Por2TA_11677	55.41	74	33	0	752	825	223	2	3e-17	82.8
adi_v1.00218	Por2TA_11677	48.96	96	27	1	1174	1269	223	2	4e-17	82.8
adi_v1.00218	Por2TA_11677	60.87	69	27	0	1241	1309	208	2	5e-17	82.4
adi_v1.00218	Por2TA_11677	53.42	73	34	0	512	584	223	5	5e-17	82.4
adi_v1.00218	Por2TA_11677	54.79	73	33	0	633	705	220	2	8e-17	82.0
adi_v1.00218	Por2TA_11677	54.05	74	34	0	472	545	223	2	8e-17	81.6
adi_v1.00218	Por2TA_11677	52.70	74	35	0	192	265	223	2	1e-16	81.6
adi_v1.00218	Por2TA_11677	55.41	74	33	0	1276	1349	223	2	4e-16	79.7
adi_v1.00218	Por2TA_11677	55.41	74	33	0	894	967	223	2	7e-16	79.0
adi_v1.00218	Por2TA_11677	57.97	69	29	0	859	927	208	2	1e-15	78.6
adi_v1.00218	Por2TA_11677	53.52	71	33	0	974	1044	223	11	2e-15	77.4
adi_v1.00218	Por2TA_11677	54.05	74	34	0	1094	1167	223	2	3e-15	77.4
adi_v1.00218	Por2TA_11677	54.05	74	34	0	1134	1207	223	2	9e-15	75.9
adi_v1.00218	Por2TA_11677	51.35	74	36	0	1014	1087	223	2	3e-14	74.7
adi_v1.00218	Por2TA_11677	53.85	65	30	0	792	856	223	29	2e-13	72.0
adi_v1.00218	Por2TA_11677	47.30	74	39	0	152	225	223	2	1e-12	70.1
adi_v1.00218	Por2TA_11677	55.74	61	27	0	1067	1127	184	2	3e-12	68.6
adi_v1.00218	Por2TA_11677	51.85	54	26	0	1317	1370	220	59	1e-08	58.2
adi_v1.00218	Por2TA_78089	57.78	90	38	0	644	733	2	271	2e-21	95.9
adi_v1.00218	Por2TA_78089	58.43	89	37	0	445	533	5	271	3e-21	95.1
adi_v1.00218	Por2TA_78089	59.30	86	35	0	325	410	5	262	5e-21	94.7
adi_v1.00218	Por2TA_78089	57.78	90	38	0	84	173	2	271	2e-20	92.8
adi_v1.00218	Por2TA_78089	55.56	90	40	0	284	373	2	271	2e-20	92.8
adi_v1.00218	Por2TA_78089	57.47	87	37	0	124	210	2	262	2e-20	92.4
adi_v1.00218	Por2TA_78089	53.33	90	42	0	364	453	2	271	1e-19	90.5
adi_v1.00218	Por2TA_78089	55.17	87	39	0	724	810	2	262	2e-19	89.7
adi_v1.00218	Por2TA_78089	55.81	86	38	0	245	330	5	262	3e-19	89.4
adi_v1.00218	Por2TA_78089	54.44	90	41	0	764	853	2	271	8e-19	88.2
adi_v1.00218	Por2TA_78089	55.56	90	40	0	484	573	2	271	1e-18	87.4
adi_v1.00218	Por2TA_78089	54.44	90	41	0	524	613	2	271	2e-18	87.0
adi_v1.00218	Por2TA_78089	51.11	90	44	0	986	1075	2	271	3e-18	86.7
adi_v1.00218	Por2TA_78089	52.87	87	41	0	404	490	2	262	1e-17	85.1
adi_v1.00218	Por2TA_78089	51.72	87	42	0	204	290	2	262	5e-17	82.8
adi_v1.00218	Por2TA_78089	49.44	89	45	0	1067	1155	5	271	5e-17	82.8
adi_v1.00218	Por2TA_78089	54.44	90	41	0	906	995	2	271	6e-17	82.8
adi_v1.00218	Por2TA_78089	50.56	89	44	0	685	773	5	271	8e-17	82.4
adi_v1.00218	Por2TA_78089	54.65	86	39	0	947	1032	5	262	1e-16	81.6
adi_v1.00218	Por2TA_78089	54.88	82	37	0	1248	1329	2	247	1e-16	81.6
adi_v1.00218	Por2TA_78089	51.11	90	44	0	604	693	2	271	1e-16	81.6
adi_v1.00218	Por2TA_78089	51.72	87	42	0	1106	1192	2	262	5e-16	80.1
adi_v1.00218	Por2TA_78089	45.95	111	38	1	1187	1297	5	271	1e-15	79.0
adi_v1.00218	Por2TA_78089	52.87	87	41	0	564	650	2	262	2e-15	78.2
adi_v1.00218	Por2TA_78089	48.89	90	46	0	866	955	2	271	6e-15	76.6
adi_v1.00218	Por2TA_78089	51.69	89	43	0	1147	1235	5	271	1e-14	75.9
adi_v1.00218	Por2TA_78089	41.07	112	44	1	804	915	2	271	3e-14	75.1
adi_v1.00218	Por2TA_78089	51.28	78	38	0	1292	1369	14	247	3e-14	74.7
adi_v1.00218	Por2TA_78089	44.94	89	49	0	165	253	5	271	3e-12	68.9
adi_v1.00218	Por2TA_78089	50.75	67	33	0	67	133	71	271	2e-08	57.8
adi_v1.00218	Por2TA_78089	60.47	43	17	0	1328	1370	2	130	1e-06	52.4
adi_v1.00218	Por2TA_238152	55.68	88	39	0	72	159	269	6	2e-21	95.5
adi_v1.00218	Por2TA_238152	57.65	85	36	0	1239	1323	260	6	6e-21	94.4
adi_v1.00218	Por2TA_238152	56.82	88	38	0	752	839	269	6	1e-20	93.6
adi_v1.00218	Por2TA_238152	60.00	85	34	0	395	479	260	6	2e-20	93.2
adi_v1.00218	Por2TA_238152	55.68	88	39	0	352	439	269	6	2e-20	92.8
adi_v1.00218	Por2TA_238152	55.68	88	39	0	112	199	269	6	5e-20	91.7
adi_v1.00218	Por2TA_238152	53.41	88	41	0	472	559	269	6	2e-19	90.1
adi_v1.00218	Por2TA_238152	55.68	88	39	0	1276	1363	269	6	4e-19	89.0
adi_v1.00218	Por2TA_238152	55.68	88	39	0	432	519	269	6	8e-19	88.2
adi_v1.00218	Por2TA_238152	55.68	88	39	0	1094	1181	269	6	2e-18	87.0
adi_v1.00218	Por2TA_238152	51.14	88	43	0	312	399	269	6	2e-18	86.7
adi_v1.00218	Por2TA_238152	54.55	88	40	0	512	599	269	6	2e-18	86.7
adi_v1.00218	Por2TA_238152	53.41	88	41	0	272	359	269	6	2e-18	86.7
adi_v1.00218	Por2TA_238152	52.81	89	42	0	671	759	272	6	6e-18	85.5
adi_v1.00218	Por2TA_238152	53.41	88	41	0	1054	1141	269	6	8e-18	85.1
adi_v1.00218	Por2TA_238152	50.57	87	43	0	633	719	266	6	2e-17	84.0
adi_v1.00218	Por2TA_238152	51.14	88	43	0	712	799	269	6	2e-17	84.0
adi_v1.00218	Por2TA_238152	51.76	85	41	0	857	941	260	6	3e-17	83.6
adi_v1.00218	Por2TA_238152	53.41	88	41	0	934	1021	269	6	4e-17	83.2
adi_v1.00218	Por2TA_238152	54.55	88	40	0	552	639	269	6	8e-17	82.4
adi_v1.00218	Por2TA_238152	50.00	88	44	0	192	279	269	6	9e-17	82.0
adi_v1.00218	Por2TA_238152	51.72	87	42	0	232	318	269	9	1e-16	82.0
adi_v1.00218	Por2TA_238152	50.00	88	44	0	894	981	269	6	3e-16	80.5
adi_v1.00218	Por2TA_238152	51.14	88	43	0	1134	1221	269	6	7e-16	79.7
adi_v1.00218	Por2TA_238152	51.14	88	43	0	592	679	269	6	8e-16	79.3
adi_v1.00218	Por2TA_238152	45.45	110	38	1	792	901	269	6	8e-16	79.3
adi_v1.00218	Por2TA_238152	51.16	86	42	0	973	1058	272	15	1e-14	76.3
adi_v1.00218	Por2TA_238152	46.59	88	47	0	152	239	269	6	1e-14	75.9
adi_v1.00218	Por2TA_238152	43.64	110	40	1	1174	1283	269	6	2e-14	75.1
adi_v1.00218	Por2TA_238152	46.15	91	44	2	31	119	269	6	1e-12	70.5
adi_v1.00218	Por2TA_238152	45.98	87	47	0	1014	1100	269	9	2e-12	69.7
adi_v1.00218	Por2TA_238152	48.15	54	28	0	1317	1370	266	105	1e-05	49.7
adi_v1.00218	Por2TA_123364	62.86	70	26	0	364	433	2	211	2e-21	95.5
adi_v1.00218	Por2TA_123364	60.00	70	28	0	764	833	2	211	1e-19	90.5
adi_v1.00218	Por2TA_123364	60.87	69	27	0	245	313	5	211	5e-18	85.9
adi_v1.00218	Por2TA_123364	53.85	78	36	0	284	361	2	235	3e-17	83.6
adi_v1.00218	Por2TA_123364	54.29	70	32	0	404	473	2	211	2e-16	81.3
adi_v1.00218	Por2TA_123364	57.14	70	30	0	84	153	2	211	3e-16	80.9
adi_v1.00218	Por2TA_123364	49.44	89	42	1	644	729	2	268	5e-16	80.1
adi_v1.00218	Por2TA_123364	55.88	68	30	0	325	392	5	208	8e-16	79.3
adi_v1.00218	Por2TA_123364	52.11	71	34	0	986	1056	2	214	1e-15	79.0
adi_v1.00218	Por2TA_123364	50.62	81	40	0	445	525	5	247	3e-15	77.8
adi_v1.00218	Por2TA_123364	48.15	81	42	0	124	204	2	244	4e-15	77.4
adi_v1.00218	Por2TA_123364	51.43	70	34	0	724	793	2	211	6e-15	77.0
adi_v1.00218	Por2TA_123364	46.91	81	43	0	1067	1147	5	247	9e-15	76.3
adi_v1.00218	Por2TA_123364	50.00	82	41	0	484	565	2	247	2e-14	75.9
adi_v1.00218	Por2TA_123364	56.52	69	30	0	947	1015	5	211	3e-14	74.7
adi_v1.00218	Por2TA_123364	44.94	89	46	1	204	289	2	268	7e-14	73.9
adi_v1.00218	Por2TA_123364	54.41	68	31	0	564	631	2	205	2e-13	72.4
adi_v1.00218	Por2TA_123364	45.98	87	47	0	1106	1192	2	262	3e-13	72.0
adi_v1.00218	Por2TA_123364	50.00	70	35	0	524	593	2	211	9e-13	70.5
adi_v1.00218	Por2TA_123364	49.28	69	35	0	685	753	5	211	1e-12	70.5
adi_v1.00218	Por2TA_123364	48.78	82	42	0	906	987	2	247	1e-12	70.1
adi_v1.00218	Por2TA_123364	51.56	64	31	0	1292	1355	14	205	1e-12	70.1
adi_v1.00218	Por2TA_123364	54.41	68	31	0	1248	1315	2	205	2e-12	69.7
adi_v1.00218	Por2TA_123364	52.17	69	33	0	1147	1215	5	211	3e-12	68.9
adi_v1.00218	Por2TA_123364	50.00	70	35	0	604	673	2	211	4e-12	68.6
adi_v1.00218	Por2TA_123364	34.58	107	48	1	804	910	2	256	5e-11	65.5
adi_v1.00218	Por2TA_123364	39.09	110	45	1	1187	1296	5	268	1e-10	64.3
adi_v1.00218	Por2TA_123364	47.14	70	37	0	866	935	2	211	2e-10	63.9
adi_v1.00218	Por2TA_123364	42.03	69	40	0	1027	1095	5	211	7e-08	56.2
adi_v1.00218	Por2TA_123364	43.48	69	39	0	165	233	5	211	1e-07	55.8
adi_v1.00218	Por2TA_123364	59.09	44	18	0	1328	1371	2	133	4e-07	53.9
adi_v1.00218	Acr1LT_12238	60.81	74	29	0	323	396	2	223	3e-21	94.7
adi_v1.00218	Acr1LT_12238	60.81	74	29	0	83	156	2	223	8e-20	90.5
adi_v1.00218	Acr1LT_12238	59.46	74	30	0	243	316	2	223	4e-19	88.6
adi_v1.00218	Acr1LT_12238	58.11	74	31	0	283	356	2	223	1e-18	87.4
adi_v1.00218	Acr1LT_12238	58.11	74	31	0	363	436	2	223	3e-18	85.9
adi_v1.00218	Acr1LT_12238	56.76	74	32	0	123	196	2	223	5e-18	85.5
adi_v1.00218	Acr1LT_12238	56.76	74	32	0	723	796	2	223	5e-18	85.1
adi_v1.00218	Acr1LT_12238	55.41	74	33	0	763	836	2	223	2e-17	83.6
adi_v1.00218	Acr1LT_12238	61.43	70	24	1	563	629	2	211	6e-17	82.4
adi_v1.00218	Acr1LT_12238	62.90	62	23	0	683	744	2	187	1e-16	80.9
adi_v1.00218	Acr1LT_12238	55.41	74	33	0	643	716	2	223	2e-16	80.9
adi_v1.00218	Acr1LT_12238	55.41	74	33	0	443	516	2	223	3e-16	80.1
adi_v1.00218	Acr1LT_12238	54.05	74	34	0	1247	1320	2	223	5e-16	79.3
adi_v1.00218	Acr1LT_12238	54.05	74	34	0	945	1018	2	223	6e-16	79.3
adi_v1.00218	Acr1LT_12238	54.05	74	34	0	403	476	2	223	6e-16	79.3
adi_v1.00218	Acr1LT_12238	55.56	72	32	0	525	596	8	223	7e-16	79.3
adi_v1.00218	Acr1LT_12238	50.70	71	35	0	206	276	11	223	2e-14	75.1
adi_v1.00218	Acr1LT_12238	51.35	74	36	0	865	938	2	223	2e-14	75.1
adi_v1.00218	Acr1LT_12238	52.70	74	35	0	1105	1178	2	223	5e-14	73.6
adi_v1.00218	Acr1LT_12238	61.90	63	24	0	603	665	2	190	6e-14	73.6
adi_v1.00218	Acr1LT_12238	50.00	74	37	0	483	556	2	223	7e-14	73.6
adi_v1.00218	Acr1LT_12238	51.35	74	36	0	1287	1360	2	223	7e-14	73.2
adi_v1.00218	Acr1LT_12238	52.78	72	34	0	987	1058	8	223	9e-14	73.2
adi_v1.00218	Acr1LT_12238	43.75	96	32	1	1185	1280	2	223	3e-13	71.6
adi_v1.00218	Acr1LT_12238	50.70	71	35	0	1067	1137	8	220	2e-12	68.9
adi_v1.00218	Acr1LT_12238	59.02	61	25	0	907	967	8	190	2e-12	68.9
adi_v1.00218	Acr1LT_12238	51.39	72	35	0	1147	1218	8	223	9e-12	67.0
adi_v1.00218	Acr1LT_12238	44.59	74	41	0	163	236	2	223	5e-11	65.1
adi_v1.00218	Acr1LT_12238	57.41	54	23	0	803	856	2	163	3e-10	62.8
adi_v1.00218	Acr1LT_12238	41.89	74	43	0	1025	1098	2	223	1e-09	60.8
adi_v1.00218	Acr1LT_12238	54.55	44	20	0	1327	1370	2	133	1e-05	49.3
adi_v1.00218	Por2TA_239026	56.98	86	37	0	92	177	16	273	3e-21	95.1
adi_v1.00218	Por2TA_239026	56.67	90	39	0	1252	1341	4	273	5e-21	94.4
adi_v1.00218	Por2TA_239026	54.44	90	41	0	368	457	4	273	2e-20	93.2
adi_v1.00218	Por2TA_239026	52.81	89	42	0	449	537	7	273	4e-19	89.0
adi_v1.00218	Por2TA_239026	50.00	90	45	0	328	417	4	273	6e-19	88.6
adi_v1.00218	Por2TA_239026	51.69	89	43	0	489	577	7	273	7e-19	88.2
adi_v1.00218	Por2TA_239026	52.27	88	42	0	769	856	7	270	3e-18	86.3
adi_v1.00218	Por2TA_239026	51.14	88	43	0	649	736	7	270	3e-18	86.3
[truncated: 861,850 more rows]
