# Supplementary material for: Using viromes to predict novel immune proteins in non-model organisms
Source: Proc Biol Sci. 2016 Aug 31;283(1837):20161200. doi: 10.1098/rspb.2016.1200 (PMC5013795; doi:10.1098/rspb.2016.1200)
Supplement: File S3-CoralProtwViralHitsVSHumanProt.m6_BLASTp_results [file rspb20161200supp4.txt]

adi_v1.09764	sp|Q9Y6Y1|CMTA1_HUMAN	43.40	53	28	1	264	316	1551	1601	2e-07	52.4
adi_v1.07792	sp|Q9Y6Y0|NS1BP_HUMAN	31.48	216	134	8	344	548	388	600	2e-21	97.8
adi_v1.12511	sp|Q9Y6X6|MYO16_HUMAN	32.09	215	132	5	169	383	79	279	9e-19	92.4
adi_v1.13781	sp|Q9Y6X5|ENPP4_HUMAN	41.52	407	220	11	1	400	1	396	9e-100	310
adi_v1.12803	sp|Q9Y6V7|DDX49_HUMAN	32.57	175	114	1	25	195	180	354	3e-23	97.8
adi_v1.10560	sp|Q9Y6V0|PCLO_HUMAN	49.45	91	46	0	570	660	4586	4676	1e-18	90.9
adi_v1.17977	sp|Q9Y6U3|ADSV_HUMAN	33.14	175	109	3	220	394	13	179	1e-19	90.9
adi_v1.01102	sp|Q9Y6T7|DGKB_HUMAN	32.39	71	39	1	83	144	151	221	9e-07	47.0
adi_v1.17293	sp|Q9Y6S9|RPKL1_HUMAN	33.33	174	102	5	271	441	386	548	1e-19	92.8
adi_v1.06151	sp|Q9Y6R7|FCGBP_HUMAN	24.58	301	189	13	4383	4661	4052	4336	7e-08	59.3
adi_v1.11148	sp|Q9Y6R6|Z780B_HUMAN	35.51	138	86	1	262	399	634	768	2e-22	99.8
adi_v1.07538	sp|Q9Y6R4|M3K4_HUMAN	25.47	267	176	9	78	333	1348	1602	4e-20	96.3
adi_v1.09009	sp|Q9Y6R1|S4A4_HUMAN	53.52	568	243	4	299	846	441	1007	0.0	616
adi_v1.11148	sp|Q9Y6Q3|ZFP37_HUMAN	37.60	125	73	2	261	384	509	629	4e-21	95.9
adi_v1.16039	sp|Q9Y6N8|CAD10_HUMAN	26.77	396	250	16	1304	1667	200	587	1e-19	96.3
adi_v1.16442	sp|Q9Y6N7|ROBO1_HUMAN	24.38	562	351	23	28	537	280	819	9e-21	98.6
adi_v1.08393	sp|Q9Y6N6|LAMC3_HUMAN	26.94	464	200	33	7516	7927	672	1048	3e-15	84.7
adi_v1.03831	sp|Q9Y6N5|SQRD_HUMAN	73.33	45	12	0	63	107	173	217	4e-17	78.6
adi_v1.18521	sp|Q9Y6N1|COX11_HUMAN	67.58	182	59	0	61	242	91	272	9e-87	262
adi_v1.09009	sp|Q9Y6M7|S4A7_HUMAN	51.39	611	273	6	254	848	539	1141	0.0	592
adi_v1.12134	sp|Q9Y6M5|ZNT1_HUMAN	45.07	71	38	1	62	131	32	102	2e-06	50.1
adi_v1.05400	sp|Q9Y6M4|KC1G3_HUMAN	27.01	211	136	4	4	200	43	249	5e-12	68.2
adi_v1.14839	sp|Q9Y6M1|IF2B2_HUMAN	27.22	158	90	7	32	181	5	145	8e-07	50.4
adi_v1.01113	sp|Q9Y6M0|TEST_HUMAN	31.47	251	149	10	1153	1388	43	285	6e-19	89.7
adi_v1.14680	sp|Q9Y6L7|TLL2_HUMAN	30.38	237	148	9	1856	2079	341	573	1e-20	99.8
adi_v1.08370	sp|Q9Y6K8|KAD5_HUMAN	30.93	194	104	5	37	227	380	546	1e-19	88.2
adi_v1.10027	sp|Q9Y6K1|DNM3A_HUMAN	55.93	59	26	0	1158	1216	290	348	4e-14	77.4
adi_v1.08232	sp|Q9Y6J8|STYL1_HUMAN	37.09	151	75	3	5	137	3	151	2e-25	104
adi_v1.08971	sp|Q9Y6I7|WSB1_HUMAN	30.06	163	98	4	198	358	136	284	1e-17	84.7
adi_v1.24608	sp|Q9Y6H5|SNCAP_HUMAN	26.04	192	105	7	709	894	349	509	1e-08	59.3
adi_v1.13773	sp|Q9Y6F9|WNT6_HUMAN	39.86	148	82	4	112	256	209	352	1e-25	104
adi_v1.09701	sp|Q9Y6F8|CDY1_HUMAN	37.04	54	34	0	1	54	1	54	4e-07	52.0
adi_v1.09701	sp|Q9Y6F7|CDY2_HUMAN	37.04	54	34	0	1	54	1	54	4e-07	52.0
adi_v1.14575	sp|Q9Y6F1|PARP3_HUMAN	28.67	429	232	15	93	464	94	505	2e-31	126
adi_v1.11849	sp|Q9Y6E7|SIR4_HUMAN	58.66	283	113	2	23	305	31	309	1e-116	343
adi_v1.03763	sp|Q9Y6E0|STK24_HUMAN	31.22	205	131	4	78	282	36	230	4e-22	99.8
adi_v1.12904	sp|Q9Y6C5|PTC2_HUMAN	24.11	282	186	6	232	487	286	565	1e-11	68.6
adi_v1.09091	sp|Q9Y6A2|CP46A_HUMAN	28.38	229	149	5	97	316	258	480	2e-21	99.4
adi_v1.18775	sp|Q9Y6A1|POMT1_HUMAN	39.09	110	66	1	939	1047	122	231	7e-15	79.3
adi_v1.12375	sp|Q9Y697|NFS1_HUMAN	79.27	381	79	0	22	402	56	436	0.0	649
adi_v1.05676	sp|Q9Y694|S22A7_HUMAN	23.71	329	222	9	80	399	154	462	2e-10	62.4
adi_v1.14911	sp|Q9Y689|ARL5A_HUMAN	27.87	122	65	4	10	128	18	119	3e-08	51.2
adi_v1.19722	sp|Q9Y680|FKBP7_HUMAN	41.94	93	51	2	1	90	5	97	2e-11	58.5
adi_v1.08371	sp|Q9Y672|ALG6_HUMAN	47.90	476	192	6	19	439	18	492	2e-107	331
adi_v1.11413	sp|Q9Y666|S12A7_HUMAN	31.98	197	121	4	254	439	401	595	4e-17	85.9
adi_v1.03564	sp|Q9Y663|HS3SA_HUMAN	49.43	263	124	4	55	315	149	404	8e-87	270
adi_v1.03564	sp|Q9Y662|HS3SB_HUMAN	49.62	262	123	4	56	315	135	389	1e-86	268
adi_v1.03564	sp|Q9Y661|HS3S4_HUMAN	50.95	263	118	5	56	315	195	449	5e-86	269
adi_v1.08276	sp|Q9Y653|GPR56_HUMAN	35.52	183	101	7	852	1021	357	535	1e-20	97.8
adi_v1.02781	sp|Q9Y646|CBPQ_HUMAN	26.06	142	91	5	337	467	245	383	6e-07	52.4
adi_v1.15772	sp|Q9Y644|RFNG_HUMAN	36.80	269	107	5	170	376	59	326	2e-45	164
adi_v1.24685	sp|Q9Y639|NPTN_HUMAN	26.77	310	172	14	1402	1669	37	333	2e-10	64.7
adi_v1.03506	sp|Q9Y624|JAM1_HUMAN	24.70	251	147	10	579	804	26	259	7e-09	59.3
adi_v1.05106	sp|Q9Y623|MYH4_HUMAN	34.54	744	441	13	14	722	84	816	2e-115	405
adi_v1.16049	sp|Q9Y620|RA54B_HUMAN	39.47	114	67	2	1673	1784	702	815	6e-16	84.7
adi_v1.06769	sp|Q9Y619|ORNT1_HUMAN	23.95	238	158	5	24	253	16	238	3e-11	62.0
adi_v1.02416	sp|Q9Y617|SERC_HUMAN	61.64	365	138	1	674	1036	5	369	1e-154	466
adi_v1.05400	sp|Q9Y616|IRAK3_HUMAN	27.05	207	138	5	4	197	165	371	3e-10	62.8
adi_v1.06577	sp|Q9Y613|FHOD1_HUMAN	45.16	527	265	8	463	967	623	1147	3e-137	444
adi_v1.07385	sp|Q9Y600|CSAD_HUMAN	36.17	94	53	3	245	337	191	278	2e-08	57.4
adi_v1.08813	sp|Q9Y5Z6|B3GT1_HUMAN	29.91	214	145	5	105	313	73	286	1e-29	117
adi_v1.19886	sp|Q9Y5Y9|SCNAA_HUMAN	42.05	88	50	1	77	164	317	403	3e-19	94.0
adi_v1.22162	sp|Q9Y5Y6|ST14_HUMAN	36.49	148	81	6	117	253	604	749	3e-21	93.6
adi_v1.02453	sp|Q9Y5Y4|PD2R2_HUMAN	22.26	265	187	7	49	302	67	323	7e-06	47.0
adi_v1.17552	sp|Q9Y5Y3|GPR45_HUMAN	27.06	303	189	7	44	328	51	339	1e-16	80.1
adi_v1.24240	sp|Q9Y5Y2|NUBP2_HUMAN	63.48	178	65	0	1	178	61	238	8e-89	265
adi_v1.14899	sp|Q9Y5Y0|FLVC1_HUMAN	25.52	478	301	11	37	498	106	544	2e-28	118
adi_v1.10325	sp|Q9Y5X5|NPFF2_HUMAN	25.23	321	194	11	45	337	148	450	2e-20	97.1
adi_v1.21535	sp|Q9Y5X4|NR2E3_HUMAN	32.05	365	208	5	1407	1746	47	396	6e-50	186
adi_v1.20307	sp|Q9Y5W5|WIF1_HUMAN	33.71	178	102	7	3827	4004	177	338	9e-21	97.8
adi_v1.04381	sp|Q9Y5W3|KLF2_HUMAN	54.17	96	41	1	323	415	259	354	3e-27	112
adi_v1.23263	sp|Q9Y5S2|MRCKB_HUMAN	30.95	252	156	8	2	239	74	321	9e-20	94.7
adi_v1.19519	sp|Q9Y5S1|TRPV2_HUMAN	34.75	141	59	6	141	248	176	316	1e-06	51.2
adi_v1.10304	sp|Q9Y5R4|HEMK1_HUMAN	50.00	178	78	5	108	279	163	335	9e-47	162
adi_v1.01708	sp|Q9Y5Q5|CORIN_HUMAN	33.50	203	120	7	1129	1328	790	980	1e-20	99.0
adi_v1.22235	sp|Q9Y5Q0|FADS3_HUMAN	26.14	264	156	12	26	281	203	435	3e-12	66.2
adi_v1.15200	sp|Q9Y5P6|GMPPB_HUMAN	39.13	92	52	3	2	93	1	88	8e-11	57.8
adi_v1.17552	sp|Q9Y5N1|HRH3_HUMAN	40.38	104	53	4	231	328	327	427	8e-14	71.6
adi_v1.08848	sp|Q9Y5K3|PCY1B_HUMAN	34.03	144	88	4	207	346	72	212	5e-18	84.7
adi_v1.02016	sp|Q9Y5K2|KLK4_HUMAN	28.02	257	159	8	960	1212	18	252	2e-18	87.4
adi_v1.12091	sp|Q9Y5J3|HEY1_HUMAN	33.33	120	74	4	15	132	45	160	1e-10	59.7
adi_v1.24420	sp|Q9Y5I4|PCDC2_HUMAN	24.71	603	384	19	5	563	106	682	1e-21	99.8
adi_v1.19517	sp|Q9Y5I3|PCDA1_HUMAN	26.03	411	262	12	1830	2208	200	600	1e-19	97.1
adi_v1.16039	sp|Q9Y5I2|PCDAA_HUMAN	25.70	393	257	11	1355	1724	115	495	3e-17	89.0
adi_v1.16039	sp|Q9Y5I1|PCDAB_HUMAN	25.40	433	269	14	400	800	200	610	3e-19	95.9
adi_v1.19517	sp|Q9Y5I0|PCDAD_HUMAN	24.83	584	365	19	1321	1846	86	653	1e-20	99.8
adi_v1.16039	sp|Q9Y5H9|PCDA2_HUMAN	24.41	721	398	30	1484	2138	30	669	2e-20	99.4
adi_v1.16039	sp|Q9Y5H8|PCDA3_HUMAN	28.14	398	241	14	1355	1724	116	496	2e-20	99.4
adi_v1.16039	sp|Q9Y5H7|PCDA5_HUMAN	24.95	553	343	18	1420	1923	72	601	5e-20	98.2
adi_v1.16039	sp|Q9Y5H6|PCDA8_HUMAN	25.89	475	296	16	361	800	158	611	2e-19	96.3
adi_v1.16039	sp|Q9Y5H5|PCDA9_HUMAN	25.74	439	262	17	1325	1722	196	611	3e-20	99.0
adi_v1.02301	sp|Q9Y5H4|PCDG1_HUMAN	24.63	479	315	14	805	1250	201	666	2e-20	99.0
adi_v1.02301	sp|Q9Y5H3|PCDGA_HUMAN	26.68	536	333	21	832	1338	123	627	1e-20	99.8
adi_v1.02301	sp|Q9Y5H2|PCDGB_HUMAN	28.33	526	278	22	1014	1497	199	667	3e-20	98.6
adi_v1.16039	sp|Q9Y5H1|PCDG2_HUMAN	23.19	720	455	20	1375	2057	29	687	3e-20	99.0
adi_v1.02301	sp|Q9Y5H0|PCDG3_HUMAN	23.55	484	328	11	798	1250	194	666	2e-20	99.4
adi_v1.02301	sp|Q9Y5G9|PCDG4_HUMAN	24.25	569	357	20	735	1251	121	667	2e-18	93.2
adi_v1.16039	sp|Q9Y5G8|PCDG5_HUMAN	26.52	460	271	16	633	1055	112	541	1e-19	97.1
adi_v1.19517	sp|Q9Y5G7|PCDG6_HUMAN	30.65	323	190	12	39	344	249	554	4e-20	98.2
adi_v1.20307	sp|Q9Y5G6|PCDG7_HUMAN	34.72	216	125	8	4044	4252	236	442	2e-20	99.8
adi_v1.19517	sp|Q9Y5G5|PCDG8_HUMAN	24.15	468	314	10	121	575	228	667	2e-20	99.4
adi_v1.20307	sp|Q9Y5G4|PCDG9_HUMAN	34.86	218	122	7	4044	4252	236	442	2e-19	96.7
adi_v1.02301	sp|Q9Y5G3|PCDGD_HUMAN	24.85	487	319	16	798	1251	191	663	3e-20	99.0
adi_v1.19517	sp|Q9Y5G2|PCDGE_HUMAN	26.53	475	315	16	1321	1767	196	664	1e-20	99.8
adi_v1.02301	sp|Q9Y5G1|PCDGF_HUMAN	26.50	468	289	18	1732	2173	119	557	3e-20	98.6
adi_v1.10198	sp|Q9Y5G0|PCDGH_HUMAN	25.14	553	371	14	169	700	114	644	6e-21	99.8
adi_v1.20307	sp|Q9Y5F9|PCDGI_HUMAN	33.80	213	125	7	4044	4243	446	655	3e-20	99.4
adi_v1.20307	sp|Q9Y5F8|PCDGJ_HUMAN	33.80	213	125	6	4044	4243	446	655	3e-19	95.9
adi_v1.19517	sp|Q9Y5F7|PCDGL_HUMAN	25.04	559	382	17	1248	1780	132	679	6e-20	97.8
adi_v1.19517	sp|Q9Y5F6|PCDGM_HUMAN	28.75	480	300	17	1321	1767	196	666	2e-20	99.4
adi_v1.16039	sp|Q9Y5F3|PCDB1_HUMAN	27.34	417	281	10	1319	1720	80	489	2e-20	99.4
adi_v1.16039	sp|Q9Y5F2|PCDBB_HUMAN	23.33	570	371	16	318	855	127	662	3e-20	98.6
adi_v1.19517	sp|Q9Y5F1|PCDBC_HUMAN	26.97	482	304	19	1321	1768	196	663	4e-20	98.2
adi_v1.19517	sp|Q9Y5F0|PCDBD_HUMAN	27.24	492	326	14	1302	1768	68	552	8e-20	97.4
adi_v1.16039	sp|Q9Y5E9|PCDBE_HUMAN	25.00	564	369	19	318	855	127	662	4e-20	98.6
adi_v1.16039	sp|Q9Y5E8|PCDBF_HUMAN	26.03	438	273	11	1319	1727	80	495	1e-19	97.1
adi_v1.19517	sp|Q9Y5E7|PCDB2_HUMAN	26.45	484	310	18	1318	1768	195	665	6e-20	97.8
adi_v1.19517	sp|Q9Y5E6|PCDB3_HUMAN	27.81	471	280	18	837	1271	121	567	2e-20	99.8
adi_v1.16039	sp|Q9Y5E5|PCDB4_HUMAN	28.25	492	294	21	1472	1923	124	596	8e-20	97.4
adi_v1.19517	sp|Q9Y5E4|PCDB5_HUMAN	22.48	636	385	17	234	846	118	668	4e-18	91.7
adi_v1.16039	sp|Q9Y5E3|PCDB6_HUMAN	27.22	496	303	19	1467	1923	119	595	1e-20	99.8
adi_v1.16039	sp|Q9Y5E2|PCDB7_HUMAN	26.00	477	312	19	513	958	198	664	1e-19	97.1
adi_v1.16039	sp|Q9Y5E1|PCDB9_HUMAN	31.20	234	150	4	2136	2364	121	348	1e-20	99.8
adi_v1.11270	sp|Q9Y5C1|ANGL3_HUMAN	45.68	81	43	1	80	160	245	324	4e-18	86.3
adi_v1.11455	sp|Q9Y5B8|NDK7_HUMAN	24.39	287	160	9	76	308	89	372	4e-16	78.2
adi_v1.16599	sp|Q9Y5A6|ZSC21_HUMAN	33.69	187	79	4	308	494	328	469	1e-20	95.5
adi_v1.08500	sp|Q9Y597|KCTD3_HUMAN	47.52	101	48	3	2	101	13	109	1e-17	81.6
adi_v1.03589	sp|Q9Y586|MB212_HUMAN	25.47	161	99	5	234	385	180	328	2e-09	58.9
adi_v1.06392	sp|Q9Y585|OR1A2_HUMAN	28.57	161	104	5	9	162	16	172	4e-06	47.4
adi_v1.17726	sp|Q9Y584|TIM22_HUMAN	49.06	106	53	1	43	147	49	154	1e-25	100
adi_v1.14842	sp|Q9Y580|RBM7_HUMAN	27.08	96	70	0	10	105	2	97	1e-06	49.3
adi_v1.08415	sp|Q9Y576|ASB1_HUMAN	35.88	131	74	2	218	339	41	170	8e-15	76.6
adi_v1.24608	sp|Q9Y575|ASB3_HUMAN	28.39	310	202	6	344	641	26	327	4e-21	98.6
adi_v1.01051	sp|Q9Y574|ASB4_HUMAN	26.20	229	144	4	1175	1401	77	282	6e-16	82.4
adi_v1.13519	sp|Q9Y573|IPP_HUMAN	31.13	151	96	3	273	422	391	534	7e-19	89.0
adi_v1.15195	sp|Q9Y572|RIPK3_HUMAN	29.56	203	128	6	93	280	15	217	4e-18	87.0
adi_v1.08415	sp|Q9Y566|SHAN1_HUMAN	31.84	201	134	3	430	627	195	395	9e-21	99.0
adi_v1.01113	sp|Q9Y561|LRP12_HUMAN	31.78	107	70	1	428	534	53	156	3e-13	74.7
adi_v1.12091	sp|Q9Y543|HES2_HUMAN	47.92	96	45	2	19	112	11	103	2e-16	74.7
adi_v1.02313	sp|Q9Y536|PAL4A_HUMAN	57.72	149	55	1	6	154	3	143	8e-42	145
adi_v1.05602	sp|Q9Y512|SAM50_HUMAN	47.79	113	58	1	19	130	34	146	3e-22	98.2
adi_v1.12573	sp|Q9Y4X5|ARI1_HUMAN	53.07	228	99	3	48	274	97	317	5e-70	233
adi_v1.04381	sp|Q9Y4X4|KLF12_HUMAN	43.55	62	33	1	365	424	319	380	1e-08	57.0
adi_v1.18710	sp|Q9Y4X1|UD2A1_HUMAN	28.64	440	270	13	63	476	42	463	1e-45	171
adi_v1.18080	sp|Q9Y4W6|AFG32_HUMAN	64.34	715	230	11	56	751	69	777	0.0	806
adi_v1.11437	sp|Q9Y4R7|TTLL3_HUMAN	28.46	246	145	8	388	625	276	498	6e-26	113
adi_v1.14865	sp|Q9Y4P8|WIPI2_HUMAN	28.52	256	132	10	16	222	115	368	5e-18	82.4
adi_v1.08971	sp|Q9Y4P3|TBL2_HUMAN	33.64	107	62	2	260	358	202	307	1e-08	56.6
adi_v1.02262	sp|Q9Y4L1|HYOU1_HUMAN	37.16	148	88	2	167	310	267	413	7e-20	93.6
adi_v1.19848	sp|Q9Y4K4|M4K5_HUMAN	30.85	201	130	3	15	209	14	211	4e-21	92.4
adi_v1.18053	sp|Q9Y4K3|TRAF6_HUMAN	36.07	122	70	3	10	127	113	230	9e-15	78.6
adi_v1.24685	sp|Q9Y4K0|LOXL2_HUMAN	50.00	110	52	2	69	178	321	427	6e-21	99.8
adi_v1.05106	sp|Q9Y4I1|MYO5A_HUMAN	36.59	738	418	12	17	718	70	793	2e-139	478
adi_v1.04149	sp|Q9Y4G8|RPGF2_HUMAN	35.80	81	50	1	58	136	800	880	2e-06	48.1
adi_v1.17921	sp|Q9Y4F5|C170B_HUMAN	38.96	77	45	2	14	89	16	91	2e-08	59.3
adi_v1.16458	sp|Q9Y4F4|F179B_HUMAN	37.30	622	331	18	27	631	93	672	1e-90	327
adi_v1.21332	sp|Q9Y4F1|FARP1_HUMAN	55.48	146	58	3	66	210	883	1022	3e-45	172
adi_v1.18181	sp|Q9Y4E8|UBP15_HUMAN	25.77	194	86	5	1151	1342	787	924	5e-07	54.7
adi_v1.08971	sp|Q9Y4E6|WDR7_HUMAN	36.23	69	42	2	250	317	1357	1424	2e-06	50.1
adi_v1.07311	sp|Q9Y4D8|HECD4_HUMAN	29.10	134	85	4	679	807	3794	3922	3e-07	54.3
adi_v1.06577	sp|Q9Y4D1|DAAM1_HUMAN	28.44	218	144	8	533	742	691	904	8e-13	72.4
adi_v1.20364	sp|Q9Y4C8|RBM19_HUMAN	30.43	184	109	6	19	189	731	908	1e-12	69.7
adi_v1.14577	sp|Q9Y4C5|CHST2_HUMAN	24.93	377	218	10	69	399	160	517	8e-20	91.7
adi_v1.01290	sp|Q9Y4C4|MFHA1_HUMAN	36.11	180	110	3	18	196	114	289	5e-21	99.4
adi_v1.00409	sp|Q9Y4C0|NRX3A_HUMAN	27.62	239	130	8	473	675	451	682	9e-16	83.6
adi_v1.07012	sp|Q9Y4B6|VPRBP_HUMAN	64.00	50	14	1	719	764	1346	1395	3e-12	70.5
adi_v1.16295	sp|Q9Y4B4|ARIP4_HUMAN	29.48	173	114	2	660	825	423	594	2e-16	84.7
adi_v1.13552	sp|Q9Y4A0|JERKL_HUMAN	25.21	234	145	10	106	325	121	338	3e-10	63.5
adi_v1.00491	sp|Q9Y496|KIF3A_HUMAN	47.30	74	36	1	5	78	314	384	1e-11	67.0
adi_v1.09968	sp|Q9Y493|ZAN_HUMAN	25.79	508	290	22	2099	2565	37	498	5e-20	99.4
adi_v1.15164	sp|Q9Y487|VPP2_HUMAN	49.20	435	210	5	1	434	67	491	6e-136	423
adi_v1.14865	sp|Q9Y484|WIPI4_HUMAN	39.43	279	126	6	1	236	80	358	7e-64	206
adi_v1.11148	sp|Q9Y473|ZN175_HUMAN	37.41	147	87	2	261	406	299	441	5e-22	98.2
adi_v1.15287	sp|Q9Y468|LMBL1_HUMAN	37.63	93	56	1	4	94	420	512	1e-14	78.2
adi_v1.21535	sp|Q9Y466|NR2E1_HUMAN	28.35	388	231	10	1404	1761	13	383	3e-41	159
adi_v1.05400	sp|Q9Y463|DYR1B_HUMAN	32.89	228	128	10	1	212	108	326	2e-20	94.7
adi_v1.16599	sp|Q9Y462|ZN711_HUMAN	29.81	208	131	3	315	521	478	671	1e-21	99.8
adi_v1.04392	sp|Q9Y450|HBS1L_HUMAN	24.05	262	143	8	156	363	263	522	3e-06	50.1
adi_v1.14288	sp|Q9Y3Z3|SAMH1_HUMAN	43.94	66	37	0	383	448	502	567	1e-10	65.9
adi_v1.23263	sp|Q9Y3S1|WNK2_HUMAN	29.66	236	150	8	10	235	201	430	9e-21	98.2
adi_v1.18715	sp|Q9Y3R5|DOP2_HUMAN	35.45	189	96	5	11	187	215	389	8e-19	93.2
adi_v1.06910	sp|Q9Y3Q7|ADA18_HUMAN	23.20	388	245	20	58	433	31	377	1e-09	63.9
adi_v1.12196	sp|Q9Y3Q4|HCN4_HUMAN	46.55	58	30	1	219	275	216	273	2e-07	54.3
adi_v1.07879	sp|Q9Y3Q0|NALD2_HUMAN	43.72	693	365	15	100	777	55	737	1e-179	570
adi_v1.11148	sp|Q9Y3M9|ZN337_HUMAN	36.30	146	90	1	261	406	424	566	3e-22	99.4
adi_v1.00583	sp|Q9Y3M8|STA13_HUMAN	29.30	157	100	4	145	297	670	819	2e-11	65.1
adi_v1.04904	sp|Q9Y3L5|RAP2C_HUMAN	33.74	163	102	2	438	599	16	173	3e-22	95.9
adi_v1.00583	sp|Q9Y3L3|3BP1_HUMAN	36.53	167	99	3	131	297	273	432	1e-22	99.8
adi_v1.10485	sp|Q9Y3F4|STRAP_HUMAN	22.78	281	190	12	359	623	29	298	1e-09	60.1
adi_v1.14880	sp|Q9Y3E2|BOLA1_HUMAN	45.08	122	66	1	11	132	10	130	5e-27	100
adi_v1.20577	sp|Q9Y3D3|RT16_HUMAN	50.53	95	47	0	6	100	17	111	3e-30	108
adi_v1.17685	sp|Q9Y3D2|MSRB2_HUMAN	54.14	133	56	3	60	189	50	180	4e-44	147
adi_v1.01942	sp|Q9Y3C8|UFC1_HUMAN	84.24	165	26	0	1	165	1	165	6e-106	304
adi_v1.01500	sp|Q9Y3C6|PPIL1_HUMAN	57.69	52	22	0	279	330	14	65	4e-12	65.1
adi_v1.13068	sp|Q9Y3B7|RM11_HUMAN	64.66	116	39	1	31	144	41	156	1e-46	153
adi_v1.02469	sp|Q9Y3A2|UTP11_HUMAN	55.11	176	77	1	2	177	3	176	3e-49	166
adi_v1.15047	sp|Q9Y399|RT02_HUMAN	53.64	220	95	4	58	274	50	265	4e-74	233
adi_v1.20296	sp|Q9Y394|DHRS7_HUMAN	31.67	180	109	2	5	177	52	224	6e-22	90.9
adi_v1.14839	sp|Q9Y388|RBMX2_HUMAN	27.03	74	54	0	32	105	38	111	8e-07	50.1
adi_v1.24615	sp|Q9Y345|SC6A5_HUMAN	40.16	122	73	0	430	551	467	588	5e-20	94.4
adi_v1.02016	sp|Q9Y337|KLK5_HUMAN	28.63	248	156	9	969	1214	64	292	9e-20	92.0
adi_v1.09446	sp|Q9Y334|VWA7_HUMAN	23.51	519	323	22	170	642	288	778	1e-20	97.1
adi_v1.09617	sp|Q9Y330|ZBT12_HUMAN	32.20	118	77	2	27	144	15	129	2e-09	59.7
adi_v1.06619	sp|Q9Y320|TMX2_HUMAN	34.33	67	36	2	10	68	159	225	9e-07	47.4
adi_v1.04741	sp|Q9Y315|DEOC_HUMAN	74.58	118	30	0	5	122	194	311	2e-57	196
adi_v1.10506	sp|Q9Y2Z9|COQ6_HUMAN	44.90	441	178	9	27	411	28	459	5e-107	327
adi_v1.10548	sp|Q9Y2Z0|SGT1_HUMAN	34.57	81	53	0	292	372	23	103	2e-08	57.4
adi_v1.04381	sp|Q9Y2Y9|KLF13_HUMAN	68.97	87	27	0	331	417	165	251	1e-38	144
adi_v1.13519	sp|Q9Y2Y4|ZBT32_HUMAN	31.18	93	51	2	29	119	28	109	2e-07	52.8
adi_v1.16599	sp|Q9Y2X9|ZN281_HUMAN	35.25	139	81	4	292	423	233	369	3e-20	95.5
adi_v1.12511	sp|Q9Y2X7|GIT1_HUMAN	31.85	157	94	4	473	622	77	227	6e-06	50.4
adi_v1.01102	sp|Q9Y2W7|CSEN_HUMAN	30.77	104	59	2	52	143	134	236	2e-08	51.2
adi_v1.20627	sp|Q9Y2W6|TDRKH_HUMAN	25.12	215	147	5	210	417	290	497	9e-12	68.2
adi_v1.19848	sp|Q9Y2U5|M3K2_HUMAN	31.88	207	123	4	19	211	354	556	9e-24	99.4
adi_v1.20359	sp|Q9Y2U2|KCNK7_HUMAN	28.79	132	91	2	79	209	90	219	4e-13	68.6
adi_v1.09032	sp|Q9Y2T7|YBOX2_HUMAN	48.89	90	16	1	17	76	87	176	5e-20	87.4
adi_v1.15792	sp|Q9Y2T5|GPR52_HUMAN	25.44	283	186	11	28	293	57	331	4e-11	63.2
adi_v1.02068	sp|Q9Y2T3|GUAD_HUMAN	45.37	205	110	2	2	205	42	245	6e-60	197
adi_v1.07043	sp|Q9Y2S2|CRYL1_HUMAN	48.09	314	157	4	1	312	1	310	5e-88	270
adi_v1.11900	sp|Q9Y2R5|RT17_HUMAN	51.32	76	36	1	1	75	22	97	2e-17	72.8
adi_v1.18857	sp|Q9Y2R4|DDX52_HUMAN	32.73	220	128	7	20	225	155	368	5e-23	97.8
adi_v1.22685	sp|Q9Y2R2|PTN22_HUMAN	38.96	154	88	3	1444	1591	24	177	7e-20	96.3
adi_v1.16599	sp|Q9Y2Q1|ZN257_HUMAN	42.99	107	60	1	310	416	456	561	5e-16	81.3
adi_v1.22365	sp|Q9Y2Q0|AT8A1_HUMAN	22.53	324	190	9	426	710	386	687	4e-11	67.4
adi_v1.10870	sp|Q9Y2P8|RCL1_HUMAN	40.74	54	26	1	196	249	325	372	2e-06	48.1
adi_v1.11148	sp|Q9Y2P7|ZN256_HUMAN	38.84	121	69	2	261	380	511	627	2e-20	93.2
adi_v1.11128	sp|Q9Y2P5|S27A5_HUMAN	45.56	90	47	1	25	114	291	378	9e-17	80.5
adi_v1.11128	sp|Q9Y2P4|S27A6_HUMAN	42.37	118	62	3	12	125	206	321	3e-19	87.8
adi_v1.16599	sp|Q9Y2P0|ZN835_HUMAN	41.03	117	63	2	300	416	354	464	1e-18	89.4
adi_v1.15907	sp|Q9Y2N7|HIF3A_HUMAN	23.84	344	223	11	30	353	24	348	1e-16	83.2
adi_v1.09617	sp|Q9Y2M5|KLH20_HUMAN	79.14	561	117	0	19	579	42	602	0.0	940
adi_v1.11582	sp|Q9Y2M0|FAN1_HUMAN	35.66	143	85	3	215	357	526	661	7e-17	85.5
adi_v1.01290	sp|Q9Y2L9|LRCH1_HUMAN	32.63	236	140	7	39	266	96	320	3e-19	92.8
adi_v1.11148	sp|Q9Y2L8|ZKSC5_HUMAN	33.33	171	89	3	261	406	653	823	1e-21	97.8
adi_v1.10348	sp|Q9Y2L6|FRM4B_HUMAN	25.81	155	96	4	93	236	223	369	5e-07	52.0
adi_v1.09005	sp|Q9Y2L1|RRP44_HUMAN	25.72	311	203	8	1117	1408	377	678	3e-20	98.2
adi_v1.01695	sp|Q9Y2K7|KDM2A_HUMAN	50.00	92	40	2	268	353	551	642	2e-13	71.6
adi_v1.18181	sp|Q9Y2K6|UBP20_HUMAN	29.12	182	74	6	1152	1332	539	666	4e-12	71.2
adi_v1.05106	sp|Q9Y2K3|MYH15_HUMAN	33.38	725	423	17	18	708	105	803	6e-114	400
adi_v1.03763	sp|Q9Y2K2|SIK3_HUMAN	27.93	222	150	5	84	305	14	225	1e-19	94.0
adi_v1.13519	sp|Q9Y2K1|ZBTB1_HUMAN	34.52	84	55	0	10	93	4	87	2e-08	56.2
adi_v1.10348	sp|Q9Y2J2|E41L3_HUMAN	50.00	46	23	0	35	80	110	155	2e-08	56.6
adi_v1.08623	sp|Q9Y2J0|RP3A_HUMAN	25.91	274	171	8	465	710	393	662	1e-14	78.2
adi_v1.10485	sp|Q9Y2I8|WDR37_HUMAN	24.28	276	153	10	353	576	124	395	1e-11	67.0
adi_v1.12265	sp|Q9Y2I1|NISCH_HUMAN	32.12	137	88	3	122	253	283	419	1e-07	54.7
adi_v1.14804	sp|Q9Y2H9|MAST1_HUMAN	29.11	292	173	10	10	282	380	656	4e-19	94.0
adi_v1.16599	sp|Q9Y2H8|ZN510_HUMAN	42.06	107	56	2	300	406	564	664	3e-17	85.9
adi_v1.03506	sp|Q9Y2H6|FND3A_HUMAN	23.58	615	394	21	872	1453	374	945	2e-19	95.5
adi_v1.21332	sp|Q9Y2H5|PKHA6_HUMAN	33.75	80	51	2	120	197	63	142	4e-08	56.2
adi_v1.23263	sp|Q9Y2H1|ST38L_HUMAN	27.97	286	162	7	1	246	87	368	3e-21	97.8
adi_v1.17620	sp|Q9Y2G9|SBNO2_HUMAN	39.84	128	64	4	18	145	316	430	2e-22	96.7
adi_v1.02841	sp|Q9Y2G8|DJC16_HUMAN	65.15	66	23	0	6	71	31	96	4e-22	97.8
adi_v1.16599	sp|Q9Y2G7|ZFP30_HUMAN	45.05	111	60	1	308	418	405	514	1e-20	95.9
adi_v1.01051	sp|Q9Y2G4|ANKR6_HUMAN	28.33	233	165	2	1159	1391	29	259	9e-21	99.4
adi_v1.22366	sp|Q9Y2G3|AT11B_HUMAN	23.98	342	185	11	505	794	565	883	4e-11	67.0
adi_v1.06518	sp|Q9Y2F9|BTBD3_HUMAN	28.51	249	160	5	582	829	240	471	8e-18	88.2
adi_v1.08721	sp|Q9Y2E8|SL9A8_HUMAN	44.26	61	29	2	170	225	486	546	5e-08	53.1
adi_v1.22128	sp|Q9Y2E5|MA2B2_HUMAN	37.93	116	71	1	163	277	26	141	5e-18	89.4
adi_v1.17696	sp|Q9Y2D9|ZN652_HUMAN	32.32	164	109	2	48	209	300	463	2e-21	98.6
adi_v1.16354	sp|Q9Y2D0|CAH5B_HUMAN	37.60	125	74	3	22	143	173	296	8e-19	81.6
adi_v1.15366	sp|Q9Y2C5|S17A4_HUMAN	29.46	258	177	3	1	256	195	449	3e-25	105
adi_v1.02125	sp|Q9Y2C4|EXOG_HUMAN	30.28	142	91	5	540	680	65	199	1e-09	60.5
adi_v1.08813	sp|Q9Y2C3|B3GT5_HUMAN	32.53	249	160	6	103	344	50	297	1e-34	130
adi_v1.02838	sp|Q9Y2C2|UST_HUMAN	40.00	195	114	2	33	225	89	282	4e-37	142
adi_v1.11582	sp|Q9Y2A9|B3GN3_HUMAN	26.29	213	148	5	740	944	102	313	7e-19	89.4
adi_v1.11148	sp|Q9Y2A4|ZN443_HUMAN	48.08	104	54	0	306	409	147	250	8e-21	94.7
adi_v1.21135	sp|Q9Y297|FBW1A_HUMAN	23.05	269	166	10	2	256	339	580	9e-20	91.7
adi_v1.17590	sp|Q9Y295|DRG1_HUMAN	40.91	88	51	1	169	256	65	151	1e-12	67.8
adi_v1.24433	sp|Q9Y286|SIGL7_HUMAN	32.89	76	50	1	10	84	263	338	4e-06	44.7
adi_v1.02606	sp|Q9Y283|INVS_HUMAN	25.85	410	252	14	38	428	116	492	2e-20	99.0
adi_v1.03564	sp|Q9Y278|HS3S2_HUMAN	48.29	263	127	4	55	315	111	366	2e-87	270
adi_v1.02325	sp|Q9Y276|BCS1_HUMAN	35.12	168	88	7	303	464	202	354	4e-14	75.1
adi_v1.04904	sp|Q9Y272|RASD1_HUMAN	34.09	176	104	4	423	589	22	194	2e-22	98.2
adi_v1.00548	sp|Q9Y271|CLTR1_HUMAN	26.49	185	118	6	8	191	2	169	4e-11	63.5
adi_v1.06105	sp|Q9Y267|S22AE_HUMAN	26.42	265	158	4	17	245	319	582	3e-18	84.0
adi_v1.11270	sp|Q9Y264|ANGP4_HUMAN	44.94	89	48	1	73	160	283	371	7e-22	97.8
adi_v1.10485	sp|Q9Y263|PLAP_HUMAN	28.76	233	143	11	401	617	33	258	9e-21	97.1
adi_v1.18928	sp|Q9Y262|EIF3L_HUMAN	65.51	432	142	2	23	452	80	506	0.0	558
adi_v1.04761	sp|Q9Y261|FOXA2_HUMAN	55.06	89	40	0	80	168	147	235	8e-28	115
adi_v1.20359	sp|Q9Y257|KCNK6_HUMAN	27.39	241	153	8	20	243	19	254	4e-26	105
adi_v1.18390	sp|Q9Y253|POLH_HUMAN	24.80	367	183	10	249	543	7	352	6e-21	98.2
adi_v1.05349	sp|Q9Y243|AKT3_HUMAN	30.10	196	116	3	18	196	154	345	3e-21	91.3
adi_v1.17218	sp|Q9Y239|NOD1_HUMAN	39.50	200	121	0	929	1128	728	927	5e-21	99.4
adi_v1.09134	sp|Q9Y238|DLEC1_HUMAN	21.62	333	220	7	1158	1471	819	1129	5e-08	59.7
adi_v1.14932	sp|Q9Y233|PDE10_HUMAN	27.93	222	150	5	95	315	536	748	4e-19	89.7
adi_v1.09702	sp|Q9Y232|CDYL1_HUMAN	36.12	263	166	2	138	399	333	594	3e-51	182
adi_v1.21191	sp|Q9Y231|FUT9_HUMAN	26.56	305	190	11	97	389	38	320	4e-19	88.6
adi_v1.06865	sp|Q9Y226|S22AD_HUMAN	32.07	368	237	4	1	368	148	502	3e-46	168
adi_v1.19086	sp|Q9Y219|JAG2_HUMAN	23.62	686	355	33	1504	2136	290	859	1e-20	99.8
adi_v1.09174	sp|Q9Y217|MTMR6_HUMAN	52.82	301	134	3	154	447	242	541	2e-104	333
adi_v1.09174	sp|Q9Y216|MTMR7_HUMAN	56.10	287	115	4	149	425	239	524	8e-106	338
adi_v1.13777	sp|Q9Y215|COLQ_HUMAN	43.10	116	57	1	180	286	116	231	8e-12	67.4
adi_v1.19092	sp|Q9Y210|TRPC6_HUMAN	26.24	141	96	3	289	426	640	775	5e-13	71.2
adi_v1.13443	sp|Q9WJR5|POK19_HUMAN	31.08	148	98	4	231	375	618	764	2e-14	75.5
adi_v1.16599	sp|Q9UQR1|ZN148_HUMAN	37.39	115	70	2	314	428	172	284	4e-20	95.1
adi_v1.14763	sp|Q9UQR0|SCML2_HUMAN	48.68	76	39	0	308	383	165	240	1e-17	87.0
adi_v1.07879	sp|Q9UQQ1|NALDL_HUMAN	37.82	714	413	14	77	769	30	733	3e-145	473
adi_v1.11270	sp|Q9UQP3|TENN_HUMAN	48.24	85	42	1	80	162	1069	1153	1e-19	92.0
adi_v1.03763	sp|Q9UQM7|KCC2A_HUMAN	30.74	244	152	9	84	321	19	251	4e-21	97.1
adi_v1.20974	sp|Q9UQL6|HDAC5_HUMAN	52.35	447	164	5	326	725	651	1095	5e-147	462
adi_v1.13443	sp|Q9UQG0|POK11_HUMAN	31.76	148	97	4	231	375	615	761	2e-14	75.1
adi_v1.08690	sp|Q9UQF2|JIP1_HUMAN	38.68	106	59	2	164	265	490	593	3e-21	94.0
adi_v1.19886	sp|Q9UQD0|SCN8A_HUMAN	44.32	88	48	1	77	164	331	417	4e-21	99.8
adi_v1.19006	sp|Q9UQB9|AURKC_HUMAN	31.96	194	117	6	1	194	117	295	8e-22	94.0
adi_v1.18080	sp|Q9UQ90|SPG7_HUMAN	45.61	592	308	8	149	727	165	755	5e-166	503
adi_v1.23263	sp|Q9UQ88|CD11A_HUMAN	28.96	221	150	6	1	217	423	640	3e-19	92.8
adi_v1.13699	sp|Q9UQ74|PSG8_HUMAN	27.19	217	145	9	8	220	163	370	2e-10	63.9
adi_v1.13699	sp|Q9UQ72|PSG11_HUMAN	28.16	174	117	7	145	314	107	276	7e-06	48.9
adi_v1.05640	sp|Q9UQ52|CNTN6_HUMAN	29.46	241	165	4	178	413	247	487	4e-21	99.8
adi_v1.03436	sp|Q9UQ26|RIMS2_HUMAN	28.23	124	70	5	271	384	817	931	6e-08	56.2
adi_v1.01290	sp|Q9UQ13|SHOC2_HUMAN	31.58	228	128	5	35	238	350	573	9e-21	97.4
adi_v1.14075	sp|Q9UQ10|DHDH_HUMAN	42.55	329	188	1	10	337	4	332	2e-84	262
adi_v1.05400	sp|Q9UQ07|MOK_HUMAN	27.74	292	190	11	1	276	1	287	3e-19	90.1
adi_v1.08359	sp|Q9UQ05|KCNH4_HUMAN	30.95	210	133	5	74	273	464	671	1e-21	95.9
adi_v1.08971	sp|Q9UQ03|COR2B_HUMAN	24.14	174	110	4	203	370	101	258	2e-08	55.8
adi_v1.17293	sp|Q9UPZ9|ICK_HUMAN	24.69	324	215	7	171	484	1	305	9e-19	90.1
adi_v1.06910	sp|Q9UPZ6|THS7A_HUMAN	22.17	1385	772	71	940	2082	61	1381	1e-14	80.5
adi_v1.20680	sp|Q9UPY5|XCT_HUMAN	24.13	286	182	8	77	348	85	349	1e-08	58.2
adi_v1.05918	sp|Q9UPY3|DICER_HUMAN	40.74	54	32	0	297	350	499	552	9e-07	51.2
adi_v1.02016	sp|Q9UPX0|TUTLB_HUMAN	26.53	392	218	17	613	953	42	414	2e-19	94.7
adi_v1.03436	sp|Q9UPW8|UN13A_HUMAN	60.91	504	156	4	169	632	533	1035	0.0	632
adi_v1.04761	sp|Q9UPW0|FOXJ3_HUMAN	59.66	176	61	2	20	195	16	181	8e-64	221
adi_v1.04473	sp|Q9UPU7|TBD2B_HUMAN	22.75	233	142	7	237	465	655	853	1e-07	54.3
adi_v1.18181	sp|Q9UPU5|UBP24_HUMAN	38.10	105	60	2	985	1084	1579	1683	2e-07	56.6
adi_v1.07302	sp|Q9UPT6|JIP3_HUMAN	28.65	349	226	6	835	1171	958	1295	6e-35	145
adi_v1.00840	sp|Q9UPS8|ANR26_HUMAN	31.85	157	105	2	309	463	45	201	1e-14	78.6
adi_v1.04625	sp|Q9UPS6|SET1B_HUMAN	37.93	116	70	1	312	425	1834	1949	8e-19	89.4
adi_v1.12207	sp|Q9UPR5|NAC2_HUMAN	32.11	109	52	3	89	176	73	180	2e-07	53.5
adi_v1.04585	sp|Q9UPR3|SMG5_HUMAN	38.17	131	74	2	1	125	59	188	1e-20	97.8
adi_v1.21715	sp|Q9UPQ9|TNR6B_HUMAN	50.60	83	41	0	1014	1096	1647	1729	3e-20	97.8
adi_v1.04904	sp|Q9UPQ3|AGAP1_HUMAN	25.53	188	119	6	426	607	72	244	8e-08	55.1
adi_v1.01695	sp|Q9UPP1|PHF8_HUMAN	32.97	273	121	6	2	214	88	358	4e-35	138
adi_v1.23949	sp|Q9UPN9|TRI33_HUMAN	26.58	316	182	9	16	307	125	414	2e-20	98.2
adi_v1.02045	sp|Q9UPN3|MACF1_HUMAN	42.61	176	94	4	24	199	73	241	5e-29	116
adi_v1.14899	sp|Q9UPI3|FLVC2_HUMAN	25.32	466	289	9	33	479	79	504	4e-29	120
adi_v1.05400	sp|Q9UPE1|SRPK3_HUMAN	28.86	149	88	5	3	136	78	223	2e-08	57.0
adi_v1.10325	sp|Q9UPC5|GPR34_HUMAN	24.84	306	199	10	46	338	56	343	2e-11	67.0
adi_v1.11413	sp|Q9UP95|S12A4_HUMAN	32.02	203	125	4	248	439	395	595	5e-18	89.0
adi_v1.11132	sp|Q9UP79|ATS8_HUMAN	23.28	421	260	11	633	1002	57	465	3e-21	99.8
adi_v1.22384	sp|Q9UP65|PA24C_HUMAN	26.97	304	173	10	58	346	133	402	2e-16	80.1
adi_v1.07879	sp|Q9UP52|TFR2_HUMAN	30.25	628	396	15	93	712	140	733	3e-71	259
adi_v1.17696	sp|Q9UNY5|ZN232_HUMAN	50.00	118	59	0	269	386	298	415	1e-21	98.2
adi_v1.16295	sp|Q9UNY4|TTF2_HUMAN	30.36	224	121	6	549	740	563	783	3e-20	96.7
adi_v1.10485	sp|Q9UNX4|WDR3_HUMAN	23.81	273	165	9	361	623	468	707	2e-16	83.2
adi_v1.19242	sp|Q9UNW8|GP132_HUMAN	24.30	284	183	10	85	361	100	358	6e-08	53.9
adi_v1.23496	sp|Q9UNU6|CP8B1_HUMAN	28.65	171	101	6	265	416	293	461	2e-10	62.4
adi_v1.14911	sp|Q9UNT1|RBL2B_HUMAN	35.33	150	90	3	4	152	17	160	3e-23	94.4
adi_v1.00249	sp|Q9UNQ2|DIM1_HUMAN	80.75	239	46	0	555	793	27	265	1e-135	424
adi_v1.14470	sp|Q9UNQ0|ABCG2_HUMAN	32.12	193	116	7	257	437	75	264	1e-17	87.8
adi_v1.02313	sp|Q9UNP9|PPIE_HUMAN	59.51	163	56	2	3	165	136	288	3e-47	163
adi_v1.13862	sp|Q9UNL4|ING4_HUMAN	75.86	29	7	0	138	166	188	216	1e-09	58.5
adi_v1.22162	sp|Q9UNI1|CELA1_HUMAN	39.26	135	74	4	124	253	18	149	2e-23	96.7
adi_v1.19207	sp|Q9UNH5|CC14A_HUMAN	30.41	148	78	5	1	129	175	316	3e-12	63.5
adi_v1.02313	sp|Q9UNE7|CHIP_HUMAN	37.10	62	39	0	244	305	63	124	6e-07	50.1
adi_v1.10560	sp|Q9UNE2|RPH3L_HUMAN	28.57	105	66	3	10	109	45	145	8e-06	48.1
adi_v1.10017	sp|Q9UNA4|POLI_HUMAN	40.95	105	58	2	157	260	40	141	3e-15	79.0
adi_v1.00583	sp|Q9UNA1|RHG26_HUMAN	30.87	149	97	2	154	298	392	538	6e-16	79.3
adi_v1.11132	sp|Q9UNA0|ATS5_HUMAN	26.10	249	161	5	769	1001	268	509	1e-14	78.2
adi_v1.18634	sp|Q9UN88|GBRT_HUMAN	40.62	96	56	1	55	149	108	203	8e-17	77.4
adi_v1.24615	sp|Q9UN76|S6A14_HUMAN	46.09	115	62	0	428	542	310	424	2e-19	92.4
adi_v1.02301	sp|Q9UN75|PCDAC_HUMAN	23.92	577	362	20	735	1255	121	676	2e-20	99.4
adi_v1.24420	sp|Q9UN74|PCDA4_HUMAN	25.26	578	353	22	48	568	121	676	8e-22	99.8
adi_v1.19517	sp|Q9UN73|PCDA6_HUMAN	31.41	277	169	7	77	344	293	557	3e-20	99.0
adi_v1.02301	sp|Q9UN72|PCDA7_HUMAN	24.83	580	353	24	735	1255	121	676	8e-20	97.4
adi_v1.16039	sp|Q9UN71|PCDGG_HUMAN	25.09	578	366	24	1150	1678	116	675	2e-20	99.8
adi_v1.13267	sp|Q9UN70|PCDGK_HUMAN	27.16	324	225	3	478	793	348	668	1e-20	99.4
adi_v1.20307	sp|Q9UN67|PCDBA_HUMAN	35.98	214	124	6	4044	4252	236	441	8e-20	97.8
adi_v1.16039	sp|Q9UN66|PCDB8_HUMAN	25.43	464	306	16	526	958	211	665	1e-20	99.8
adi_v1.11033	sp|Q9UN37|VPS4A_HUMAN	38.73	142	80	4	194	331	101	239	7e-18	85.9
adi_v1.09368	sp|Q9UN36|NDRG2_HUMAN	28.73	275	171	6	38	307	61	315	4e-36	135
adi_v1.03839	sp|Q9UN19|DAPP1_HUMAN	42.68	246	127	3	7	249	28	262	3e-62	200
adi_v1.03506	sp|Q9UMZ3|PTPRQ_HUMAN	25.83	422	272	13	878	1294	1105	1490	2e-20	99.0
adi_v1.01102	sp|Q9UMX6|GUC1B_HUMAN	29.80	151	88	4	10	143	18	167	6e-12	60.5
adi_v1.10485	sp|Q9UMS4|PRP19_HUMAN	23.86	285	196	9	352	619	224	504	4e-15	78.6
adi_v1.20019	sp|Q9UMR7|CLC4A_HUMAN	28.57	126	73	6	147	264	106	222	9e-10	57.8
adi_v1.11457	sp|Q9UMR2|DD19B_HUMAN	27.07	266	176	6	71	321	213	475	1e-21	98.6
adi_v1.11157	sp|Q9UMQ3|BARX2_HUMAN	34.65	101	52	4	19	113	88	180	2e-06	48.5
adi_v1.04625	sp|Q9UMN6|KMT2B_HUMAN	37.21	129	80	1	299	426	2569	2697	1e-17	86.3
adi_v1.12503	sp|Q9UMF0|ICAM5_HUMAN	25.73	443	276	21	7	421	417	834	4e-14	76.6
adi_v1.13777	sp|Q9UMD9|COHA1_HUMAN	34.34	198	66	4	135	287	575	753	1e-11	67.8
adi_v1.06946	sp|Q9UM73|ALK_HUMAN	31.72	186	114	3	394	576	1110	1285	9e-21	97.1
adi_v1.05106	sp|Q9UM54|MYO6_HUMAN	37.85	708	383	12	18	675	59	759	4e-130	442
adi_v1.09856	sp|Q9UM47|NOTC3_HUMAN	44.09	127	66	4	2524	2646	377	502	3e-20	99.4
adi_v1.01102	sp|Q9UM19|HPCL4_HUMAN	26.17	107	64	2	14	106	66	171	2e-06	44.3
adi_v1.10485	sp|Q9UM11|FZR_HUMAN	26.07	234	159	6	359	578	241	474	2e-11	67.0
adi_v1.20007	sp|Q9UM01|YLAT1_HUMAN	35.81	148	92	2	227	373	339	484	3e-22	97.8
adi_v1.01273	sp|Q9ULY5|CLC4E_HUMAN	34.43	122	72	3	489	603	77	197	8e-16	78.6
adi_v1.16354	sp|Q9ULX7|CAH14_HUMAN	40.91	154	81	5	6	149	131	284	4e-27	105
adi_v1.05619	sp|Q9ULW5|RAB26_HUMAN	37.21	129	79	2	33	161	113	239	3e-18	86.7
adi_v1.08971	sp|Q9ULV4|COR1C_HUMAN	29.20	113	71	3	257	360	92	204	6e-09	57.4
adi_v1.05106	sp|Q9ULV0|MYO5B_HUMAN	36.83	733	415	13	17	715	70	788	2e-141	483
adi_v1.02765	sp|Q9ULU4|PKCB1_HUMAN	36.56	93	58	1	968	1060	154	245	4e-09	60.8
adi_v1.00577	sp|Q9ULT8|HECD1_HUMAN	31.25	176	115	4	4221	4390	2426	2601	5e-15	82.8
adi_v1.05152	sp|Q9ULS6|KCNS2_HUMAN	32.53	415	221	11	31	394	12	418	3e-62	213
adi_v1.19073	sp|Q9ULR3|PPM1H_HUMAN	24.81	266	145	11	80	305	241	491	3e-10	61.2
adi_v1.19886	sp|Q9ULQ1|TPC1_HUMAN	27.66	235	127	6	408	623	481	691	2e-12	70.9
adi_v1.09368	sp|Q9ULP0|NDRG4_HUMAN	30.45	289	174	6	39	319	30	299	1e-38	142
adi_v1.01290	sp|Q9ULM6|CNOT6_HUMAN	46.15	78	42	0	125	202	42	119	4e-12	69.7
adi_v1.11148	sp|Q9ULM2|ZN490_HUMAN	39.84	123	71	1	261	383	410	529	2e-22	99.0
adi_v1.03839	sp|Q9ULM0|PKHH1_HUMAN	32.38	105	66	2	139	241	566	667	8e-10	58.9
adi_v1.03561	sp|Q9ULL1|PKHG1_HUMAN	22.50	200	144	5	819	1015	120	311	7e-08	57.0
adi_v1.24183	sp|Q9ULK0|GRID1_HUMAN	30.51	177	110	4	214	383	344	514	5e-19	89.0
adi_v1.17703	sp|Q9ULJ7|ANR50_HUMAN	26.75	329	229	6	1	329	797	1113	3e-21	99.8
adi_v1.13519	sp|Q9ULJ3|ZBT21_HUMAN	34.04	94	61	1	10	103	10	102	4e-09	58.9
adi_v1.23864	sp|Q9ULI4|KI26A_HUMAN	26.58	395	214	13	7	363	372	728	2e-19	95.5
adi_v1.02763	sp|Q9ULI3|HEG1_HUMAN	45.71	70	36	1	1009	1076	986	1055	1e-12	72.8
adi_v1.24340	sp|Q9ULI1|NWD2_HUMAN	27.75	436	284	9	184	590	41	474	1e-45	180
adi_v1.01932	sp|Q9ULI0|ATD2B_HUMAN	40.71	140	79	2	1	139	490	626	2e-23	98.2
adi_v1.01708	sp|Q9ULH4|LRFN2_HUMAN	30.21	192	112	5	10	200	123	293	3e-13	74.3
adi_v1.24608	sp|Q9ULH0|KDIS_HUMAN	31.40	207	142	0	686	892	14	220	2e-20	97.8
adi_v1.06926	sp|Q9ULG3|K1257_HUMAN	35.71	126	76	1	60	185	116	236	2e-21	97.1
adi_v1.00273	sp|Q9ULG1|INO80_HUMAN	37.17	191	96	4	6	173	14	203	1e-19	92.4
adi_v1.10754	sp|Q9ULF5|S39AA_HUMAN	64.29	56	20	0	289	344	662	717	7e-18	84.7
adi_v1.04658	sp|Q9ULE3|DEN2A_HUMAN	30.29	208	126	5	1	194	606	808	3e-24	102
adi_v1.12196	sp|Q9ULD8|KCNH3_HUMAN	23.01	239	176	4	340	573	452	687	5e-11	65.9
adi_v1.14072	sp|Q9ULD5|ZN777_HUMAN	46.15	91	48	1	483	573	660	749	7e-20	94.7
adi_v1.23920	sp|Q9ULD4|BRPF3_HUMAN	38.82	85	52	0	270	354	598	682	9e-13	72.8
adi_v1.16171	sp|Q9ULD0|OGDHL_HUMAN	38.33	60	35	1	141	198	938	997	6e-07	48.9
adi_v1.13996	sp|Q9ULC5|ACSL5_HUMAN	26.09	322	191	11	204	482	258	575	1e-14	77.0
adi_v1.11241	sp|Q9ULC3|RAB23_HUMAN	27.88	165	106	4	323	482	11	167	8e-14	71.2
adi_v1.16039	sp|Q9ULB5|CADH7_HUMAN	26.92	364	228	12	1337	1667	225	583	2e-20	99.4
adi_v1.19517	sp|Q9ULB4|CADH9_HUMAN	23.34	574	337	22	1871	2395	65	584	5e-20	98.2
adi_v1.00409	sp|Q9ULB1|NRX1A_HUMAN	29.11	237	131	7	472	675	483	715	8e-20	96.7
adi_v1.10280	sp|Q9ULA0|DNPEP_HUMAN	46.65	358	129	6	184	498	31	369	2e-97	306
adi_v1.14763	sp|Q9UL68|MYT1L_HUMAN	39.25	107	37	4	498	604	954	1032	2e-13	73.6
adi_v1.08917	sp|Q9UL62|TRPC5_HUMAN	25.74	237	164	5	30	255	429	664	2e-15	80.1
adi_v1.16599	sp|Q9UL59|ZN214_HUMAN	40.83	120	65	2	300	419	490	603	1e-19	92.8
adi_v1.17696	sp|Q9UL58|ZN215_HUMAN	35.44	158	94	2	255	412	366	515	1e-21	99.0
adi_v1.15195	sp|Q9UL54|TAOK2_HUMAN	31.09	193	113	6	101	277	30	218	3e-19	90.9
adi_v1.01708	sp|Q9UL52|TM11E_HUMAN	31.89	185	113	7	1137	1320	188	360	3e-15	79.7
adi_v1.12196	sp|Q9UL51|HCN2_HUMAN	51.72	58	24	3	212	265	155	212	1e-07	54.7
adi_v1.23129	sp|Q9UL36|ZN236_HUMAN	36.81	144	81	4	507	640	1659	1802	3e-21	99.8
adi_v1.05619	sp|Q9UL26|RB22A_HUMAN	39.20	125	75	1	18	142	39	162	6e-20	90.9
adi_v1.11241	sp|Q9UL25|RAB21_HUMAN	34.13	167	104	3	320	482	18	182	1e-21	94.0
adi_v1.18010	sp|Q9UL18|AGO1_HUMAN	63.33	240	80	1	1	232	339	578	8e-106	327
adi_v1.09214	sp|Q9UL12|SARDH_HUMAN	36.92	130	78	2	115	244	274	399	2e-20	92.0
adi_v1.19086	sp|Q9UKZ9|PCOC2_HUMAN	28.87	239	143	8	28	253	37	261	6e-16	82.4
adi_v1.23860	sp|Q9UKZ4|TEN1_HUMAN	31.72	227	121	12	1470	1695	529	722	7e-17	87.4
adi_v1.18775	sp|Q9UKY4|POMT2_HUMAN	41.24	97	56	1	959	1054	182	278	5e-14	76.3
adi_v1.05180	sp|Q9UKY3|CES1P_HUMAN	45.76	236	121	2	38	266	25	260	1e-55	192
adi_v1.23429	sp|Q9UKX5|ITA11_HUMAN	28.30	159	103	5	273	426	154	306	3e-11	65.9
adi_v1.05106	sp|Q9UKX3|MYH13_HUMAN	35.34	747	431	17	14	722	84	816	5e-118	413
adi_v1.05106	sp|Q9UKX2|MYH2_HUMAN	35.74	733	421	14	14	708	84	804	1e-119	418
adi_v1.18010	sp|Q9UKV8|AGO2_HUMAN	60.00	240	88	1	1	232	341	580	1e-101	316
adi_v1.13321	sp|Q9UKV3|ACINU_HUMAN	72.00	25	7	0	51	75	1210	1234	5e-08	50.4
adi_v1.20974	sp|Q9UKV0|HDAC9_HUMAN	50.80	439	155	6	296	684	577	1004	1e-138	437
adi_v1.11270	sp|Q9UKU9|ANGL2_HUMAN	45.24	84	45	1	78	160	275	358	9e-21	94.4
adi_v1.09962	sp|Q9UKU7|ACAD8_HUMAN	33.59	262	164	3	6	263	160	415	3e-45	159
adi_v1.01863	sp|Q9UKU6|TRHDE_HUMAN	35.46	894	534	14	19	882	138	1018	0.0	556
adi_v1.21322	sp|Q9UKU0|ACSL6_HUMAN	36.52	178	99	4	594	759	431	606	1e-20	97.4
adi_v1.11148	sp|Q9UKT9|IKZF3_HUMAN	37.37	99	58	1	315	409	101	199	9e-15	75.9
adi_v1.10485	sp|Q9UKT8|FBXW2_HUMAN	29.15	223	132	8	424	626	143	359	2e-21	97.8
adi_v1.07526	sp|Q9UKT5|FBX4_HUMAN	39.66	58	35	0	55	112	62	119	4e-09	56.2
adi_v1.04381	sp|Q9UKS7|IKZF2_HUMAN	42.86	105	52	4	321	423	100	198	3e-13	72.0
adi_v1.01113	sp|Q9UKR3|KLK13_HUMAN	31.76	233	133	8	1166	1389	48	263	1e-20	95.1
adi_v1.21632	sp|Q9UKR0|KLK12_HUMAN	35.29	255	135	12	735	984	16	245	4e-22	98.2
adi_v1.01113	sp|Q9UKQ9|KLK9_HUMAN	31.17	231	138	9	1166	1390	35	250	2e-17	84.3
adi_v1.06910	sp|Q9UKQ2|ADA28_HUMAN	26.01	396	256	15	55	443	40	405	7e-29	125
adi_v1.19242	sp|Q9UKP6|UR2R_HUMAN	23.64	220	152	4	100	318	119	323	4e-10	60.8
adi_v1.06910	sp|Q9UKP5|ATS6_HUMAN	28.92	249	157	7	1063	1304	836	1071	2e-18	92.8
adi_v1.06910	sp|Q9UKP4|ATS7_HUMAN	34.97	183	88	4	1467	1619	1415	1596	8e-20	97.4
adi_v1.09326	sp|Q9UKN7|MYO15_HUMAN	30.13	156	104	2	470	623	3039	3191	4e-14	77.0
adi_v1.11148	sp|Q9UKN5|PRDM4_HUMAN	37.50	136	80	2	271	405	620	751	9e-22	97.8
adi_v1.17883	sp|Q9UKK3|PARP4_HUMAN	52.70	74	35	0	317	390	703	776	1e-14	75.9
adi_v1.06910	sp|Q9UKJ8|ADA21_HUMAN	23.97	413	265	20	58	460	47	420	9e-16	83.6
adi_v1.02467	sp|Q9UKI9|PO2F3_HUMAN	62.73	161	54	2	200	354	183	343	2e-60	204
adi_v1.16037	sp|Q9UKI8|TLK1_HUMAN	29.20	226	134	7	74	281	517	734	5e-17	81.6
adi_v1.20152	sp|Q9UKG9|OCTC_HUMAN	29.47	587	385	11	19	591	17	588	1e-77	261
adi_v1.04717	sp|Q9UKF6|CPSF3_HUMAN	66.67	45	15	0	1	45	424	468	4e-13	66.6
adi_v1.06910	sp|Q9UKF5|ADA29_HUMAN	23.68	397	231	20	72	446	52	398	3e-14	78.6
adi_v1.03763	sp|Q9UKE5|TNIK_HUMAN	27.57	214	142	5	78	283	25	233	6e-20	95.1
adi_v1.20722	sp|Q9UKC9|FBXL2_HUMAN	32.74	168	111	2	121	286	78	245	4e-20	89.7
adi_v1.05956	sp|Q9UKB3|DJC12_HUMAN	37.78	90	50	1	20	109	12	95	9e-12	60.1
adi_v1.21135	sp|Q9UKB1|FBW1B_HUMAN	24.16	269	163	10	2	256	276	517	5e-20	92.4
adi_v1.20722	sp|Q9UKA2|FBXL4_HUMAN	29.90	194	126	6	96	282	376	566	2e-13	70.9
adi_v1.04231	sp|Q9UK99|FBX3_HUMAN	45.27	391	202	5	8	392	13	397	8e-110	335
adi_v1.18181	sp|Q9UK80|UBP21_HUMAN	21.40	229	116	4	1117	1338	374	545	1e-07	56.6
adi_v1.24608	sp|Q9UK73|FEM1B_HUMAN	36.89	206	114	5	363	559	48	246	7e-20	95.1
adi_v1.20054	sp|Q9UK55|ZPI_HUMAN	30.73	358	231	8	26	379	97	441	1e-47	170
adi_v1.13862	sp|Q9UK53|ING1_HUMAN	84.62	26	4	0	141	166	348	373	2e-08	55.8
adi_v1.19848	sp|Q9UK32|KS6A6_HUMAN	31.00	200	123	4	21	212	426	618	2e-23	99.0
adi_v1.11445	sp|Q9UK23|NAGPA_HUMAN	35.37	82	48	2	1047	1127	345	422	7e-07	53.9
adi_v1.07287	sp|Q9UK17|KCND3_HUMAN	61.70	376	125	6	1	364	1	369	1e-161	472
adi_v1.11148	sp|Q9UK13|ZN221_HUMAN	36.05	147	89	2	261	406	302	444	6e-22	97.8
adi_v1.11148	sp|Q9UK12|ZN222_HUMAN	36.67	150	92	2	257	406	245	391	3e-22	98.2
adi_v1.11148	sp|Q9UK11|ZN223_HUMAN	36.77	155	95	1	255	409	134	285	5e-22	97.8
adi_v1.22514	sp|Q9UK10|ZN225_HUMAN	37.31	134	84	0	111	244	564	697	9e-23	99.4
adi_v1.11623	sp|Q9UJZ1|STML2_HUMAN	32.99	197	123	3	63	255	41	232	9e-21	95.5
adi_v1.00876	sp|Q9UJY5|GGA1_HUMAN	35.29	136	81	3	17	149	13	144	1e-16	82.4
adi_v1.00876	sp|Q9UJY4|GGA2_HUMAN	34.07	135	82	3	18	149	30	160	1e-13	73.2
adi_v1.04507	sp|Q9UJX5|APC4_HUMAN	32.85	758	456	21	7	732	10	746	2e-100	331
adi_v1.16599	sp|Q9UJW8|ZN180_HUMAN	31.05	248	125	7	299	522	264	489	7e-18	87.8
adi_v1.11148	sp|Q9UJW7|ZN229_HUMAN	50.00	94	45	1	314	405	335	428	2e-22	99.8
adi_v1.13010	sp|Q9UJW2|TINAG_HUMAN	26.22	267	134	13	104	313	195	455	3e-12	66.6
adi_v1.12078	sp|Q9UJV9|DDX41_HUMAN	29.13	230	149	5	10	229	182	407	1e-22	98.6
adi_v1.06428	sp|Q9UJV3|TRIM1_HUMAN	23.08	338	220	7	29	334	21	350	1e-20	99.0
adi_v1.04761	sp|Q9UJU5|FOXD3_HUMAN	60.26	78	31	0	92	169	141	218	2e-26	112
adi_v1.11148	sp|Q9UJU3|ZN112_HUMAN	39.57	139	81	1	261	399	769	904	6e-22	98.6
adi_v1.04628	sp|Q9UJT9|FBXL7_HUMAN	30.52	154	102	5	621	771	316	467	5e-11	65.9
adi_v1.15160	sp|Q9UJT1|TBD_HUMAN	28.33	180	125	3	6	182	60	238	4e-19	84.7
adi_v1.15160	sp|Q9UJT0|TBE_HUMAN	39.60	149	89	1	8	156	70	217	1e-22	95.1
adi_v1.04844	sp|Q9UJS0|CMC2_HUMAN	27.31	227	145	6	3	223	330	542	3e-15	74.7
adi_v1.06846	sp|Q9UJP4|KLH21_HUMAN	27.22	158	105	4	26	178	12	164	5e-13	67.0
adi_v1.14072	sp|Q9UJN7|ZN391_HUMAN	44.07	118	58	2	454	571	249	358	1e-20	94.4
adi_v1.16599	sp|Q9UJL9|ZF69B_HUMAN	40.54	111	61	2	312	418	418	527	9e-22	99.8
adi_v1.21618	sp|Q9UJJ7|RUSD1_HUMAN	29.08	141	75	5	188	310	64	197	6e-06	47.8
adi_v1.16387	sp|Q9UJF2|NGAP_HUMAN	30.15	272	173	7	374	636	319	582	7e-22	103
adi_v1.07626	sp|Q9UJD0|RIMS3_HUMAN	61.80	178	67	1	35	211	107	284	8e-66	210
adi_v1.13781	sp|Q9UJA9|ENPP5_HUMAN	45.36	377	200	3	26	400	27	399	2e-113	345
adi_v1.03294	sp|Q9UJA3|MCM8_HUMAN	66.96	227	69	3	3	225	238	462	4e-89	311
adi_v1.10198	sp|Q9UJ99|CAD22_HUMAN	28.42	387	249	12	903	1266	88	469	9e-21	99.0
adi_v1.03714	sp|Q9UJ98|STAG3_HUMAN	45.07	71	39	0	149	219	100	170	3e-15	81.6
adi_v1.12798	sp|Q9UJ96|KCNG2_HUMAN	41.49	94	50	2	14	102	19	112	6e-14	74.7
adi_v1.01273	sp|Q9UJ71|CLC4K_HUMAN	30.47	128	81	3	374	493	198	325	3e-13	72.0
adi_v1.05115	sp|Q9UJ41|RABX5_HUMAN	28.40	169	106	4	1130	1290	429	590	1e-18	91.7
adi_v1.22684	sp|Q9UJ14|GGT7_HUMAN	29.84	191	123	6	317	500	438	624	3e-15	80.1
adi_v1.12798	sp|Q9UIX4|KCNG1_HUMAN	32.89	456	257	12	10	434	61	498	4e-64	223
adi_v1.11157	sp|Q9UIW0|VAX2_HUMAN	68.89	45	14	0	60	104	101	145	4e-10	60.1
adi_v1.20054	sp|Q9UIV8|SPB13_HUMAN	36.71	395	224	8	3	379	5	391	2e-71	232
adi_v1.12844	sp|Q9UIV1|CNOT7_HUMAN	57.85	261	54	3	8	212	12	272	4e-97	288
adi_v1.01863	sp|Q9UIQ6|LCAP_HUMAN	34.34	891	532	16	17	882	163	1025	1e-162	506
adi_v1.02313	sp|Q9UIM3|FKBPL_HUMAN	32.84	67	45	0	244	310	255	321	5e-06	47.4
adi_v1.20315	sp|Q9UIL4|KIF25_HUMAN	38.10	105	55	1	68	172	273	367	7e-14	69.7
adi_v1.20273	sp|Q9UIK5|TEFF2_HUMAN	33.92	171	89	4	1119	1268	69	236	3e-15	80.1
adi_v1.03763	sp|Q9UIK4|DAPK2_HUMAN	28.21	280	182	10	76	347	21	289	2e-22	99.8
adi_v1.08370	sp|Q9UIJ7|KAD3_HUMAN	57.42	209	89	0	30	238	4	212	6e-88	263
adi_v1.22514	sp|Q9UII5|ZN107_HUMAN	51.61	93	45	0	111	203	688	780	4e-22	97.8
adi_v1.00577	sp|Q9UII4|HERC5_HUMAN	29.53	254	158	7	3556	3801	158	398	4e-19	95.9
adi_v1.04381	sp|Q9UIH9|KLF15_HUMAN	56.99	93	40	0	331	423	319	411	6e-33	130
adi_v1.23920	sp|Q9UIG0|BAZ1B_HUMAN	36.84	95	60	0	273	367	1351	1445	8e-12	69.7
adi_v1.23920	sp|Q9UIF9|BAZ2A_HUMAN	36.17	94	60	0	273	366	1805	1898	8e-13	73.2
adi_v1.23920	sp|Q9UIF8|BAZ2B_HUMAN	34.04	94	62	0	273	366	2072	2165	3e-14	77.8
adi_v1.13402	sp|Q9UIF7|MUTYH_HUMAN	42.93	368	177	7	1	361	191	532	2e-79	256
adi_v1.16599	sp|Q9UIE0|ZN230_HUMAN	33.49	218	124	5	300	517	216	412	1e-20	95.9
adi_v1.16815	sp|Q9UIC8|LCMT1_HUMAN	33.99	306	173	7	19	300	23	323	4e-36	137
adi_v1.00583	sp|Q9UIA0|CYH4_HUMAN	31.86	113	58	3	20	119	264	370	3e-07	51.6
adi_v1.21046	sp|Q9UI46|DNAI1_HUMAN	35.47	203	111	3	279	481	285	467	7e-33	132
adi_v1.04152	sp|Q9UI43|MRM2_HUMAN	33.33	159	95	4	9	157	37	194	1e-15	75.9
adi_v1.09573	sp|Q9UI42|CBPA4_HUMAN	27.48	131	85	3	2583	2707	133	259	9e-09	60.5
adi_v1.12207	sp|Q9UI40|NCKX2_HUMAN	43.27	208	112	1	61	262	108	315	1e-47	175
adi_v1.09747	sp|Q9UI38|TSP50_HUMAN	27.35	245	152	10	40	268	124	358	6e-21	95.9
adi_v1.07563	sp|Q9UI33|SCNBA_HUMAN	32.17	143	82	4	91	229	567	698	1e-13	73.9
adi_v1.10018	sp|Q9UI32|GLSL_HUMAN	30.88	136	87	2	759	887	445	580	4e-11	66.2
adi_v1.01721	sp|Q9UI30|TR112_HUMAN	54.84	124	54	2	1	123	1	123	2e-34	118
adi_v1.20240	sp|Q9UI17|M2GD_HUMAN	80.43	46	9	0	54	99	47	92	3e-15	76.3
adi_v1.20987	sp|Q9UI10|EI2BD_HUMAN	25.84	178	113	6	140	305	336	506	1e-07	52.8
adi_v1.23263	sp|Q9UHY1|NRBP_HUMAN	25.23	214	143	7	55	258	121	327	3e-06	50.4
adi_v1.24060	sp|Q9UHX3|AGRE2_HUMAN	35.71	182	92	7	308	466	66	245	6e-21	99.8
adi_v1.14839	sp|Q9UHX1|PUF60_HUMAN	24.36	156	106	3	41	184	140	295	6e-12	66.6
adi_v1.11413	sp|Q9UHW9|S12A6_HUMAN	35.96	178	105	3	270	439	484	660	1e-17	87.4
adi_v1.04149	sp|Q9UHV5|RPGFL_HUMAN	28.00	150	94	5	61	204	511	652	7e-08	51.6
adi_v1.09489	sp|Q9UHQ9|NB5R1_HUMAN	59.65	57	23	0	41	97	41	97	7e-18	78.6
adi_v1.01273	sp|Q9UHP7|CLC2D_HUMAN	31.48	108	65	3	367	473	71	170	5e-10	60.1
adi_v1.18181	sp|Q9UHP3|UBP25_HUMAN	37.50	72	36	2	1283	1354	588	650	3e-07	55.5
adi_v1.07326	sp|Q9UHN6|TMEM2_HUMAN	27.31	216	132	8	2792	2993	421	625	6e-13	76.3
adi_v1.17552	sp|Q9UHM6|OPN4_HUMAN	26.71	292	194	8	44	328	87	365	9e-21	92.4
adi_v1.16445	sp|Q9UHL4|DPP2_HUMAN	30.94	139	81	3	1148	1281	345	473	2e-10	67.0
adi_v1.12078	sp|Q9UHL0|DDX25_HUMAN	26.32	285	195	8	23	303	111	384	8e-22	95.5
adi_v1.21182	sp|Q9UHK6|AMACR_HUMAN	48.45	388	139	6	1	335	3	382	2e-115	343
adi_v1.14763	sp|Q9UHJ3|SMBT1_HUMAN	36.07	183	106	5	317	490	277	457	4e-17	85.5
adi_v1.11132	sp|Q9UHI8|ATS1_HUMAN	28.06	253	161	5	763	1001	255	500	5e-21	99.4
adi_v1.11501	sp|Q9UHI6|DDX20_HUMAN	29.33	300	187	10	337	623	134	421	6e-20	94.4
adi_v1.22819	sp|Q9UHI5|LAT2_HUMAN	21.32	380	275	7	38	406	50	416	2e-10	63.2
adi_v1.24382	sp|Q9UHF1|EGFL7_HUMAN	46.05	76	36	2	111	186	110	180	5e-14	72.4
adi_v1.05400	sp|Q9UHD2|TBK1_HUMAN	30.00	210	127	8	9	200	14	221	1e-20	95.9
adi_v1.12904	sp|Q9UHC9|NPCL1_HUMAN	23.01	665	421	16	64	649	336	988	9e-21	98.6
adi_v1.13735	sp|Q9UHC6|CNTP2_HUMAN	40.14	142	80	2	1435	1574	43	181	5e-20	97.8
adi_v1.07529	sp|Q9UHC3|ASIC3_HUMAN	23.73	493	270	17	15	481	20	432	2e-21	97.4
adi_v1.08443	sp|Q9UHC1|MLH3_HUMAN	33.56	146	91	3	12	153	13	156	4e-14	70.1
adi_v1.06555	sp|Q9UHB4|NDOR1_HUMAN	27.19	320	163	11	2	258	285	597	4e-22	95.9
adi_v1.13519	sp|Q9UH77|KLHL3_HUMAN	38.26	149	86	2	274	422	396	538	1e-21	97.4
adi_v1.09368	sp|Q9UGV2|NDRG3_HUMAN	30.50	282	172	7	38	311	53	318	1e-41	150
adi_v1.15090	sp|Q9UGT4|SUSD2_HUMAN	48.28	58	30	0	1629	1686	722	779	1e-08	59.7
adi_v1.03091	sp|Q9UGR2|Z3H7B_HUMAN	32.12	137	79	4	1	125	1	135	4e-07	54.3
adi_v1.22093	sp|Q9UGQ3|GTR6_HUMAN	30.18	169	106	3	154	310	1	169	1e-10	62.0
adi_v1.18536	sp|Q9UGP8|SEC63_HUMAN	40.62	64	35	1	29	92	106	166	8e-09	55.1
adi_v1.14037	sp|Q9UGP5|DPOLL_HUMAN	33.33	90	60	0	823	912	41	130	7e-07	53.1
adi_v1.14575	sp|Q9UGN5|PARP2_HUMAN	27.08	432	229	15	85	460	136	537	2e-23	102
adi_v1.04559	sp|Q9UGM3|DMBT1_HUMAN	41.73	127	62	3	340	462	1876	1994	1e-18	94.7
adi_v1.08348	sp|Q9UGM1|ACHA9_HUMAN	23.10	277	196	9	31	302	15	279	1e-13	72.8
adi_v1.00577	sp|Q9UGK8|SRGEF_HUMAN	27.68	383	236	17	3565	3915	25	398	8e-19	92.8
adi_v1.07044	sp|Q9UGI0|ZRAN1_HUMAN	31.33	316	185	10	32	330	353	653	2e-34	140
adi_v1.06392	sp|Q9UGF7|O12D3_HUMAN	23.42	158	113	4	9	162	17	170	5e-06	47.4
adi_v1.01828	sp|Q9UGC7|RF1ML_HUMAN	45.98	224	86	1	233	421	155	378	3e-57	197
adi_v1.10832	sp|Q9UG63|ABCF2_HUMAN	56.67	60	26	0	1	60	251	310	3e-19	83.6
adi_v1.08839	sp|Q9UG56|PISD_HUMAN	52.30	304	132	4	52	343	106	408	5e-109	328
adi_v1.06783	sp|Q9UG01|IF172_HUMAN	53.90	1191	377	8	1	1021	560	1748	0.0	1268
adi_v1.18355	sp|Q9UFH2|DYH17_HUMAN	35.25	1668	996	30	1370	3019	2139	3740	0.0	937
adi_v1.12844	sp|Q9UFF9|CNOT8_HUMAN	58.89	253	50	3	8	206	12	264	7e-93	278
adi_v1.23977	sp|Q9UFE4|CCD39_HUMAN	31.58	114	78	0	1	114	749	862	4e-12	64.3
adi_v1.23579	sp|Q9UFB7|ZBT47_HUMAN	32.47	194	125	2	23	212	488	679	6e-22	99.8
adi_v1.20722	sp|Q9UF56|FXL17_HUMAN	24.84	314	169	9	28	285	351	653	8e-18	84.0
adi_v1.02841	sp|Q9UF47|DNJ5B_HUMAN	42.06	107	53	2	2	107	17	115	3e-19	84.3
adi_v1.06946	sp|Q9UF33|EPHA6_HUMAN	29.09	220	96	5	394	571	625	826	3e-20	95.1
adi_v1.22809	sp|Q9UF12|PROD2_HUMAN	35.55	211	125	5	1	204	235	441	1e-26	107
adi_v1.14379	sp|Q9UEY8|ADDG_HUMAN	40.45	403	218	10	40	431	52	443	3e-89	292
adi_v1.15195	sp|Q9UEW8|STK39_HUMAN	30.45	220	124	8	92	284	56	273	1e-20	94.4
adi_v1.24114	sp|Q9UEW3|MARCO_HUMAN	46.49	114	48	3	104	216	419	520	1e-23	98.6
adi_v1.12193	sp|Q9UET6|TRM7_HUMAN	31.58	152	99	2	29	180	53	199	1e-16	76.3
adi_v1.21531	sp|Q9UER7|DAXX_HUMAN	34.69	196	127	1	620	814	185	380	3e-31	132
adi_v1.06617	sp|Q9UEG4|ZN629_HUMAN	24.37	398	161	9	1	263	474	866	2e-20	94.7
adi_v1.23134	sp|Q9UEF7|KLOT_HUMAN	40.83	120	65	1	1	120	394	507	2e-24	99.0
adi_v1.20890	sp|Q9UEE5|ST17A_HUMAN	32.47	154	99	2	81	229	119	272	7e-24	99.8
adi_v1.05640	sp|Q9UDY8|MALT1_HUMAN	26.23	183	102	8	161	319	121	294	8e-06	49.7
adi_v1.06710	sp|Q9UDY6|TRI10_HUMAN	46.67	60	25	3	24	78	7	64	6e-07	46.6
adi_v1.09205	sp|Q9UDY4|DNJB4_HUMAN	66.67	57	19	0	1	57	1	57	7e-20	86.7
adi_v1.11148	sp|Q9UDV7|ZN282_HUMAN	40.18	112	67	0	298	409	516	627	1e-21	97.1
adi_v1.07178	sp|Q9UDT6|CLIP2_HUMAN	31.25	112	73	2	3	114	75	182	8e-09	55.1
adi_v1.14072	sp|Q9UC07|ZNF69_HUMAN	42.06	126	69	2	454	578	444	566	2e-19	92.8
adi_v1.23129	sp|Q9UC06|ZNF70_HUMAN	39.68	126	73	2	436	559	321	445	5e-20	93.6
adi_v1.02449	sp|Q9UBZ9|REV1_HUMAN	24.31	255	174	5	60	301	594	842	6e-09	58.9
adi_v1.19625	sp|Q9UBY5|LPAR3_HUMAN	23.77	265	188	6	71	332	68	321	5e-11	63.2
adi_v1.08721	sp|Q9UBY0|SL9A2_HUMAN	27.18	206	100	5	1	164	237	434	3e-14	72.0
adi_v1.22162	sp|Q9UBX7|KLK11_HUMAN	38.52	135	71	4	123	253	52	178	3e-21	90.5
adi_v1.19086	sp|Q9UBX5|FBLN5_HUMAN	30.70	329	170	12	1830	2128	14	314	2e-21	99.4
adi_v1.04844	sp|Q9UBX3|DIC_HUMAN	27.85	219	146	4	8	223	12	221	8e-24	97.8
adi_v1.11090	sp|Q9UBX1|CATF_HUMAN	29.87	231	134	8	274	497	272	481	4e-20	93.2
adi_v1.00041	sp|Q9UBW7|ZMYM2_HUMAN	29.93	137	90	3	47	180	1102	1235	5e-11	62.8
adi_v1.13773	sp|Q9UBV4|WNT16_HUMAN	35.76	151	85	4	112	256	208	352	1e-25	104
adi_v1.24109	sp|Q9UBV2|SE1L1_HUMAN	31.14	167	114	1	226	391	368	534	1e-11	66.6
adi_v1.18390	sp|Q9UBT6|POLK_HUMAN	37.88	132	58	1	251	382	103	210	2e-19	94.0
adi_v1.23220	sp|Q9UBT3|DKK4_HUMAN	26.67	165	74	4	42	159	38	202	9e-07	50.4
adi_v1.18097	sp|Q9UBT2|SAE2_HUMAN	38.30	235	126	5	36	254	8	239	4e-38	145
adi_v1.12573	sp|Q9UBS8|RNF14_HUMAN	25.68	183	119	5	158	339	236	402	4e-06	48.5
adi_v1.19867	sp|Q9UBS5|GABR1_HUMAN	23.29	365	214	9	75	433	360	664	6e-14	73.9
adi_v1.02840	sp|Q9UBS4|DJB11_HUMAN	55.41	74	33	0	2	75	23	96	6e-22	94.4
adi_v1.14710	sp|Q9UBS3|DNJB9_HUMAN	43.82	89	49	1	6	94	7	94	8e-21	89.7
adi_v1.14804	sp|Q9UBS0|KS6B2_HUMAN	23.75	341	180	10	10	310	73	373	6e-21	97.8
adi_v1.13010	sp|Q9UBR2|CATZ_HUMAN	31.49	235	127	12	101	308	48	275	1e-18	84.3
adi_v1.08961	sp|Q9UBQ7|GRHPR_HUMAN	41.50	294	147	8	44	324	42	323	1e-56	189
adi_v1.13518	sp|Q9UBQ6|EXTL2_HUMAN	26.26	198	129	5	452	638	60	251	1e-16	81.3
adi_v1.12091	sp|Q9UBP5|HEY2_HUMAN	37.37	99	58	2	22	118	49	145	4e-11	61.2
adi_v1.23220	sp|Q9UBP4|DKK3_HUMAN	36.09	133	61	5	45	159	147	273	4e-13	71.2
adi_v1.11033	sp|Q9UBP0|SPAST_HUMAN	41.74	115	61	3	213	324	335	446	3e-17	84.7
adi_v1.12357	sp|Q9UBN7|HDAC6_HUMAN	64.84	182	63	1	1	181	598	779	5e-81	264
adi_v1.08917	sp|Q9UBN4|TRPC4_HUMAN	25.25	301	187	12	31	303	429	719	8e-17	84.7
adi_v1.02959	sp|Q9UBM4|OPT_HUMAN	33.54	161	90	7	122	277	140	288	3e-07	52.4
adi_v1.06555	sp|Q9UBK8|MTRR_HUMAN	39.84	128	70	2	138	258	598	725	9e-20	89.0
adi_v1.14911	sp|Q9UBK7|RBL2A_HUMAN	35.33	150	90	3	4	152	17	160	4e-23	94.0
adi_v1.00584	sp|Q9UBJ2|ABCD2_HUMAN	27.03	185	115	4	919	1098	497	666	2e-10	64.7
adi_v1.07293	sp|Q9UBI4|STML1_HUMAN	27.14	140	101	1	2	141	79	217	2e-10	60.1
adi_v1.07999	sp|Q9UBG7|RBPJL_HUMAN	68.97	29	9	0	1	29	284	312	2e-06	45.4
adi_v1.01273	sp|Q9UBG0|MRC2_HUMAN	25.09	287	161	12	375	613	829	1109	5e-15	80.1
adi_v1.13699	sp|Q9UBF9|MYOTI_HUMAN	29.07	172	114	3	181	345	248	418	2e-14	76.6
adi_v1.21761	sp|Q9UBE8|NLK_HUMAN	27.62	315	155	11	895	1159	143	434	2e-19	93.2
adi_v1.18097	sp|Q9UBE0|SAE1_HUMAN	27.10	107	75	1	43	146	34	140	2e-06	49.3
adi_v1.05106	sp|Q9UBC5|MYO1A_HUMAN	43.78	731	377	11	17	724	9	728	0.0	601
adi_v1.10027	sp|Q9UBC3|DNM3B_HUMAN	47.46	59	31	0	1157	1215	222	280	3e-11	67.8
adi_v1.13443	sp|Q9QC07|POK18_HUMAN	28.00	150	100	4	231	375	615	761	2e-11	65.9
adi_v1.01708	sp|Q9P2V4|LRIT1_HUMAN	32.19	146	87	3	16	149	64	209	2e-08	58.5
adi_v1.15366	sp|Q9P2U8|VGLU2_HUMAN	38.35	266	156	3	1	261	209	471	1e-53	186
adi_v1.15366	sp|Q9P2U7|VGLU1_HUMAN	37.97	266	157	3	1	261	201	463	4e-53	184
adi_v1.09700	sp|Q9P2T1|GMPR2_HUMAN	75.65	115	28	0	125	239	231	345	3e-58	191
adi_v1.24608	sp|Q9P2S6|ANKY1_HUMAN	28.86	246	140	9	343	560	529	767	8e-07	53.1
adi_v1.00409	sp|Q9P2S2|NRX2A_HUMAN	26.91	223	142	7	467	673	916	1133	7e-17	87.0
adi_v1.21797	sp|Q9P2R7|SUCB1_HUMAN	64.68	235	83	0	1	235	179	413	2e-100	311
adi_v1.12511	sp|Q9P2R3|ANFY1_HUMAN	24.53	481	291	8	209	618	483	962	5e-21	99.8
adi_v1.10348	sp|Q9P2Q2|FRM4A_HUMAN	27.45	153	92	5	93	234	184	328	5e-10	61.6
adi_v1.20315	sp|Q9P2P6|STAR9_HUMAN	43.63	314	100	7	1	239	188	499	9e-64	218
adi_v1.08889	sp|Q9P2P5|HECW2_HUMAN	30.50	200	131	4	801	995	1369	1565	1e-13	75.5
adi_v1.17645	sp|Q9P2P1|NYNRI_HUMAN	24.24	330	195	11	510	796	1535	1852	1e-17	89.0
adi_v1.10048	sp|Q9P2N7|KLH13_HUMAN	30.59	170	113	1	397	561	357	526	3e-21	97.4
adi_v1.22764	sp|Q9P2N6|KANL3_HUMAN	50.74	136	46	1	39	153	338	473	3e-35	143
adi_v1.06910	sp|Q9P2N4|ATS9_HUMAN	36.49	1680	869	40	37	1540	47	1704	0.0	995
adi_v1.18888	sp|Q9P2N2|RHG28_HUMAN	26.91	275	162	8	312	575	334	580	3e-19	91.7
adi_v1.16057	sp|Q9P2M4|TBC14_HUMAN	27.44	164	106	6	823	982	488	642	4e-10	63.2
adi_v1.23263	sp|Q9P2K8|E2AK4_HUMAN	29.25	212	113	8	76	258	798	1001	7e-16	82.4
adi_v1.08770	sp|Q9P2K6|KLH42_HUMAN	27.93	222	140	6	453	659	214	430	3e-19	91.7
adi_v1.20364	sp|Q9P2K5|MYEF2_HUMAN	25.84	209	125	5	20	198	102	310	6e-10	61.2
adi_v1.01877	sp|Q9P2J9|PDP2_HUMAN	28.81	177	86	8	221	366	266	433	7e-07	51.2
adi_v1.16599	sp|Q9P2J8|ZN624_HUMAN	35.20	196	109	6	339	534	274	451	6e-21	97.8
adi_v1.15611	sp|Q9P2J3|KLHL9_HUMAN	21.36	557	357	17	19	542	36	544	2e-21	98.2
adi_v1.13699	sp|Q9P2J2|TUTLA_HUMAN	22.89	616	410	22	7	586	34	620	1e-20	98.2
adi_v1.01123	sp|Q9P2I0|CPSF2_HUMAN	24.54	273	148	9	37	252	113	384	6e-12	67.4
adi_v1.06783	sp|Q9P2H3|IFT80_HUMAN	24.04	208	127	7	6	213	568	744	8e-06	49.7
adi_v1.00187	sp|Q9P2G9|KLHL8_HUMAN	26.47	340	200	13	44	349	75	398	4e-19	91.7
adi_v1.09617	sp|Q9P2G3|KLH14_HUMAN	31.55	168	110	1	406	568	341	508	3e-21	97.8
adi_v1.12573	sp|Q9P2G1|AKIB1_HUMAN	32.38	210	122	7	52	243	225	432	2e-22	99.4
adi_v1.22514	sp|Q9P2F9|ZN319_HUMAN	30.19	212	105	2	108	277	70	280	1e-22	99.0
adi_v1.06899	sp|Q9P2F8|SI1L2_HUMAN	53.07	748	311	7	192	937	325	1034	0.0	759
adi_v1.00583	sp|Q9P2F6|RHG20_HUMAN	29.48	173	112	3	125	297	356	518	5e-16	79.7
adi_v1.16039	sp|Q9P2E7|PCD10_HUMAN	25.13	398	258	13	1360	1727	238	625	3e-20	99.0
adi_v1.13340	sp|Q9P2E3|ZNFX1_HUMAN	28.83	326	174	14	1048	1357	1273	1556	2e-18	92.4
adi_v1.00491	sp|Q9P2E2|KIF17_HUMAN	55.17	58	26	0	8	65	307	364	3e-12	69.7
adi_v1.10331	sp|Q9P2D7|DYH1_HUMAN	40.87	115	68	0	3	117	2266	2380	6e-19	93.2
adi_v1.16914	sp|Q9P2D1|CHD7_HUMAN	27.92	265	159	7	1406	1651	1078	1329	5e-14	78.2
adi_v1.04899	sp|Q9P2D0|IBTK_HUMAN	33.70	181	107	8	177	349	140	315	1e-16	82.8
adi_v1.17293	sp|Q9P289|STK26_HUMAN	29.73	259	163	7	180	433	30	274	3e-22	99.8
adi_v1.03763	sp|Q9P286|PAK7_HUMAN	30.37	214	134	6	84	295	455	655	3e-21	98.6
adi_v1.24510	sp|Q9P283|SEM5B_HUMAN	38.56	153	85	3	54	206	851	994	5e-22	98.6
adi_v1.18181	sp|Q9P275|UBP36_HUMAN	24.07	270	136	10	1086	1345	206	416	1e-12	73.2
adi_v1.11445	sp|Q9P273|TEN3_HUMAN	31.45	248	102	15	1275	1492	529	738	6e-16	84.3
adi_v1.09413	sp|Q9P272|K1456_HUMAN	49.43	176	87	1	9	184	7	180	7e-51	186
adi_v1.10027	sp|Q9P267|MBD5_HUMAN	55.93	59	26	0	17	75	19	77	1e-15	82.4
adi_v1.04899	sp|Q9P258|RCC2_HUMAN	29.36	235	142	6	261	476	145	374	8e-21	95.1
adi_v1.11148	sp|Q9P255|ZN492_HUMAN	47.25	91	46	1	317	405	130	220	9e-21	94.4
adi_v1.14607	sp|Q9P244|LRFN1_HUMAN	30.94	181	117	3	136	313	56	231	8e-17	85.1
adi_v1.16599	sp|Q9P243|ZFAT_HUMAN	26.09	345	193	10	265	592	210	509	6e-21	98.2
adi_v1.22366	sp|Q9P241|AT10D_HUMAN	28.42	190	108	5	505	671	765	949	8e-14	75.9
adi_v1.16238	sp|Q9P232|CNTN3_HUMAN	26.87	335	230	8	285	613	658	983	6e-20	95.1
adi_v1.08136	sp|Q9P227|RHG23_HUMAN	32.47	231	110	10	424	624	755	969	5e-21	98.2
adi_v1.10331	sp|Q9P225|DYH2_HUMAN	37.39	115	71	1	3	117	2455	2568	6e-15	80.1
adi_v1.03709	sp|Q9P218|COKA1_HUMAN	33.33	159	97	3	1898	2051	179	333	6e-18	90.9
adi_v1.19144	sp|Q9P215|POGK_HUMAN	33.75	160	95	2	303	452	427	585	1e-21	99.0
adi_v1.12196	sp|Q9P1Z3|HCN3_HUMAN	48.28	58	27	2	219	275	47	102	7e-07	52.4
adi_v1.09266	sp|Q9P1Y6|PHRF1_HUMAN	46.67	45	24	0	465	509	186	230	2e-07	54.3
adi_v1.11479	sp|Q9P1W9|PIM2_HUMAN	32.72	217	126	7	70	275	32	239	1e-22	95.9
adi_v1.16396	sp|Q9P1W3|CSC1_HUMAN	22.50	560	333	19	59	543	94	627	1e-14	76.6
adi_v1.06392	sp|Q9P1Q5|OR1A1_HUMAN	28.57	161	104	5	9	162	16	172	1e-06	49.3
adi_v1.17552	sp|Q9P1P5|TAAR2_HUMAN	27.09	299	176	6	44	328	60	330	1e-22	96.7
adi_v1.12053	sp|Q9P1P4|TAAR3_HUMAN	24.84	306	181	10	61	333	48	337	2e-17	82.4
adi_v1.01273	sp|Q9P126|CLC1B_HUMAN	25.36	138	79	4	365	489	92	218	5e-08	54.7
adi_v1.05640	sp|Q9P121|NTRI_HUMAN	24.82	278	174	9	170	423	47	313	2e-16	81.6
adi_v1.21438	sp|Q9P109|GCNT4_HUMAN	33.83	334	200	7	72	391	98	424	3e-60	204
adi_v1.00583	sp|Q9P107|GMIP_HUMAN	34.18	158	93	2	151	298	564	720	1e-19	90.5
adi_v1.19886	sp|Q9P0X4|CAC1I_HUMAN	26.62	263	159	5	391	643	1508	1746	2e-17	88.2
adi_v1.01695	sp|Q9P0U4|CXXC1_HUMAN	57.45	47	19	1	281	326	162	208	1e-10	62.4
adi_v1.17696	sp|Q9P0T4|ZN581_HUMAN	36.67	120	74	1	34	151	74	193	2e-22	97.1
adi_v1.07632	sp|Q9P0M6|H2AW_HUMAN	27.78	144	88	3	580	709	231	372	1e-07	55.1
adi_v1.20078	sp|Q9P0L9|PK2L1_HUMAN	32.14	196	108	8	5	194	165	341	4e-17	82.8
adi_v1.19006	sp|Q9P0L2|MARK1_HUMAN	33.77	154	93	4	1	154	133	277	2e-20	92.8
adi_v1.16599	sp|Q9P0L1|ZKSC7_HUMAN	41.96	112	64	1	312	423	634	744	1e-19	93.2
adi_v1.04761	sp|Q9P0K8|FOXJ2_HUMAN	42.95	298	114	8	20	295	1	264	5e-52	187
adi_v1.08415	sp|Q9P0K7|RAI14_HUMAN	34.72	193	125	1	645	836	19	211	8e-21	98.6
adi_v1.06910	sp|Q9P0K1|ADA22_HUMAN	22.58	372	256	13	74	437	91	438	3e-15	82.0
adi_v1.01877	sp|Q9P0J1|PDP1_HUMAN	26.24	202	113	9	221	393	271	465	6e-06	48.1
adi_v1.01708	sp|Q9P0G3|KLK14_HUMAN	32.12	193	110	7	1140	1328	40	215	5e-17	83.6
adi_v1.06224	sp|Q9P015|RM15_HUMAN	38.30	188	101	6	10	195	13	187	5e-23	94.4
adi_v1.20667	sp|Q9NZW5|MPP6_HUMAN	25.93	135	64	4	1	102	395	526	8e-08	49.3
adi_v1.12088	sp|Q9NZV8|KCND2_HUMAN	39.13	69	40	1	10	78	42	108	1e-06	48.5
adi_v1.23129	sp|Q9NZV7|ZIM2_HUMAN	30.17	179	95	2	444	594	351	527	2e-17	85.9
adi_v1.17685	sp|Q9NZV6|MSRB1_HUMAN	35.71	98	49	4	96	189	19	106	3e-08	49.7
adi_v1.01102	sp|Q9NZU7|CABP1_HUMAN	37.93	116	67	2	1	111	254	369	5e-22	89.4
adi_v1.01708	sp|Q9NZU1|FLRT1_HUMAN	30.27	185	123	3	11	193	170	350	8e-16	82.4
adi_v1.01708	sp|Q9NZU0|FLRT3_HUMAN	28.80	184	125	3	13	194	177	356	2e-13	74.7
adi_v1.07228	sp|Q9NZT1|CALL5_HUMAN	44.94	89	46	1	119	207	59	144	9e-19	80.5
adi_v1.04559	sp|Q9NZR2|LRP1B_HUMAN	22.29	462	291	14	2067	2488	83	516	6e-20	98.6
adi_v1.23387	sp|Q9NZR1|TMOD2_HUMAN	38.95	95	56	1	322	414	218	312	9e-08	53.1
adi_v1.02957	sp|Q9NZQ9|TMOD4_HUMAN	36.71	79	50	0	1047	1125	213	291	9e-07	52.4
adi_v1.24120	sp|Q9NZQ8|TRPM5_HUMAN	35.09	171	95	4	258	412	253	423	1e-17	85.1
adi_v1.22278	sp|Q9NZQ0|DJC27_HUMAN	27.22	158	110	2	14	166	18	175	4e-19	83.2
adi_v1.21632	sp|Q9NZP8|C1RL_HUMAN	27.76	263	145	9	742	984	246	483	5e-19	91.3
adi_v1.02560	sp|Q9NZN1|IRPL1_HUMAN	26.19	168	84	6	142	274	176	338	7e-07	52.0
adi_v1.16445	sp|Q9NZM6|PK2L2_HUMAN	23.38	462	299	15	4961	5405	75	498	2e-18	93.6
adi_v1.03561	sp|Q9NZM3|ITSN2_HUMAN	30.80	224	145	5	799	1018	1196	1413	7e-21	99.8
adi_v1.06489	sp|Q9NZM1|MYOF_HUMAN	57.61	92	39	0	678	769	1964	2055	1e-20	98.6
adi_v1.02234	sp|Q9NZL9|MAT2B_HUMAN	26.73	333	196	16	40	346	9	319	6e-12	65.9
adi_v1.04149	sp|Q9NZL6|RGL1_HUMAN	26.12	268	120	8	10	206	238	498	2e-15	74.7
adi_v1.11148	sp|Q9NZL3|ZN224_HUMAN	33.90	177	86	3	261	409	532	705	3e-22	99.4
adi_v1.19497	sp|Q9NZJ6|COQ3_HUMAN	48.17	164	82	2	2	164	91	252	8e-46	155
adi_v1.10039	sp|Q9NZJ5|E2AK3_HUMAN	34.21	152	84	5	462	602	920	1066	5e-16	82.0
adi_v1.15192	sp|Q9NZJ4|SACS_HUMAN	26.27	434	273	17	58	466	1144	1555	9e-20	97.8
adi_v1.10485	sp|Q9NZJ0|DTL_HUMAN	22.30	305	175	9	380	622	89	393	3e-09	60.1
adi_v1.14842	sp|Q9NZI8|IF2B1_HUMAN	24.37	119	85	3	59	176	38	152	6e-06	47.8
adi_v1.22923	sp|Q9NZC9|SMAL1_HUMAN	25.62	445	260	14	17	422	480	892	7e-21	97.1
adi_v1.02928	sp|Q9NZC7|WWOX_HUMAN	35.71	140	90	0	37	176	121	260	1e-19	87.4
adi_v1.00832	sp|Q9NZC3|GDE1_HUMAN	60.29	68	27	0	57	124	62	129	4e-22	89.7
adi_v1.12788	sp|Q9NZB8|MOCS1_HUMAN	44.59	231	123	3	37	265	406	633	8e-55	189
adi_v1.05180	sp|Q9NZ94|NLGN3_HUMAN	33.44	625	321	15	23	572	27	631	9e-92	303
adi_v1.06577	sp|Q9NZ56|FMN2_HUMAN	23.74	396	257	10	462	823	1289	1673	7e-19	92.4
adi_v1.00876	sp|Q9NZ52|GGA3_HUMAN	34.81	135	81	3	18	149	13	143	2e-16	82.0
adi_v1.01863	sp|Q9NZ08|ERAP1_HUMAN	35.31	909	523	16	17	883	49	934	0.0	566
adi_v1.05824	sp|Q9NZ01|TECR_HUMAN	49.37	79	39	1	10	87	90	168	1e-18	78.2
adi_v1.24433	sp|Q9NYZ4|SIGL8_HUMAN	33.33	78	48	2	10	84	270	346	8e-06	43.5
adi_v1.06769	sp|Q9NYZ2|MFRN1_HUMAN	24.88	205	117	7	16	205	142	324	9e-10	58.2
adi_v1.14804	sp|Q9NYY3|PLK2_HUMAN	26.05	238	136	4	47	278	131	334	1e-20	97.8
adi_v1.14072	sp|Q9NYW8|RBAK_HUMAN	29.72	212	78	4	485	629	161	368	3e-21	99.4
adi_v1.23263	sp|Q9NYV4|CDK12_HUMAN	30.77	221	133	9	1	206	724	939	2e-17	87.4
adi_v1.16599	sp|Q9NYT6|ZN226_HUMAN	31.47	232	127	10	302	522	205	415	3e-18	89.4
adi_v1.21135	sp|Q9NYS7|WSB2_HUMAN	27.68	224	156	5	4	226	151	369	3e-20	92.4
adi_v1.01189	sp|Q9NYS0|KBRS1_HUMAN	25.00	168	107	3	199	355	6	165	3e-12	65.1
adi_v1.14911	sp|Q9NYR9|KBRS2_HUMAN	27.98	168	116	4	8	171	4	170	1e-11	60.8
adi_v1.21189	sp|Q9NYR8|RDH8_HUMAN	35.41	209	110	5	12	212	1	192	2e-23	97.8
adi_v1.02301	sp|Q9NYQ8|FAT2_HUMAN	22.98	940	582	42	1422	2307	734	1585	2e-20	99.8
adi_v1.20307	sp|Q9NYQ7|CELR3_HUMAN	33.80	216	126	7	4039	4243	422	631	1e-19	98.2
adi_v1.09996	sp|Q9NYQ6|CELR1_HUMAN	29.37	252	146	6	393	614	2457	2706	3e-20	97.4
adi_v1.14911	sp|Q9NYN1|RASLC_HUMAN	30.95	168	102	6	9	168	21	182	2e-10	58.2
adi_v1.14204	sp|Q9NYM4|GPR83_HUMAN	23.44	337	207	7	35	349	84	391	3e-15	78.6
adi_v1.23372	sp|Q9NYL9|TMOD3_HUMAN	30.08	133	86	3	982	1107	205	337	2e-06	51.6
adi_v1.23496	sp|Q9NYL5|CP39A_HUMAN	25.75	167	115	4	265	426	284	446	2e-15	77.8
adi_v1.23459	sp|Q9NYL4|FKB11_HUMAN	35.19	162	81	4	30	169	40	199	4e-23	92.4
adi_v1.07538	sp|Q9NYL2|MLTK_HUMAN	26.92	260	169	8	73	328	16	258	1e-17	87.8
adi_v1.14607	sp|Q9NYK1|TLR7_HUMAN	25.62	281	178	8	44	303	514	784	4e-11	67.0
adi_v1.20307	sp|Q9NYJ7|DLL3_HUMAN	30.57	265	154	12	3755	4003	214	464	1e-20	99.8
adi_v1.20359	sp|Q9NYG8|KCNK4_HUMAN	30.20	245	153	6	22	251	20	261	7e-31	120
adi_v1.00583	sp|Q9NYF5|FA13B_HUMAN	38.51	148	87	4	151	297	38	182	2e-20	93.2
adi_v1.02962	sp|Q9NYF3|FA53C_HUMAN	49.02	51	25	1	207	256	260	310	2e-07	52.0
adi_v1.18355	sp|Q9NYC9|DYH9_HUMAN	33.14	1744	1084	28	1370	3098	2176	3852	0.0	904
adi_v1.03561	sp|Q9NYB9|ABI2_HUMAN	44.83	58	30	1	1159	1216	455	510	2e-08	58.5
adi_v1.09174	sp|Q9NYA4|MTMR4_HUMAN	30.86	81	56	0	568	648	1108	1188	9e-06	48.9
adi_v1.11582	sp|Q9NY97|B3GN2_HUMAN	28.57	259	164	8	740	981	137	391	3e-20	94.4
adi_v1.11501	sp|Q9NY93|DDX56_HUMAN	28.06	335	194	11	332	630	81	404	2e-20	95.5
adi_v1.04820	sp|Q9NY91|SC5A4_HUMAN	47.19	606	293	2	1	602	47	629	0.0	545
adi_v1.20436	sp|Q9NY65|TBA8_HUMAN	90.77	379	35	0	3	381	61	439	0.0	698
adi_v1.05676	sp|Q9NY64|GTR8_HUMAN	38.74	444	250	4	42	470	41	477	3e-87	279
adi_v1.23263	sp|Q9NY57|ST32B_HUMAN	24.44	270	190	7	1	260	20	285	3e-22	99.8
adi_v1.01617	sp|Q9NY47|CA2D2_HUMAN	26.74	273	165	9	126	390	194	439	1e-19	95.1
adi_v1.19886	sp|Q9NY46|SCN3A_HUMAN	44.32	88	48	1	77	164	344	430	7e-21	99.4
adi_v1.11157	sp|Q9NY43|BARH2_HUMAN	44.44	54	25	1	60	113	231	279	6e-07	50.8
adi_v1.23541	sp|Q9NY37|ASIC5_HUMAN	24.94	421	255	13	22	425	34	410	9e-19	88.6
adi_v1.00051	sp|Q9NY26|S39A1_HUMAN	39.19	273	147	7	33	298	62	322	8e-48	165
adi_v1.01273	sp|Q9NY25|CLC5A_HUMAN	29.51	122	76	3	371	489	71	185	8e-09	56.6
adi_v1.10760	sp|Q9NY15|STAB1_HUMAN	34.04	188	117	7	89	270	1396	1582	3e-20	99.8
adi_v1.17995	sp|Q9NXZ2|DDX43_HUMAN	28.38	229	155	4	138	365	368	588	9e-21	94.0
adi_v1.02841	sp|Q9NXW2|DJB12_HUMAN	39.58	144	68	3	3	129	109	250	9e-23	97.4
adi_v1.05014	sp|Q9NXV2|KCTD5_HUMAN	37.37	99	59	2	63	159	42	139	1e-14	72.4
adi_v1.22278	sp|Q9NXU5|ARL15_HUMAN	26.90	171	110	8	13	175	33	196	1e-06	47.8
adi_v1.17696	sp|Q9NXT0|ZN586_HUMAN	25.27	372	194	9	290	656	75	367	3e-22	99.8
adi_v1.08770	sp|Q9NXS3|KLH28_HUMAN	35.10	151	89	2	587	728	287	437	6e-20	94.0
adi_v1.13862	sp|Q9NXR8|ING3_HUMAN	88.89	27	3	0	138	164	352	378	4e-12	67.8
adi_v1.08415	sp|Q9NXR5|ANR10_HUMAN	30.41	194	122	5	315	503	24	209	2e-15	79.3
adi_v1.12950	sp|Q9NXP7|GIN1_HUMAN	28.24	216	144	5	548	759	64	272	2e-20	95.5
adi_v1.18570	sp|Q9NXN4|GDAP2_HUMAN	42.76	152	71	4	76	220	82	224	6e-28	114
adi_v1.03294	sp|Q9NXL9|MCM9_HUMAN	33.33	231	129	9	5	225	145	360	2e-19	95.1
adi_v1.21566	sp|Q9NXI6|RN186_HUMAN	39.68	63	35	1	309	368	38	100	5e-06	48.1
adi_v1.00863	sp|Q9NXG6|P4HTM_HUMAN	32.28	189	78	6	326	466	273	459	3e-16	80.9
adi_v1.09174	sp|Q9NXD2|MTMRA_HUMAN	37.74	159	97	2	183	340	336	493	3e-29	123
adi_v1.06087	sp|Q9NXC5|MIO_HUMAN	43.50	223	118	4	27	246	210	427	3e-57	196
adi_v1.15061	sp|Q9NXB0|MKS1_HUMAN	54.93	71	32	0	191	261	351	421	1e-19	88.2
adi_v1.05247	sp|Q9NXA8|SIR5_HUMAN	27.54	236	152	6	6	235	59	281	1e-20	89.0
adi_v1.02896	sp|Q9NX74|DUS2L_HUMAN	34.13	126	77	3	78	198	113	237	1e-13	68.9
adi_v1.16599	sp|Q9NX65|ZSC32_HUMAN	36.88	141	82	3	310	450	546	679	7e-21	97.4
adi_v1.08405	sp|Q9NX62|IMPA3_HUMAN	46.72	259	111	7	62	308	107	350	2e-66	215
adi_v1.14911	sp|Q9NX57|RAB20_HUMAN	38.66	119	61	4	10	125	7	116	4e-17	77.0
adi_v1.00462	sp|Q9NX20|RM16_HUMAN	38.10	84	47	2	87	165	102	185	1e-09	55.8
adi_v1.14839	sp|Q9NX07|TSAP1_HUMAN	28.57	182	119	5	31	204	4	182	1e-10	61.2
adi_v1.17218	sp|Q9NX02|NALP2_HUMAN	35.22	247	154	6	901	1143	755	999	2e-15	81.3
adi_v1.09551	sp|Q9NWZ5|UCKL1_HUMAN	63.05	452	152	3	52	488	71	522	0.0	587
adi_v1.05400	sp|Q9NWZ3|IRAK4_HUMAN	33.67	196	121	8	10	198	192	385	5e-20	92.8
adi_v1.24608	sp|Q9NWX5|ASB6_HUMAN	24.30	284	160	9	329	588	33	285	1e-08	58.2
adi_v1.16806	sp|Q9NWU1|OXSM_HUMAN	27.08	240	160	6	144	374	187	420	8e-19	92.0
adi_v1.10485	sp|Q9NWT1|PK1IP_HUMAN	21.16	241	146	5	424	620	37	277	2e-11	66.2
adi_v1.00933	sp|Q9NWS9|ZN446_HUMAN	30.86	81	53	1	623	700	23	103	5e-07	53.5
adi_v1.23459	sp|Q9NWM8|FKB14_HUMAN	40.38	104	40	2	37	119	34	136	2e-17	76.6
adi_v1.19324	sp|Q9NWF9|RN216_HUMAN	25.19	262	137	12	251	500	499	713	8e-08	55.1
adi_v1.08971	sp|Q9NW82|WDR70_HUMAN	30.30	132	75	4	248	365	285	413	3e-07	52.4
adi_v1.15295	sp|Q9NW68|BSDC1_HUMAN	42.35	196	104	3	22	210	21	214	1e-44	162
adi_v1.10194	sp|Q9NW15|ANO10_HUMAN	31.97	147	58	5	43	187	171	277	1e-11	66.2
adi_v1.16723	sp|Q9NW13|RBM28_HUMAN	26.67	210	128	6	634	825	3	204	6e-14	75.5
adi_v1.11148	sp|Q9NW07|ZN358_HUMAN	43.37	83	47	0	327	409	150	232	2e-18	87.4
adi_v1.10048	sp|Q9NVX7|KBTB4_HUMAN	24.93	369	228	8	19	344	25	387	5e-22	99.4
adi_v1.08971	sp|Q9NVX2|NLE1_HUMAN	37.82	119	69	1	244	357	365	483	5e-21	94.7
adi_v1.13176	sp|Q9NVV9|THAP1_HUMAN	22.57	226	125	9	348	549	1	200	5e-06	47.4
adi_v1.01116	sp|Q9NVS9|PNPO_HUMAN	45.83	216	93	4	19	212	48	261	9e-57	183
adi_v1.14204	sp|Q9NVR0|KLH11_HUMAN	24.62	195	137	3	367	553	90	282	3e-12	70.1
adi_v1.11501	sp|Q9NVP1|DDX18_HUMAN	28.04	296	195	9	333	620	251	536	2e-21	99.4
adi_v1.14710	sp|Q9NVM6|DJC17_HUMAN	50.79	63	31	0	25	87	11	73	3e-13	69.7
adi_v1.12517	sp|Q9NVM4|ANM7_HUMAN	28.12	313	183	11	160	460	370	652	8e-14	75.9
adi_v1.01189	sp|Q9NVJ2|ARL8B_HUMAN	25.19	135	96	2	181	314	4	134	1e-07	51.2
adi_v1.02325	sp|Q9NVI7|ATD3A_HUMAN	31.37	153	92	6	327	476	392	534	4e-11	66.2
adi_v1.02840	sp|Q9NVH1|DJC11_HUMAN	45.21	73	37	1	4	73	14	86	4e-14	72.8
adi_v1.04473	sp|Q9NVG8|TBC13_HUMAN	31.72	145	82	2	323	463	209	340	2e-15	77.8
adi_v1.18181	sp|Q9NVE5|UBP40_HUMAN	26.92	234	125	4	1078	1309	123	312	5e-16	84.3
adi_v1.16599	sp|Q9NV72|ZN701_HUMAN	29.72	249	130	7	313	534	253	483	1e-20	95.9
adi_v1.08689	sp|Q9NV66|TYW1_HUMAN	37.04	108	54	3	6	99	129	236	3e-14	75.1
adi_v1.19324	sp|Q9NV58|RN19A_HUMAN	22.04	245	152	8	264	501	131	343	5e-06	49.3
adi_v1.10485	sp|Q9NV06|DCA13_HUMAN	19.60	301	217	10	344	623	62	358	2e-07	53.5
adi_v1.23154	sp|Q9NUZ1|ACOXL_HUMAN	28.99	169	107	3	22	177	41	209	2e-11	64.3
adi_v1.02363	sp|Q9NUW8|TYDP1_HUMAN	51.22	449	205	8	87	527	166	608	3e-147	439
adi_v1.12155	sp|Q9NUV7|SPTC3_HUMAN	27.90	233	125	4	98	288	161	392	1e-19	89.7
adi_v1.11457	sp|Q9NUU7|DD19A_HUMAN	27.07	266	176	6	71	321	212	474	1e-21	98.6
adi_v1.18394	sp|Q9NUT2|ABCB8_HUMAN	27.39	230	142	7	452	661	489	713	1e-19	95.1
adi_v1.10832	sp|Q9NUQ8|ABCF3_HUMAN	51.47	68	33	0	1	68	350	417	4e-20	86.3
adi_v1.08136	sp|Q9NUP9|LIN7C_HUMAN	43.75	48	26	1	90	136	117	164	3e-06	48.1
adi_v1.11501	sp|Q9NUL7|DDX28_HUMAN	28.06	310	185	10	335	616	205	504	7e-18	87.0
adi_v1.21189	sp|Q9NUI1|DECR2_HUMAN	23.74	198	142	2	14	211	26	214	7e-16	75.9
adi_v1.18513	sp|Q9NUD5|ZCHC3_HUMAN	25.24	206	136	6	112	302	191	393	1e-10	66.2
adi_v1.10965	sp|Q9NUB1|ACS2L_HUMAN	25.07	335	231	8	4	325	328	655	5e-21	94.4
adi_v1.16599	sp|Q9NUA8|ZBT40_HUMAN	30.53	226	128	5	314	524	737	948	1e-20	97.4
adi_v1.06617	sp|Q9NU63|ZFP57_HUMAN	43.24	111	63	0	294	404	90	200	7e-21	95.1
adi_v1.24494	sp|Q9NU39|FX4L1_HUMAN	54.55	88	40	0	98	185	107	194	3e-27	111
adi_v1.09203	sp|Q9NU22|MDN1_HUMAN	54.79	73	33	0	567	639	3906	3978	1e-19	96.3
adi_v1.04473	sp|Q9NU19|TB22B_HUMAN	73.60	250	66	0	215	464	181	430	5e-133	397
adi_v1.08415	sp|Q9NU02|ANKE1_HUMAN	25.98	331	200	6	31	357	6	295	9e-21	98.2
adi_v1.23643	sp|Q9NTX5|ECHD1_HUMAN	29.44	231	152	8	15	239	62	287	6e-17	78.6
adi_v1.14072	sp|Q9NTW7|ZF64B_HUMAN	32.11	190	83	4	478	624	166	352	1e-21	99.8
adi_v1.04380	sp|Q9NTK5|OLA1_HUMAN	74.60	63	15	1	33	94	1	63	2e-23	96.7
adi_v1.22051	sp|Q9NTJ4|MA2C1_HUMAN	43.62	94	53	0	1	94	35	128	7e-19	89.7
adi_v1.09452	sp|Q9NTJ3|SMC4_HUMAN	40.18	336	146	3	35	316	492	826	2e-65	224
adi_v1.22365	sp|Q9NTI2|AT8A2_HUMAN	21.60	648	376	25	183	755	113	703	4e-14	77.0
adi_v1.11849	sp|Q9NTG7|SIR3_HUMAN	28.57	217	117	6	51	260	139	324	7e-19	85.9
adi_v1.16445	sp|Q9NTG1|PKDRE_HUMAN	21.70	470	322	13	4966	5417	1754	2195	1e-18	95.5
adi_v1.14607	sp|Q9NT99|LRC4B_HUMAN	28.44	225	127	6	139	336	80	297	5e-16	82.4
adi_v1.23860	sp|Q9NT68|TEN2_HUMAN	28.22	326	177	15	1364	1676	580	861	7e-20	97.4
adi_v1.05400	sp|Q9NSY1|BMP2K_HUMAN	31.91	235	130	11	10	222	57	283	7e-18	87.4
adi_v1.11241	sp|Q9NSY0|NRBP2_HUMAN	25.66	226	141	8	69	284	92	300	6e-11	64.3
adi_v1.06577	sp|Q9NSV4|DIAP3_HUMAN	25.16	310	213	7	530	831	715	1013	7e-19	92.4
adi_v1.10979	sp|Q9NSK0|KLC4_HUMAN	40.94	149	88	0	643	791	224	372	2e-21	99.4
adi_v1.22514	sp|Q9NSJ1|Z355P_HUMAN	43.86	114	64	0	95	208	315	428	1e-22	97.4
adi_v1.12914	sp|Q9NSI6|BRWD1_HUMAN	22.22	216	156	4	243	447	194	408	3e-14	75.5
adi_v1.23023	sp|Q9NSE7|ABCCD_HUMAN	25.00	204	126	4	13	197	26	221	2e-13	72.0
adi_v1.02874	sp|Q9NSE4|SYIM_HUMAN	37.24	145	87	3	33	177	101	241	1e-21	92.8
adi_v1.17552	sp|Q9NSD7|RL3R1_HUMAN	22.42	339	195	11	44	337	98	413	3e-09	57.8
adi_v1.24615	sp|Q9NSD5|S6A13_HUMAN	42.74	124	71	0	428	551	277	400	3e-20	94.7
adi_v1.14072	sp|Q9NSD4|ZN275_HUMAN	31.65	158	87	1	488	624	130	287	3e-21	97.4
adi_v1.12088	sp|Q9NSA2|KCND1_HUMAN	43.04	79	36	3	10	82	41	116	8e-09	55.1
adi_v1.06865	sp|Q9NSA0|S22AB_HUMAN	26.80	388	273	6	1	385	153	532	9e-22	97.1
adi_v1.00491	sp|Q9NS87|KIF15_HUMAN	30.83	133	85	3	13	139	340	471	7e-06	49.3
adi_v1.16354	sp|Q9NS85|CAH10_HUMAN	29.01	131	86	3	18	142	171	300	3e-15	72.0
adi_v1.14577	sp|Q9NS84|CHST7_HUMAN	25.87	375	206	13	72	390	101	459	1e-13	72.0
adi_v1.22819	sp|Q9NS82|AAA1_HUMAN	23.37	338	232	7	66	391	79	401	7e-13	70.9
adi_v1.00548	sp|Q9NS75|CLTR2_HUMAN	26.47	238	149	8	3	228	2	225	1e-09	58.9
adi_v1.07174	sp|Q9NS66|GP173_HUMAN	25.81	124	91	1	44	166	60	183	2e-06	50.4
adi_v1.12196	sp|Q9NS40|KCNH7_HUMAN	23.13	268	201	3	338	600	612	879	1e-15	80.5
adi_v1.19049	sp|Q9NS18|GLRX2_HUMAN	43.30	97	54	1	30	126	55	150	5e-24	96.3
adi_v1.09590	sp|Q9NS15|LTBP3_HUMAN	34.63	257	143	12	8	249	666	912	6e-23	99.8
adi_v1.02606	sp|Q9NRZ9|HELLS_HUMAN	32.57	175	108	3	878	1046	310	480	2e-19	95.5
adi_v1.00583	sp|Q9NRY4|RHG35_HUMAN	30.51	177	116	3	122	298	1237	1406	8e-22	97.4
adi_v1.23695	sp|Q9NRX2|RM17_HUMAN	43.68	87	44	1	1	82	42	128	2e-18	77.8
adi_v1.19207	sp|Q9NRW4|DUS22_HUMAN	29.75	121	77	4	25	141	22	138	5e-07	46.6
adi_v1.05619	sp|Q9NRW1|RAB6B_HUMAN	38.58	127	77	1	18	144	47	172	1e-19	90.5
adi_v1.01708	sp|Q9NRS4|TMPS4_HUMAN	29.82	218	113	10	1124	1328	192	382	4e-15	79.3
adi_v1.01708	sp|Q9NRR2|TRYG1_HUMAN	30.96	197	123	5	1127	1319	24	211	1e-19	92.0
adi_v1.21761	sp|Q9NRP7|STK36_HUMAN	30.92	262	161	8	894	1150	8	254	4e-20	97.1
adi_v1.22272	sp|Q9NRN5|OLFL3_HUMAN	27.22	158	83	6	44	180	156	302	5e-09	57.4
adi_v1.15988	sp|Q9NRM7|LATS2_HUMAN	40.98	122	53	3	471	574	693	813	3e-19	92.8
adi_v1.05676	sp|Q9NRM0|GTR9_HUMAN	28.09	477	303	14	26	473	55	520	1e-30	124
adi_v1.09399	sp|Q9NRL3|STRN4_HUMAN	30.82	146	78	5	590	718	433	572	2e-10	64.3
adi_v1.09266	sp|Q9NRL2|BAZ1A_HUMAN	43.90	82	46	0	430	511	1116	1197	3e-17	86.3
adi_v1.01613	sp|Q9NRK6|ABCBA_HUMAN	26.50	366	240	10	824	1170	356	711	4e-21	99.4
adi_v1.19517	sp|Q9NRJ7|PCDBG_HUMAN	25.40	500	326	16	1302	1768	67	552	5e-20	97.8
adi_v1.04211	sp|Q9NRH3|TBG2_HUMAN	83.37	451	75	0	1	451	1	451	0.0	823
adi_v1.15195	sp|Q9NRH2|SNRK_HUMAN	28.31	219	139	8	99	299	15	233	1e-20	95.1
adi_v1.07470	sp|Q9NRG7|D39U1_HUMAN	53.44	247	114	1	2	248	73	318	3e-86	263
adi_v1.23107	sp|Q9NRG4|SMYD2_HUMAN	24.03	308	176	12	248	551	14	267	1e-13	73.6
adi_v1.16427	sp|Q9NRG1|PRDC1_HUMAN	35.44	158	60	1	7	122	15	172	3e-27	105
adi_v1.17548	sp|Q9NRF9|DPOE3_HUMAN	74.16	89	23	0	1	89	1	89	3e-44	142
adi_v1.10713	sp|Q9NRF8|PYRG2_HUMAN	73.05	141	37	1	162	301	73	213	3e-67	223
adi_v1.01102	sp|Q9NRD9|DUOX1_HUMAN	31.90	116	70	2	39	146	810	924	3e-11	61.2
adi_v1.01102	sp|Q9NRD8|DUOX2_HUMAN	30.17	116	72	2	39	146	814	928	1e-09	56.2
adi_v1.11849	sp|Q9NRC8|SIR7_HUMAN	24.57	293	155	12	7	290	58	293	3e-11	63.5
adi_v1.02045	sp|Q9NRC6|SPTN5_HUMAN	36.69	169	103	4	29	195	54	220	9e-23	97.8
adi_v1.16741	sp|Q9NRB3|CHSTC_HUMAN	35.53	318	159	11	37	318	98	405	1e-47	167
adi_v1.15366	sp|Q9NRA2|S17A5_HUMAN	33.83	266	169	5	1	263	193	454	2e-38	142
adi_v1.01113	sp|Q9NRA1|PDGFC_HUMAN	37.86	103	56	6	299	395	60	160	3e-08	57.0
adi_v1.13699	sp|Q9NR99|MXRA5_HUMAN	27.82	496	304	26	4	471	2358	2827	2e-20	97.4
adi_v1.01708	sp|Q9NR97|TLR8_HUMAN	32.37	173	114	3	6	175	634	806	5e-10	63.9
adi_v1.14607	sp|Q9NR96|TLR9_HUMAN	23.46	341	208	10	43	336	387	721	2e-08	57.8
adi_v1.12798	sp|Q9NR82|KCNQ5_HUMAN	26.53	377	225	13	133	474	81	440	1e-17	87.4
adi_v1.03561	sp|Q9NR81|ARHG3_HUMAN	25.14	183	128	4	790	972	103	276	2e-06	51.6
adi_v1.03561	sp|Q9NR80|ARHG4_HUMAN	22.43	214	154	5	809	1018	281	486	2e-11	68.6
adi_v1.07792	sp|Q9NR64|KLHL1_HUMAN	30.50	200	110	7	282	461	555	745	3e-15	78.6
adi_v1.23061	sp|Q9NR63|CP26B_HUMAN	23.40	483	317	16	15	473	11	464	2e-18	87.8
adi_v1.06302	sp|Q9NR61|DLL4_HUMAN	29.29	297	156	12	49	330	251	508	7e-22	99.8
adi_v1.05546	sp|Q9NR50|EI2BG_HUMAN	43.36	369	192	6	1	359	84	445	8e-82	260
adi_v1.04625	sp|Q9NR48|ASH1L_HUMAN	39.13	138	79	2	289	421	2125	2262	3e-21	97.1
adi_v1.20712	sp|Q9NR30|DDX21_HUMAN	30.10	289	163	12	57	312	188	470	1e-21	96.3
adi_v1.12517	sp|Q9NR22|ANM8_HUMAN	23.63	364	207	15	168	515	86	394	1e-12	70.9
adi_v1.07632	sp|Q9NR21|PAR11_HUMAN	29.31	116	78	3	1105	1218	114	227	2e-07	54.3
adi_v1.23263	sp|Q9NR20|DYRK4_HUMAN	28.44	211	138	5	4	207	104	308	5e-15	78.6
adi_v1.21322	sp|Q9NR19|ACSA_HUMAN	22.07	512	328	18	344	791	137	641	2e-13	73.9
adi_v1.24685	sp|Q9NR16|C163B_HUMAN	23.57	560	372	15	599	1128	690	1223	3e-20	97.8
adi_v1.16599	sp|Q9NR11|ZN302_HUMAN	32.66	199	113	5	300	498	300	477	2e-19	92.0
adi_v1.16599	sp|Q9NQZ8|ZNF71_HUMAN	37.86	140	80	3	312	451	353	485	7e-18	87.0
adi_v1.17696	sp|Q9NQX6|ZN331_HUMAN	26.64	259	158	4	353	609	125	353	3e-21	97.4
adi_v1.05106	sp|Q9NQX4|MYO5C_HUMAN	37.26	722	413	14	17	711	68	776	7e-130	448
adi_v1.05922	sp|Q9NQX3|GEPH_HUMAN	52.14	468	210	4	176	637	274	733	3e-157	474
adi_v1.11148	sp|Q9NQX1|PRDM5_HUMAN	32.77	177	87	2	262	409	369	542	2e-22	99.8
adi_v1.11148	sp|Q9NQX0|PRDM6_HUMAN	35.37	82	53	0	328	409	473	554	1e-14	75.9
adi_v1.12196	sp|Q9NQW8|CNGB3_HUMAN	25.45	275	186	9	340	604	398	663	7e-20	94.0
adi_v1.01419	sp|Q9NQW7|XPP1_HUMAN	41.38	58	34	0	146	203	565	622	8e-11	60.8
adi_v1.14072	sp|Q9NQV7|PRDM9_HUMAN	34.84	155	87	3	2	145	255	406	3e-19	92.8
adi_v1.16599	sp|Q9NQV6|PRD10_HUMAN	29.06	203	126	4	330	530	519	705	8e-21	97.8
adi_v1.14804	sp|Q9NQU5|PAK6_HUMAN	27.11	284	177	8	7	286	410	667	9e-20	95.1
adi_v1.00491	sp|Q9NQT8|KI13B_HUMAN	35.39	178	104	3	5	178	322	492	5e-21	97.8
adi_v1.07174	sp|Q9NQS5|GPR84_HUMAN	28.09	178	117	4	26	199	40	210	2e-10	63.2
adi_v1.22095	sp|Q9NQR4|NIT2_HUMAN	40.74	81	48	0	1	81	190	270	4e-18	76.6
adi_v1.04625	sp|Q9NQR1|SETD8_HUMAN	32.03	128	79	3	299	419	251	377	2e-12	68.2
adi_v1.09596	sp|Q9NQP4|PFD4_HUMAN	44.95	109	49	1	11	119	11	108	4e-19	85.5
adi_v1.14564	sp|Q9NQI0|DDX4_HUMAN	24.01	379	219	11	87	425	295	644	2e-20	95.1
adi_v1.09622	sp|Q9NQH7|XPP3_HUMAN	44.40	241	126	4	214	452	270	504	2e-56	197
adi_v1.05593	sp|Q9NQG6|MID51_HUMAN	28.06	253	157	10	59	298	179	419	2e-17	85.1
adi_v1.16059	sp|Q9NQF3|SERHL_HUMAN	26.43	140	96	5	43	178	15	151	1e-06	48.1
adi_v1.04644	sp|Q9NQE9|HINT3_HUMAN	29.63	108	63	4	362	462	49	150	4e-09	55.8
adi_v1.16445	sp|Q9NQE7|TSSP_HUMAN	47.71	153	79	1	995	1146	56	208	1e-37	153
adi_v1.08828	sp|Q9NQA5|TRPV5_HUMAN	30.30	165	87	7	853	1008	455	600	2e-09	62.8
adi_v1.09711	sp|Q9NQ94|A1CF_HUMAN	26.91	431	228	18	76	458	136	527	8e-16	79.7
adi_v1.10194	sp|Q9NQ90|ANO2_HUMAN	37.14	70	44	0	217	286	581	650	4e-09	58.5
adi_v1.12091	sp|Q9NQ87|HEYL_HUMAN	38.61	101	58	3	20	118	42	140	1e-11	62.4
adi_v1.23949	sp|Q9NQ86|TRI36_HUMAN	22.15	325	201	6	4	283	21	338	2e-18	91.3
adi_v1.24587	sp|Q9NQ69|LHX9_HUMAN	38.71	62	38	0	264	325	263	324	1e-07	52.4
adi_v1.20273	sp|Q9NQ38|ISK5_HUMAN	25.69	401	245	14	1147	1533	111	472	5e-11	68.2
adi_v1.14680	sp|Q9NQ36|SCUB2_HUMAN	34.50	171	100	5	1390	1551	44	211	1e-19	95.9
adi_v1.22366	sp|Q9NQ11|AT132_HUMAN	23.66	410	235	11	510	867	628	1011	1e-15	81.6
adi_v1.11148	sp|Q9NQ03|SCRT2_HUMAN	39.13	138	78	2	269	406	155	286	2e-22	96.7
adi_v1.24060	sp|Q9NPY3|C1QR1_HUMAN	36.84	209	105	14	320	513	271	467	4e-20	96.3
adi_v1.06322	sp|Q9NPR9|GP108_HUMAN	36.46	384	168	10	97	413	146	520	5e-60	206
adi_v1.04547	sp|Q9NPP4|NLRC4_HUMAN	23.92	372	246	12	560	921	166	510	3e-15	81.6
adi_v1.02765	sp|Q9NPI1|BRD7_HUMAN	30.69	101	70	0	965	1065	133	233	3e-08	57.8
adi_v1.19517	sp|Q9NPG4|PCD12_HUMAN	25.00	512	308	21	1806	2257	184	679	3e-20	99.4
adi_v1.23148	sp|Q9NPG2|NGB_HUMAN	33.33	141	91	3	65	204	9	147	8e-17	75.1
adi_v1.16741	sp|Q9NPF2|CHSTB_HUMAN	35.85	265	152	8	70	318	81	343	5e-51	175
adi_v1.17696	sp|Q9NPC7|MYNN_HUMAN	31.39	223	135	5	361	574	304	517	8e-20	93.6
adi_v1.20359	sp|Q9NPC2|KCNK9_HUMAN	50.78	258	122	4	1	257	1	254	6e-80	251
adi_v1.06392	sp|Q9NPB9|ACKR4_HUMAN	29.03	186	125	4	20	201	47	229	2e-09	58.2
adi_v1.00832	sp|Q9NPB8|GPCP1_HUMAN	38.98	59	28	1	60	110	318	376	4e-06	44.7
adi_v1.01102	sp|Q9NPB3|CABP2_HUMAN	40.52	116	61	3	1	111	107	219	4e-22	88.2
adi_v1.22514	sp|Q9NPA5|ZF64A_HUMAN	33.33	174	114	2	111	283	227	399	6e-23	99.8
adi_v1.07835	sp|Q9NP95|FGF20_HUMAN	32.87	143	74	4	100	234	75	203	7e-16	74.7
adi_v1.00051	sp|Q9NP94|S39A2_HUMAN	28.77	292	167	6	29	299	38	309	9e-19	84.3
adi_v1.24615	sp|Q9NP91|S6A20_HUMAN	48.44	64	33	0	428	491	239	302	2e-11	66.6
adi_v1.11241	sp|Q9NP90|RAB9B_HUMAN	28.21	156	106	4	322	473	8	161	9e-16	76.6
adi_v1.04492	sp|Q9NP87|DPOLM_HUMAN	23.32	283	164	4	11	240	181	463	1e-22	96.3
adi_v1.01102	sp|Q9NP86|CABP5_HUMAN	42.24	116	62	3	1	111	57	172	4e-23	90.1
adi_v1.07293	sp|Q9NP85|PODO_HUMAN	28.74	167	116	2	1	165	124	289	3e-15	73.9
adi_v1.23433	sp|Q9NP81|SYSM_HUMAN	30.14	355	230	11	124	474	158	498	2e-48	176
adi_v1.14365	sp|Q9NP78|ABCB9_HUMAN	30.49	246	153	6	336	567	497	738	1e-19	94.7
adi_v1.05619	sp|Q9NP72|RAB18_HUMAN	42.99	107	58	3	34	139	58	162	1e-17	84.3
adi_v1.08828	sp|Q9NP71|MLXPL_HUMAN	35.02	277	146	7	1281	1557	81	323	5e-33	139
adi_v1.02560	sp|Q9NP60|IRPL2_HUMAN	27.13	188	95	7	138	285	170	355	9e-08	54.7
adi_v1.18394	sp|Q9NP58|ABCB6_HUMAN	27.50	240	158	4	443	668	596	833	1e-20	98.6
adi_v1.15761	sp|Q9NP56|PDE7B_HUMAN	25.93	189	128	5	488	670	154	336	1e-11	67.0
adi_v1.05956	sp|Q9NNZ3|DNJC4_HUMAN	37.80	82	47	1	3	84	19	96	5e-12	61.2
adi_v1.18953	sp|Q9NNX6|CD209_HUMAN	29.71	138	90	3	80	213	246	380	3e-17	80.9
adi_v1.13775	sp|Q9NNW7|TRXR2_HUMAN	63.01	392	145	0	69	460	131	522	0.0	536
adi_v1.02070	sp|Q9HDC5|JPH1_HUMAN	31.03	145	94	4	1251	1392	4	145	2e-13	75.1
adi_v1.03839	sp|Q9HD67|MYO10_HUMAN	30.21	96	60	2	152	242	1213	1306	5e-09	56.6
adi_v1.06756	sp|Q9HD45|TM9S3_HUMAN	30.77	104	71	1	120	223	266	368	1e-13	70.1
adi_v1.22685	sp|Q9HD43|PTPRH_HUMAN	32.35	170	109	3	1420	1588	799	963	2e-20	98.2
adi_v1.01670	sp|Q9HD20|AT131_HUMAN	23.05	269	160	10	20	266	525	768	7e-06	47.4
adi_v1.11148	sp|Q9HCZ1|ZN334_HUMAN	42.59	108	62	0	302	409	239	346	3e-20	92.8
adi_v1.08917	sp|Q9HCX4|TRPC7_HUMAN	26.03	292	161	11	30	282	465	740	2e-14	77.0
adi_v1.11148	sp|Q9HCX3|ZN304_HUMAN	38.39	112	69	0	298	409	249	360	2e-18	87.8
adi_v1.20307	sp|Q9HCU4|CELR2_HUMAN	32.37	207	129	6	4044	4243	283	485	7e-19	95.5
adi_v1.13189	sp|Q9HCU0|CD248_HUMAN	33.33	135	81	5	101	234	224	350	1e-14	77.4
adi_v1.07835	sp|Q9HCT0|FGF22_HUMAN	25.00	120	89	1	100	219	51	169	5e-07	48.5
adi_v1.10348	sp|Q9HCS5|E41LA_HUMAN	36.79	193	105	6	90	273	171	355	6e-27	113
adi_v1.09091	sp|Q9HCS2|CP4FC_HUMAN	25.14	354	244	10	723	1063	138	483	8e-21	97.4
adi_v1.14932	sp|Q9HCR9|PDE11_HUMAN	29.56	203	136	3	94	295	686	882	1e-19	91.7
adi_v1.19848	sp|Q9HCP0|KC1G1_HUMAN	27.75	209	131	6	20	212	43	247	6e-12	63.9
adi_v1.13491	sp|Q9HCM9|TRI39_HUMAN	20.62	194	130	7	124	305	48	229	3e-06	50.1
adi_v1.10348	sp|Q9HCM4|E41L5_HUMAN	37.23	188	114	2	89	274	194	379	4e-33	132
adi_v1.11148	sp|Q9HCL3|ZFP14_HUMAN	38.36	146	87	1	261	406	304	446	1e-22	99.8
adi_v1.16039	sp|Q9HCL0|PCD18_HUMAN	28.24	471	281	18	1124	1550	202	659	2e-20	99.8
adi_v1.16914	sp|Q9HCK8|CHD8_HUMAN	30.21	192	110	5	1412	1597	927	1100	4e-13	75.1
adi_v1.18010	sp|Q9HCK5|AGO4_HUMAN	61.57	242	83	2	1	232	331	572	2e-100	313
adi_v1.22685	sp|Q9HCK4|ROBO2_HUMAN	25.65	577	350	24	7	520	263	823	2e-20	98.6
adi_v1.09617	sp|Q9HCK0|ZBT26_HUMAN	29.82	114	77	2	31	144	19	129	4e-09	58.5
adi_v1.16806	sp|Q9HCJ6|VAT1L_HUMAN	27.30	348	207	13	1460	1778	51	381	5e-19	92.0
adi_v1.14839	sp|Q9HCJ3|RAVR2_HUMAN	25.58	172	118	3	32	199	144	309	2e-10	62.0
adi_v1.14607	sp|Q9HCJ2|LRC4C_HUMAN	31.50	200	105	4	139	336	70	239	4e-17	85.9
adi_v1.21715	sp|Q9HCJ0|TNR6C_HUMAN	50.60	83	41	0	1014	1096	1513	1595	1e-20	98.6
adi_v1.01051	sp|Q9HCI6|K1586_HUMAN	22.20	509	312	15	278	772	316	754	1e-13	76.3
adi_v1.10560	sp|Q9HCH5|SYTL2_HUMAN	42.86	112	58	2	586	692	815	925	2e-14	76.6
adi_v1.09935	sp|Q9HCG7|GBA2_HUMAN	48.29	849	325	11	59	838	81	884	0.0	699
adi_v1.16599	sp|Q9HCG1|ZN160_HUMAN	41.41	128	69	2	300	427	697	818	1e-19	93.6
adi_v1.24120	sp|Q9HCF6|TRPM3_HUMAN	51.85	135	63	2	275	408	417	550	3e-29	121
adi_v1.10194	sp|Q9HCE9|ANO8_HUMAN	29.92	254	146	7	55	281	211	459	6e-18	86.3
adi_v1.08889	sp|Q9HCE7|SMUF1_HUMAN	27.27	187	122	4	818	995	569	750	1e-11	68.6
adi_v1.02070	sp|Q9HCE6|ARGAL_HUMAN	23.24	185	113	5	786	944	335	516	1e-07	56.6
adi_v1.09005	sp|Q9HCE1|MOV10_HUMAN	30.74	231	123	6	2023	2237	733	942	5e-18	90.9
adi_v1.13854	sp|Q9HCE0|EPG5_HUMAN	30.14	2170	1336	43	288	2398	316	2364	0.0	912
adi_v1.24608	sp|Q9HCD6|TANC2_HUMAN	35.91	181	116	0	342	522	1048	1228	2e-19	94.4
adi_v1.09174	sp|Q9HCC9|LST2_HUMAN	36.36	66	39	1	565	630	811	873	2e-07	53.9
adi_v1.00832	sp|Q9HCC8|GDPD2_HUMAN	37.50	72	45	0	60	131	224	295	1e-09	55.5
adi_v1.12091	sp|Q9HCC6|HES4_HUMAN	46.02	113	57	2	19	129	32	142	4e-24	97.1
adi_v1.17330	sp|Q9HCC0|MCCB_HUMAN	32.28	189	117	4	1	183	51	234	4e-17	79.3
adi_v1.03981	sp|Q9HCB6|SPON1_HUMAN	28.62	283	142	9	971	1249	494	720	5e-20	98.2
adi_v1.12503	sp|Q9HC98|NEK6_HUMAN	26.19	294	195	8	757	1047	33	307	6e-21	95.5
adi_v1.06151	sp|Q9HC84|MUC5B_HUMAN	26.91	275	166	13	4405	4663	424	679	8e-10	65.9
adi_v1.22514	sp|Q9HC78|ZBT20_HUMAN	41.44	111	65	0	169	279	576	686	2e-22	98.2
adi_v1.12207	sp|Q9HC58|NCKX3_HUMAN	52.38	189	90	0	60	248	82	270	2e-55	197
adi_v1.16039	sp|Q9HC56|PCDH9_HUMAN	27.22	327	221	7	523	837	434	755	5e-19	95.1
adi_v1.12676	sp|Q9HC36|MRM3_HUMAN	32.92	240	120	5	1	200	173	411	2e-37	136
adi_v1.12359	sp|Q9HC35|EMAL4_HUMAN	36.19	257	137	5	336	573	288	536	3e-43	166
adi_v1.23372	sp|Q9HC29|NOD2_HUMAN	35.96	203	130	0	949	1151	819	1021	7e-21	99.8
adi_v1.06769	sp|Q9HC21|TPC_HUMAN	29.32	191	118	3	23	204	124	306	5e-21	90.1
adi_v1.06489	sp|Q9HC10|OTOF_HUMAN	38.53	109	51	3	645	740	1859	1964	3e-13	73.9
adi_v1.15907	sp|Q9HBZ2|ARNT2_HUMAN	24.01	354	200	13	29	323	72	415	2e-20	95.5
adi_v1.16037	sp|Q9HBY8|SGK2_HUMAN	28.09	267	172	7	5	269	88	336	4e-23	98.6
adi_v1.02959	sp|Q9HBX9|RXFP1_HUMAN	28.12	256	159	8	54	289	32	282	3e-17	85.1
adi_v1.14607	sp|Q9HBX8|LGR6_HUMAN	24.62	333	232	5	155	485	95	410	3e-19	93.2
adi_v1.09996	sp|Q9HBW9|AGRL4_HUMAN	32.27	251	136	5	397	615	422	670	2e-17	87.4
adi_v1.01708	sp|Q9HBW1|LRRC4_HUMAN	28.18	220	125	5	1	193	137	350	2e-16	84.3
adi_v1.06547	sp|Q9HBW0|LPAR2_HUMAN	26.19	294	184	13	23	303	67	340	1e-09	58.2
adi_v1.16599	sp|Q9HBT8|Z286A_HUMAN	39.07	151	80	4	300	450	374	512	9e-22	99.4
adi_v1.16599	sp|Q9HBT7|ZN287_HUMAN	35.76	165	89	5	358	522	350	497	2e-16	83.6
adi_v1.19517	sp|Q9HBT6|CAD20_HUMAN	27.36	402	253	14	695	1064	221	615	7e-20	97.4
adi_v1.01708	sp|Q9HBL6|LRTM1_HUMAN	25.70	179	128	2	16	192	55	230	1e-09	61.6
adi_v1.24166	sp|Q9HBL0|TENS1_HUMAN	32.18	174	114	2	7	180	5	174	3e-24	103
adi_v1.05255	sp|Q9HBK9|AS3MT_HUMAN	33.33	108	62	2	47	144	74	181	3e-11	62.8
adi_v1.23496	sp|Q9HBI6|CP4FB_HUMAN	34.07	182	111	5	239	416	313	489	7e-22	98.2
adi_v1.03763	sp|Q9HBH9|MKNK2_HUMAN	25.71	315	202	10	82	371	88	395	3e-19	91.3
adi_v1.02928	sp|Q9HBH5|RDH14_HUMAN	33.55	152	88	2	38	176	41	192	2e-14	72.4
adi_v1.07064	sp|Q9HBH1|DEFM_HUMAN	41.71	175	97	1	52	226	69	238	2e-44	151
adi_v1.01189	sp|Q9HBH0|RHOF_HUMAN	29.41	187	116	5	198	370	20	204	2e-20	88.6
adi_v1.08971	sp|Q9HBG6|IF122_HUMAN	42.25	71	40	1	290	360	14	83	7e-11	63.9
adi_v1.15164	sp|Q9HBG4|VPP4_HUMAN	53.02	464	198	7	1	457	67	517	6e-165	498
adi_v1.16599	sp|Q9HBE1|PATZ1_HUMAN	30.57	193	105	5	310	491	343	517	2e-16	83.2
adi_v1.19517	sp|Q9HBB8|CDHR5_HUMAN	30.15	262	127	11	2847	3082	107	338	4e-12	72.4
adi_v1.07879	sp|Q9HBA9|FOH1B_HUMAN	41.94	434	236	7	342	764	2	430	1e-110	363
adi_v1.08828	sp|Q9HBA0|TRPV4_HUMAN	23.11	212	131	6	834	1022	555	757	9e-07	54.3
adi_v1.17552	sp|Q9HB89|NMUR1_HUMAN	27.07	314	204	9	44	337	77	385	1e-10	62.0
adi_v1.01290	sp|Q9HB75|PIDD1_HUMAN	36.17	188	104	4	16	192	113	295	3e-20	96.7
adi_v1.09091	sp|Q9HB55|CP343_HUMAN	34.10	173	109	3	120	291	286	454	5e-21	97.8
adi_v1.03839	sp|Q9HB21|PKHA1_HUMAN	35.29	102	63	1	144	242	184	285	7e-14	70.1
adi_v1.03839	sp|Q9HB19|PKHA2_HUMAN	32.69	104	59	2	154	249	201	301	5e-11	62.0
adi_v1.20359	sp|Q9HB15|KCNKC_HUMAN	30.57	265	158	6	7	247	38	300	5e-31	121
adi_v1.20359	sp|Q9HB14|KCNKD_HUMAN	30.00	270	165	5	1	247	13	281	9e-32	123
adi_v1.23129	sp|Q9HAZ2|PRD16_HUMAN	34.46	148	95	2	444	589	304	451	1e-19	94.4
adi_v1.05400	sp|Q9HAZ1|CLK4_HUMAN	28.88	232	125	7	3	203	158	380	4e-20	93.6
adi_v1.04390	sp|Q9HAY6|BCDO1_HUMAN	21.23	537	349	18	25	508	6	521	1e-12	69.7
adi_v1.18710	sp|Q9HAW9|UD18_HUMAN	26.86	443	290	9	52	477	36	461	5e-45	169
adi_v1.18710	sp|Q9HAW8|UD110_HUMAN	27.71	433	299	7	52	477	36	461	3e-45	170
adi_v1.18710	sp|Q9HAW7|UD17_HUMAN	26.96	434	301	7	52	477	36	461	5e-45	169
adi_v1.13624	sp|Q9HAV7|GRPE1_HUMAN	54.13	218	85	6	19	227	5	216	1e-64	203
adi_v1.10485	sp|Q9HAV0|GBB4_HUMAN	31.46	213	134	6	334	535	129	340	6e-20	91.7
adi_v1.10202	sp|Q9HAU8|RNPL1_HUMAN	48.61	72	36	1	1	71	39	110	3e-17	77.8
adi_v1.08889	sp|Q9HAU4|SMUF2_HUMAN	27.45	204	132	5	801	995	545	741	4e-12	70.1
adi_v1.18088	sp|Q9HAT2|SIAE_HUMAN	41.80	500	270	8	37	533	26	507	2e-130	394
adi_v1.00882	sp|Q9HAS3|S28A3_HUMAN	42.55	235	133	2	67	300	117	350	2e-42	159
adi_v1.22272	sp|Q9HAR2|AGRL3_HUMAN	35.21	142	85	5	44	182	156	293	1e-17	85.1
adi_v1.23864	sp|Q9HAQ2|KIF9_HUMAN	33.24	349	201	9	43	389	52	370	3e-46	180
adi_v1.08136	sp|Q9HAP6|LIN7B_HUMAN	45.83	48	25	1	90	136	117	164	2e-06	48.9
adi_v1.08828	sp|Q9HAP2|MLXIP_HUMAN	52.04	98	39	3	2264	2358	725	817	3e-18	92.0
adi_v1.16599	sp|Q9HAH1|ZN556_HUMAN	25.98	281	141	7	286	522	192	449	2e-21	97.4
adi_v1.01102	sp|Q9HAE3|EFCB1_HUMAN	29.47	95	57	3	57	142	77	170	3e-06	45.1
adi_v1.10485	sp|Q9HAD4|WDR41_HUMAN	31.25	128	79	1	337	455	32	159	2e-08	56.6
adi_v1.01585	sp|Q9HAC7|SUCHY_HUMAN	63.04	46	14	1	1	46	51	93	9e-10	59.3
adi_v1.16057	sp|Q9HA65|TBC17_HUMAN	29.89	184	124	2	803	983	375	556	4e-21	98.6
adi_v1.09551	sp|Q9HA47|UCK1_HUMAN	50.47	212	97	2	76	280	21	231	4e-66	221
adi_v1.05191	sp|Q9H9V9|JMJD4_HUMAN	34.09	132	59	4	2	122	226	340	2e-12	65.5
adi_v1.20224	sp|Q9H9P8|L2HDH_HUMAN	60.74	163	64	0	15	177	301	463	2e-57	189
adi_v1.07657	sp|Q9H9L4|KANL2_HUMAN	38.24	353	192	10	28	360	28	374	8e-52	190
adi_v1.18181	sp|Q9H9J4|UBP42_HUMAN	25.09	271	132	10	1086	1345	195	405	3e-11	68.9
adi_v1.18010	sp|Q9H9G7|AGO3_HUMAN	61.25	240	85	1	1	232	342	581	1e-102	319
adi_v1.12346	sp|Q9H9F9|ARP5_HUMAN	51.75	114	49	2	439	546	413	526	1e-29	122
adi_v1.01706	sp|Q9H9E1|ANRA2_HUMAN	30.97	155	105	2	201	354	136	289	8e-14	73.2
adi_v1.11148	sp|Q9H9D4|ZN408_HUMAN	32.37	173	81	4	269	409	353	521	2e-22	99.8
adi_v1.24608	sp|Q9H9B1|EHMT1_HUMAN	31.28	243	155	4	368	605	745	980	9e-21	99.0
adi_v1.00469	sp|Q9H9A6|LRC40_HUMAN	32.88	222	123	5	192	390	35	253	4e-18	88.2
adi_v1.12236	sp|Q9H974|QTRD1_HUMAN	26.50	283	159	5	93	326	124	406	4e-23	99.4
adi_v1.13116	sp|Q9H967|WDR76_HUMAN	33.19	229	115	3	59	252	292	517	6e-35	132
adi_v1.06617	sp|Q9H963|ZN702_HUMAN	41.74	115	67	0	290	404	1	115	1e-23	97.1
adi_v1.04844	sp|Q9H936|GHC1_HUMAN	26.34	205	117	5	6	184	12	208	6e-10	58.2
adi_v1.24602	sp|Q9H903|MTD2L_HUMAN	44.89	225	105	7	1	213	127	344	3e-40	150
adi_v1.12122	sp|Q9H8Y1|VRTN_HUMAN	27.16	243	150	8	23	256	21	245	1e-14	79.0
adi_v1.00265	sp|Q9H8W5|TRI45_HUMAN	21.49	498	349	10	520	989	15	498	8e-21	99.4
adi_v1.01580	sp|Q9H8V3|ECT2_HUMAN	31.82	286	170	9	5	271	62	341	3e-31	129
adi_v1.23920	sp|Q9H8M2|BRD9_HUMAN	42.50	80	45	1	286	364	161	240	4e-11	66.6
adi_v1.08511	sp|Q9H8M1|CQ10B_HUMAN	65.19	135	47	0	1	135	88	222	1e-64	201
adi_v1.18017	sp|Q9H8H2|DDX31_HUMAN	39.01	141	81	3	125	263	255	392	7e-22	95.9
adi_v1.17696	sp|Q9H8G1|ZN430_HUMAN	27.42	248	168	4	368	609	186	427	8e-19	90.1
adi_v1.20436	sp|Q9H853|TBA4B_HUMAN	83.42	193	25	1	23	208	20	212	2e-105	314
adi_v1.12217	sp|Q9H845|ACAD9_HUMAN	50.00	318	152	4	34	347	214	528	8e-95	298
adi_v1.02841	sp|Q9H819|DJC18_HUMAN	55.84	77	33	1	3	78	81	157	2e-20	90.5
adi_v1.12914	sp|Q9H808|TLE6_HUMAN	24.07	162	101	5	360	517	386	529	8e-07	51.2
adi_v1.05799	sp|Q9H7Z6|KAT8_HUMAN	49.85	335	146	4	365	681	118	448	3e-104	328
adi_v1.04381	sp|Q9H7X3|ZN696_HUMAN	50.00	76	36	1	340	415	186	259	2e-17	83.6
adi_v1.11148	sp|Q9H7R5|ZN665_HUMAN	38.33	120	71	1	261	380	497	613	1e-21	97.1
adi_v1.16599	sp|Q9H7R0|ZN442_HUMAN	27.84	291	185	7	298	588	138	403	3e-21	98.2
adi_v1.03561	sp|Q9H7P9|PKHG2_HUMAN	25.36	209	141	6	819	1023	109	306	2e-08	58.9
adi_v1.09596	sp|Q9H7H0|MET17_HUMAN	34.37	451	241	13	141	570	40	456	5e-78	257
adi_v1.18152	sp|Q9H7F4|T185B_HUMAN	44.19	129	58	4	9	125	224	350	3e-25	98.6
adi_v1.22366	sp|Q9H7F0|AT133_HUMAN	23.01	439	250	13	487	871	611	1015	2e-14	77.8
adi_v1.08971	sp|Q9H7D7|WDR26_HUMAN	30.21	96	60	3	261	349	370	465	3e-06	48.9
adi_v1.23814	sp|Q9H7D0|DOCK5_HUMAN	27.72	202	126	6	24	212	1362	1556	3e-09	57.8
adi_v1.23107	sp|Q9H7B4|SMYD3_HUMAN	35.14	111	60	2	464	564	181	289	5e-13	71.2
adi_v1.23236	sp|Q9H777|RNZ1_HUMAN	44.32	176	93	3	20	191	148	322	1e-39	141
adi_v1.17729	sp|Q9H773|DCTP1_HUMAN	52.48	141	57	2	5	135	3	143	8e-46	150
adi_v1.05197	sp|Q9H765|ASB8_HUMAN	35.58	163	101	3	344	506	34	192	2e-18	87.4
adi_v1.01708	sp|Q9H756|LRC19_HUMAN	28.31	166	115	2	15	180	53	214	1e-10	64.7
adi_v1.16599	sp|Q9H707|ZN552_HUMAN	31.86	204	95	3	312	515	239	398	2e-21	96.7
adi_v1.08971	sp|Q9H6Y2|WDR55_HUMAN	30.40	125	81	4	241	360	33	156	1e-05	47.4
adi_v1.23429	sp|Q9H6X2|ANTR1_HUMAN	26.09	230	151	10	238	459	2	220	3e-10	62.0
adi_v1.03091	sp|Q9H6T3|RPAP3_HUMAN	27.67	206	128	5	28	233	129	313	6e-08	56.6
adi_v1.14718	sp|Q9H6S0|YTDC2_HUMAN	44.55	110	58	2	333	440	190	298	2e-15	81.3
adi_v1.02059	sp|Q9H6R3|ACSS3_HUMAN	23.20	375	263	10	95	448	144	514	3e-19	92.8
adi_v1.14718	sp|Q9H6R0|DHX33_HUMAN	49.11	112	56	1	329	440	67	177	5e-18	89.0
adi_v1.03839	sp|Q9H6Q3|SLAP2_HUMAN	38.27	81	42	4	15	87	96	176	2e-07	50.8
adi_v1.04953	sp|Q9H6P5|TASP1_HUMAN	36.09	133	72	3	14	136	68	197	5e-13	65.5
adi_v1.08017	sp|Q9H6N6|MYH16_HUMAN	40.83	360	213	0	40	399	723	1082	2e-36	144
adi_v1.14635	sp|Q9H6B9|EPHX3_HUMAN	57.63	59	25	0	1	59	100	158	3e-16	75.1
adi_v1.02560	sp|Q9H6B4|CLMP_HUMAN	32.58	132	80	3	165	287	94	225	3e-07	52.8
adi_v1.04658	sp|Q9H6A0|DEN2D_HUMAN	28.43	204	129	5	3	193	97	296	3e-17	80.1
adi_v1.01051	sp|Q9H672|ASB7_HUMAN	29.66	236	155	7	1283	1512	25	255	5e-20	94.0
adi_v1.09394	sp|Q9H649|NSUN3_HUMAN	34.46	177	88	8	282	438	113	281	1e-13	71.6
adi_v1.22278	sp|Q9H628|RERGL_HUMAN	27.69	130	86	4	52	173	43	172	7e-08	50.8
adi_v1.21929	sp|Q9H611|PIF1_HUMAN	30.05	193	102	4	629	820	473	633	1e-14	77.8
adi_v1.08670	sp|Q9H5Z1|DHX35_HUMAN	37.17	113	63	2	23	134	26	131	4e-14	75.1
adi_v1.02959	sp|Q9H5Y7|SLIK6_HUMAN	36.24	149	87	2	141	282	337	484	6e-14	74.7
adi_v1.23635	sp|Q9H5L6|THAP9_HUMAN	26.34	262	164	11	709	963	208	447	4e-10	63.9
adi_v1.09617	sp|Q9H5J0|ZBTB3_HUMAN	33.58	137	77	5	27	160	56	181	1e-11	66.6
adi_v1.04625	sp|Q9H5I1|SUV92_HUMAN	38.85	139	77	4	294	424	239	377	8e-21	93.6
adi_v1.22514	sp|Q9H5H4|ZN768_HUMAN	42.98	114	65	0	112	225	426	539	4e-23	99.8
adi_v1.06519	sp|Q9H583|HEAT1_HUMAN	28.57	133	95	0	126	258	294	426	6e-11	63.2
adi_v1.11472	sp|Q9H560|ANR19_HUMAN	26.51	249	149	1	917	1165	40	254	8e-16	79.3
adi_v1.03763	sp|Q9H521|YM006_HUMAN	45.61	57	31	0	546	602	2	58	8e-06	45.8
adi_v1.10048	sp|Q9H511|KLH31_HUMAN	31.47	197	123	6	287	474	419	612	5e-18	87.4
adi_v1.16599	sp|Q9H4Z2|ZN335_HUMAN	28.33	233	123	9	312	522	464	674	3e-18	89.7
adi_v1.17189	sp|Q9H4Y5|GSTO2_HUMAN	38.30	235	134	7	6	232	11	242	7e-47	158
adi_v1.23579	sp|Q9H4T2|ZSC16_HUMAN	37.30	126	74	1	40	165	228	348	2e-22	99.0
adi_v1.00273	sp|Q9H4L7|SMRCD_HUMAN	58.49	53	20	1	402	452	487	539	2e-12	69.7
adi_v1.05717	sp|Q9H4K7|MTG2_HUMAN	39.56	91	54	1	88	177	225	315	2e-13	71.2
adi_v1.16059	sp|Q9H4I8|SEHL2_HUMAN	27.21	136	92	5	47	178	19	151	4e-06	47.4
adi_v1.07645	sp|Q9H4I0|RD21L_HUMAN	41.77	79	43	2	502	578	476	553	7e-09	58.2
adi_v1.10348	sp|Q9H4G0|E41L1_HUMAN	48.08	52	26	1	37	87	99	150	1e-07	53.5
adi_v1.20273	sp|Q9H4F8|SMOC1_HUMAN	32.50	200	109	8	751	930	93	286	6e-16	82.8
adi_v1.14911	sp|Q9H4E5|RHOJ_HUMAN	26.82	179	111	6	9	171	22	196	3e-17	77.0
adi_v1.13267	sp|Q9H4D0|CSTN2_HUMAN	28.75	160	106	3	638	791	96	253	9e-09	60.5
adi_v1.02941	sp|Q9H4B8|DPEP3_HUMAN	37.76	339	154	6	40	331	83	411	2e-73	238
adi_v1.15160	sp|Q9H4B7|TBB1_HUMAN	79.47	190	39	0	2	191	56	245	2e-99	298
adi_v1.19848	sp|Q9H4B4|PLK3_HUMAN	30.89	191	125	3	27	212	68	256	2e-23	99.0
adi_v1.02941	sp|Q9H4A9|DPEP2_HUMAN	39.41	340	149	6	39	331	74	403	1e-76	247
adi_v1.12223	sp|Q9H4A4|AMPB_HUMAN	34.11	214	121	7	143	354	160	355	3e-21	98.6
adi_v1.05400	sp|Q9H4A3|WNK1_HUMAN	31.16	199	126	6	10	200	227	422	2e-17	86.3
adi_v1.19010	sp|Q9H477|RBSK_HUMAN	48.39	62	32	0	175	236	261	322	9e-11	60.8
adi_v1.20722	sp|Q9H469|FXL15_HUMAN	27.54	167	117	4	123	285	89	255	2e-11	63.2
adi_v1.20359	sp|Q9H427|KCNKF_HUMAN	45.85	253	134	3	1	253	1	250	3e-62	203
adi_v1.07626	sp|Q9H426|RIMS4_HUMAN	55.62	160	71	0	52	211	84	243	8e-54	178
adi_v1.05400	sp|Q9H422|HIPK3_HUMAN	32.06	209	120	6	4	198	197	397	1e-21	99.8
adi_v1.02841	sp|Q9H3Z4|DNJC5_HUMAN	45.28	106	49	2	2	106	13	110	1e-21	91.3
adi_v1.06946	sp|Q9H3Y6|SRMS_HUMAN	34.97	183	93	6	393	574	223	380	1e-21	98.2
adi_v1.14607	sp|Q9H3W5|LRRN3_HUMAN	23.49	281	165	8	148	389	114	383	5e-09	59.7
adi_v1.05363	sp|Q9H3U7|SMOC2_HUMAN	30.73	218	117	7	3567	3775	104	296	3e-15	82.4
adi_v1.02313	sp|Q9H3U1|UN45A_HUMAN	30.37	135	65	2	175	309	21	126	2e-07	52.4
adi_v1.22685	sp|Q9H3S7|PTN23_HUMAN	36.05	147	80	5	1424	1565	1172	1309	2e-15	82.0
adi_v1.22162	sp|Q9H3S3|TMPS5_HUMAN	38.30	141	80	4	117	253	209	346	2e-23	98.6
adi_v1.03564	sp|Q9H3R1|NDST4_HUMAN	32.09	268	162	7	58	311	594	855	1e-32	129
adi_v1.19379	sp|Q9H3Q3|G3ST2_HUMAN	29.17	192	119	5	42	218	189	378	6e-15	74.3
adi_v1.17552	sp|Q9H3N8|HRH4_HUMAN	23.16	354	203	8	44	334	32	379	3e-20	90.1
adi_v1.07641	sp|Q9H3N1|TMX1_HUMAN	37.50	120	66	5	161	279	26	137	1e-13	70.9
adi_v1.05152	sp|Q9H3M0|KCNF1_HUMAN	35.36	444	223	11	31	417	16	452	9e-70	234
adi_v1.14880	sp|Q9H3K6|BOLA2_HUMAN	34.88	86	50	2	30	115	1	80	2e-09	51.6
adi_v1.01828	sp|Q9H3J6|CL065_HUMAN	30.59	85	56	1	254	338	35	116	1e-06	48.1
adi_v1.05014	sp|Q9H3F6|BACD3_HUMAN	42.27	97	55	1	64	160	31	126	2e-17	81.3
adi_v1.14842	sp|Q9H361|PABP3_HUMAN	30.43	184	109	3	15	180	188	370	3e-20	91.3
adi_v1.12865	sp|Q9H339|O51B5_HUMAN	23.42	222	154	5	1	212	1	216	3e-06	48.1
adi_v1.04761	sp|Q9H334|FOXP1_HUMAN	43.53	85	43	1	86	170	459	538	3e-19	90.9
adi_v1.10348	sp|Q9H329|E41LB_HUMAN	32.42	219	142	3	87	301	234	450	9e-31	125
adi_v1.11132	sp|Q9H324|ATS10_HUMAN	26.09	414	239	15	642	1000	89	490	8e-21	98.6
adi_v1.10485	sp|Q9H2Y7|ZN106_HUMAN	24.11	282	199	8	344	615	1527	1803	7e-20	94.7
adi_v1.11413	sp|Q9H2X9|S12A5_HUMAN	33.16	190	115	4	260	439	411	598	2e-18	90.5
adi_v1.14804	sp|Q9H2X6|HIPK2_HUMAN	28.26	230	129	7	4	220	199	405	4e-14	77.4
adi_v1.01273	sp|Q9H2X3|CLC4M_HUMAN	33.08	130	79	6	370	492	267	395	2e-13	72.8
adi_v1.21381	sp|Q9H2W6|RM46_HUMAN	29.19	209	119	6	1	188	9	209	5e-14	68.6
adi_v1.19427	sp|Q9H2V7|SPNS1_HUMAN	37.66	77	46	1	33	107	103	179	2e-07	48.5
adi_v1.06910	sp|Q9H2U9|ADAM7_HUMAN	23.34	407	255	14	42	437	34	394	1e-17	89.7
adi_v1.08670	sp|Q9H2U1|DHX36_HUMAN	40.48	84	46	2	47	126	196	279	5e-12	68.6
adi_v1.17393	sp|Q9H2S5|RNF39_HUMAN	35.00	80	42	2	14	84	82	160	4e-08	50.4
adi_v1.22162	sp|Q9H2R5|KLK15_HUMAN	39.06	128	68	3	124	247	21	142	2e-21	90.9
adi_v1.23263	sp|Q9H2K8|TAOK3_HUMAN	32.55	255	155	10	7	253	27	272	3e-20	96.3
adi_v1.17703	sp|Q9H2K2|TNKS2_HUMAN	26.84	395	206	11	1	316	227	617	5e-21	99.0
adi_v1.05387	sp|Q9H2J7|S6A15_HUMAN	46.67	90	48	0	291	380	241	330	1e-15	79.7
adi_v1.01500	sp|Q9H2H8|PPIL3_HUMAN	57.69	52	22	0	279	330	3	54	1e-14	72.0
adi_v1.19848	sp|Q9H2G2|SLK_HUMAN	30.65	199	124	5	21	209	34	228	2e-22	96.3
adi_v1.02234	sp|Q9H2F3|3BHS7_HUMAN	32.16	171	99	7	56	213	13	179	2e-06	48.9
adi_v1.06769	sp|Q9H2D1|MFTC_HUMAN	27.31	249	153	8	23	259	28	260	5e-18	81.6
adi_v1.24587	sp|Q9H2C1|LHX5_HUMAN	40.00	65	37	1	265	327	175	239	3e-07	51.2
adi_v1.09617	sp|Q9H2C0|GAN_HUMAN	31.06	161	110	1	410	569	299	459	7e-22	99.4
adi_v1.07620	sp|Q9H2B4|S26A1_HUMAN	33.59	658	407	7	1	652	54	687	2e-109	349
adi_v1.01508	sp|Q9H2B2|SYT4_HUMAN	35.97	139	85	3	104	241	289	424	2e-13	68.9
adi_v1.16741	sp|Q9H2A9|CHST8_HUMAN	31.11	225	137	6	67	279	153	371	5e-35	133
adi_v1.09320	sp|Q9H2A2|AL8A1_HUMAN	27.54	276	181	6	5	271	44	309	4e-20	91.3
adi_v1.08136	sp|Q9H254|SPTN4_HUMAN	38.89	54	33	0	422	475	2472	2525	9e-06	48.9
adi_v1.12196	sp|Q9H252|KCNH6_HUMAN	23.11	238	180	2	338	572	461	698	6e-16	81.6
adi_v1.16039	sp|Q9H251|CAD23_HUMAN	31.03	261	168	7	564	819	42	295	3e-20	99.8
adi_v1.17552	sp|Q9H244|P2Y12_HUMAN	25.34	292	184	8	50	329	45	314	3e-09	57.8
adi_v1.17552	sp|Q9H228|S1PR5_HUMAN	26.17	298	176	13	45	328	54	321	1e-11	64.7
adi_v1.23134	sp|Q9H227|GBA3_HUMAN	48.72	117	54	1	3	119	355	465	5e-30	112
adi_v1.14470	sp|Q9H222|ABCG5_HUMAN	30.52	213	128	7	245	442	69	276	6e-16	82.4
adi_v1.14470	sp|Q9H221|ABCG8_HUMAN	28.07	228	146	8	242	454	85	309	2e-16	84.0
adi_v1.00548	sp|Q9H209|O10A4_HUMAN	25.33	229	136	7	46	256	35	246	4e-06	47.8
adi_v1.10485	sp|Q9H1Z4|WDR13_HUMAN	26.95	141	91	5	496	626	204	342	8e-07	52.0
adi_v1.07174	sp|Q9H1Y3|OPN3_HUMAN	31.36	169	108	2	26	190	61	225	6e-20	92.8
adi_v1.14710	sp|Q9H1X3|DJC25_HUMAN	44.59	74	31	1	24	87	48	121	4e-11	63.5
adi_v1.05387	sp|Q9H1V8|S6A17_HUMAN	44.62	130	72	0	251	380	200	329	1e-17	85.9
adi_v1.06769	sp|Q9H1U9|S2551_HUMAN	24.06	187	123	5	73	256	73	243	7e-10	58.2
adi_v1.11445	sp|Q9H1U4|MEGF9_HUMAN	41.44	111	50	8	1384	1486	212	315	2e-08	59.3
adi_v1.03763	sp|Q9H1R3|MYLK2_HUMAN	26.79	265	180	8	84	346	291	543	3e-21	98.6
adi_v1.19207	sp|Q9H1R2|DUS15_HUMAN	23.88	134	89	3	9	141	14	135	5e-06	44.3
adi_v1.04844	sp|Q9H1K4|GHC2_HUMAN	27.80	241	142	7	6	223	12	243	3e-16	76.3
adi_v1.02355	sp|Q9H1K1|ISCU_HUMAN	88.10	42	5	0	178	219	35	76	1e-20	86.3
adi_v1.13773	sp|Q9H1J7|WNT5B_HUMAN	37.93	145	88	1	112	256	204	346	3e-25	102
adi_v1.13773	sp|Q9H1J5|WNT8A_HUMAN	36.75	166	92	2	112	264	167	332	2e-27	109
adi_v1.00491	sp|Q9H1H9|KI13A_HUMAN	34.64	179	106	3	9	183	325	496	2e-18	89.7
adi_v1.17365	sp|Q9H1E5|TMX4_HUMAN	28.21	117	73	4	12	125	30	138	2e-06	47.8
adi_v1.08828	sp|Q9H1D0|TRPV6_HUMAN	26.73	202	116	8	821	1013	470	648	2e-09	63.2
adi_v1.24370	sp|Q9H1B5|XYLT2_HUMAN	28.70	223	138	9	3	217	232	441	2e-16	79.7
adi_v1.20040	sp|Q9H1A4|APC1_HUMAN	39.32	117	68	3	254	368	401	516	4e-17	86.7
adi_v1.14470	sp|Q9H172|ABCG4_HUMAN	28.46	246	163	7	201	436	36	278	1e-17	87.8
adi_v1.13862	sp|Q9H160|ING2_HUMAN	77.78	27	6	0	138	164	204	230	7e-09	56.6
adi_v1.19517	sp|Q9H159|CAD19_HUMAN	26.77	310	202	8	692	988	201	498	3e-19	95.5
adi_v1.19517	sp|Q9H158|PCDC1_HUMAN	23.72	430	249	11	428	844	187	550	2e-20	99.8
adi_v1.01708	sp|Q9H156|SLIK2_HUMAN	32.56	172	106	3	1	163	68	238	1e-12	72.4
adi_v1.17696	sp|Q9H116|GZF1_HUMAN	27.76	299	168	8	270	557	343	604	2e-21	99.0
adi_v1.05619	sp|Q9H0U4|RAB1B_HUMAN	38.33	120	73	1	27	146	51	169	8e-22	96.7
adi_v1.11241	sp|Q9H0T7|RAB17_HUMAN	34.10	173	102	2	322	489	20	185	2e-23	99.0
adi_v1.20860	sp|Q9H0S4|DDX47_HUMAN	37.61	109	63	1	1	109	59	162	5e-18	79.3
adi_v1.17767	sp|Q9H0R6|GATA_HUMAN	33.03	221	125	3	50	249	101	319	3e-18	85.9
adi_v1.11241	sp|Q9H0N0|RAB6C_HUMAN	31.74	167	106	4	321	484	13	174	5e-17	80.9
adi_v1.16599	sp|Q9H0M5|ZN700_HUMAN	26.91	301	197	7	308	605	301	581	3e-21	98.6
adi_v1.08889	sp|Q9H0M0|WWP1_HUMAN	33.80	213	125	6	795	998	714	919	4e-21	99.8
adi_v1.14839	sp|Q9H0L4|CSTFT_HUMAN	32.50	80	54	0	27	106	13	92	8e-08	53.5
adi_v1.13930	sp|Q9H0K4|RSH6A_HUMAN	50.44	339	148	4	1	320	305	642	4e-95	300
adi_v1.03763	sp|Q9H0K1|SIK2_HUMAN	28.38	222	149	6	84	305	26	237	1e-20	97.1
adi_v1.07632	sp|Q9H0J9|PAR12_HUMAN	39.82	113	67	1	1108	1219	483	595	9e-15	79.0
adi_v1.11916	sp|Q9H0I9|TKTL2_HUMAN	50.00	64	32	0	94	157	209	272	5e-15	75.9
adi_v1.08299	sp|Q9H0I3|CC113_HUMAN	41.50	347	192	2	26	368	25	364	2e-81	256
adi_v1.00583	sp|Q9H0H5|RGAP1_HUMAN	34.76	187	107	5	118	301	335	509	2e-20	92.4
adi_v1.14204	sp|Q9H0H3|KLH25_HUMAN	28.70	223	146	5	384	603	54	266	5e-14	75.5
adi_v1.24434	sp|Q9H0G5|NSRP1_HUMAN	50.53	95	42	3	1	93	1	92	3e-18	85.9
adi_v1.23920	sp|Q9H0E9|BRD8_HUMAN	33.67	98	65	0	269	366	715	812	1e-11	68.9
adi_v1.18181	sp|Q9H0E7|UBP44_HUMAN	24.14	319	148	13	1086	1362	421	687	2e-07	55.8
adi_v1.19073	sp|Q9H0C8|ILKAP_HUMAN	31.44	334	163	15	3	311	96	388	7e-28	113
adi_v1.13519	sp|Q9H0C5|BTBD1_HUMAN	27.07	229	156	3	39	258	88	314	3e-17	83.6
adi_v1.04844	sp|Q9H0C2|ADT4_HUMAN	30.43	184	116	5	9	189	132	306	5e-14	69.7
adi_v1.08436	sp|Q9H0B6|KLC2_HUMAN	35.21	213	134	1	1135	1343	184	396	4e-21	99.4
adi_v1.11241	sp|Q9H093|NUAK2_HUMAN	30.84	214	129	6	19	231	54	249	6e-21	96.3
adi_v1.11241	sp|Q9H082|RB33B_HUMAN	28.95	190	122	4	322	499	34	222	1e-19	88.6
adi_v1.10207	sp|Q9H078|CLPB_HUMAN	61.32	287	91	3	165	436	420	701	9e-107	335
adi_v1.12265	sp|Q9H069|DRC3_HUMAN	43.14	102	55	1	106	204	67	168	1e-10	63.5
adi_v1.06105	sp|Q9H015|S22A4_HUMAN	28.36	268	139	9	17	243	279	534	3e-18	83.6
adi_v1.06910	sp|Q9H013|ADA19_HUMAN	24.87	374	241	13	78	442	71	413	4e-21	101
adi_v1.12097	sp|Q9GZZ6|ACH10_HUMAN	41.51	106	61	1	2	107	242	346	4e-09	58.5
adi_v1.11148	sp|Q9GZX5|ZN350_HUMAN	40.91	110	60	1	317	421	195	304	3e-18	86.7
adi_v1.03320	sp|Q9GZX3|CHST6_HUMAN	25.93	378	217	17	263	607	28	375	4e-18	86.7
adi_v1.22514	sp|Q9GZV8|PRD14_HUMAN	34.75	141	90	2	111	249	428	568	1e-20	92.8
adi_v1.01051	sp|Q9GZV1|ANKR2_HUMAN	34.12	170	111	1	1238	1407	148	316	2e-20	95.1
adi_v1.01048	sp|Q9GZU5|NYX_HUMAN	40.20	102	61	0	127	228	216	317	4e-15	73.9
adi_v1.06617	sp|Q9GZU2|PEG3_HUMAN	30.10	206	129	6	9	206	1157	1355	7e-15	77.4
adi_v1.22493	sp|Q9GZU1|MCLN1_HUMAN	36.45	513	296	9	80	570	41	545	2e-97	312
adi_v1.08828	sp|Q9GZT8|NIF3L_HUMAN	43.61	305	155	5	1	301	28	319	3e-74	256
adi_v1.13773	sp|Q9GZT5|WN10A_HUMAN	32.28	158	92	3	113	257	250	405	7e-20	88.2
adi_v1.12917	sp|Q9GZT4|SRR_HUMAN	30.13	156	104	2	4	155	21	175	1e-10	60.1
adi_v1.03320	sp|Q9GZS9|CHST5_HUMAN	25.60	375	218	16	263	606	50	394	2e-17	84.7
adi_v1.10485	sp|Q9GZS3|WDR61_HUMAN	25.78	256	179	7	331	575	47	302	2e-14	74.3
adi_v1.21046	sp|Q9GZS0|DNAI2_HUMAN	28.87	142	90	3	343	481	163	296	2e-09	59.7
adi_v1.11501	sp|Q9GZR7|DDX24_HUMAN	24.92	321	213	7	336	631	390	707	1e-14	77.8
adi_v1.00548	sp|Q9GZQ6|NPFF1_HUMAN	26.32	247	151	7	10	236	8	243	1e-17	84.0
adi_v1.17552	sp|Q9GZQ4|NMUR2_HUMAN	28.96	297	183	6	44	328	62	342	1e-21	94.4
adi_v1.01113	sp|Q9GZP0|PDGFD_HUMAN	31.82	110	70	4	172	276	59	168	1e-09	61.6
adi_v1.09067	sp|Q9GZN6|S6A16_HUMAN	31.03	232	154	4	1593	1821	463	691	4e-17	87.4
adi_v1.01708	sp|Q9GZN4|BSSP4_HUMAN	30.77	208	129	7	1127	1328	39	237	1e-21	98.6
adi_v1.12346	sp|Q9GZN1|ARP6_HUMAN	36.54	104	59	2	440	536	239	342	2e-12	68.9
adi_v1.11090	sp|Q9GZM7|TINAL_HUMAN	31.06	264	134	10	267	492	197	450	8e-27	112
adi_v1.21135	sp|Q9GZL7|WDR12_HUMAN	31.32	182	108	6	42	220	250	417	1e-15	78.6
adi_v1.10346	sp|Q9GZK7|O11A1_HUMAN	27.56	127	78	4	31	151	41	159	8e-06	46.6
adi_v1.06392	sp|Q9GZK4|OR2H1_HUMAN	25.00	236	154	8	9	229	14	241	7e-06	47.0
adi_v1.20007	sp|Q9GIP4|LAT1L_HUMAN	43.51	131	74	0	35	165	34	164	2e-30	116
adi_v1.23263	sp|Q9C0K7|STRAB_HUMAN	25.53	235	163	4	1	223	55	289	6e-15	77.8
adi_v1.10754	sp|Q9C0K1|S39A8_HUMAN	26.74	344	191	10	42	344	28	351	2e-17	83.2
adi_v1.10485	sp|Q9C0J8|WDR33_HUMAN	23.37	291	203	11	359	632	131	418	5e-15	79.0
adi_v1.11582	sp|Q9C0J1|B3GN4_HUMAN	29.11	213	145	4	741	948	114	325	3e-20	94.0
adi_v1.07721	sp|Q9C0I9|LRC27_HUMAN	36.14	83	52	1	33	114	62	144	2e-07	51.6
adi_v1.06910	sp|Q9C0I4|THS7B_HUMAN	23.10	1251	669	61	955	1985	298	1475	1e-19	96.7
adi_v1.09174	sp|Q9C0I1|MTMRC_HUMAN	40.46	131	78	0	213	343	355	485	1e-22	102
adi_v1.13519	sp|Q9C0H6|KLHL4_HUMAN	36.65	161	94	3	264	418	556	714	8e-21	95.1
adi_v1.00583	sp|Q9C0H5|RHG39_HUMAN	33.33	189	108	9	114	298	873	1047	1e-16	81.3
adi_v1.12085	sp|Q9C0G6|DYH6_HUMAN	21.18	694	445	22	23	679	3151	3779	6e-20	97.1
adi_v1.14072	sp|Q9C0G0|ZN407_HUMAN	33.55	152	89	4	489	631	1539	1687	2e-17	87.4
adi_v1.14072	sp|Q9C0F3|ZN436_HUMAN	44.68	94	52	0	531	624	123	216	4e-21	97.4
adi_v1.07806	sp|Q9C0D7|ZC12C_HUMAN	66.18	207	61	3	357	560	235	435	3e-91	303
adi_v1.05197	sp|Q9C0D5|TANC1_HUMAN	35.75	193	121	3	323	514	1070	1260	5e-21	99.8
adi_v1.08971	sp|Q9C0C7|AMRA1_HUMAN	28.66	164	89	7	247	397	91	239	2e-06	50.4
adi_v1.19841	sp|Q9C0B7|TNG6_HUMAN	35.20	179	105	5	145	319	63	234	8e-19	90.1
adi_v1.04342	sp|Q9C0A0|CNTP4_HUMAN	38.79	165	90	5	433	595	22	177	2e-20	96.3
adi_v1.12265	sp|Q9C099|LRCC1_HUMAN	31.64	177	108	4	133	298	28	202	7e-09	58.5
adi_v1.05349	sp|Q9C098|DCLK3_HUMAN	31.79	195	113	4	18	196	362	552	1e-23	99.0
adi_v1.23949	sp|Q9C040|TRIM2_HUMAN	35.21	142	91	1	765	905	573	714	4e-21	99.8
adi_v1.06428	sp|Q9C037|TRIM4_HUMAN	44.23	52	27	1	30	81	4	53	3e-06	51.6
adi_v1.00266	sp|Q9C035|TRIM5_HUMAN	33.61	119	70	3	158	275	95	205	7e-08	55.5
adi_v1.17393	sp|Q9C030|TRIM6_HUMAN	31.82	88	49	4	7	87	2	85	7e-07	46.6
adi_v1.21566	sp|Q9C029|TRIM7_HUMAN	29.63	81	42	2	311	381	29	104	3e-06	50.1
adi_v1.13491	sp|Q9C026|TRIM9_HUMAN	21.41	509	340	14	67	558	126	591	3e-19	92.4
adi_v1.04761	sp|Q9C009|FOXQ1_HUMAN	50.59	85	41	1	88	171	115	199	4e-21	95.1
adi_v1.21260	sp|Q9C000|NLRP1_HUMAN	25.56	356	213	9	711	1017	614	966	2e-14	78.2
adi_v1.24685	sp|Q9BZZ2|SN_HUMAN	30.20	255	146	12	1429	1669	358	594	2e-14	79.0
adi_v1.13828	sp|Q9BZY9|TRI31_HUMAN	29.24	171	93	9	1	163	1	151	3e-06	50.1
adi_v1.09551	sp|Q9BZX2|UCK2_HUMAN	52.13	211	94	1	77	280	19	229	1e-71	235
adi_v1.04761	sp|Q9BZS1|FOXP3_HUMAN	43.04	79	40	1	92	170	337	410	1e-17	85.1
adi_v1.06428	sp|Q9BZR9|TRIM8_HUMAN	23.57	280	179	13	1089	1361	7	258	1e-08	59.7
adi_v1.01708	sp|Q9BZR6|RTN4R_HUMAN	33.33	186	120	1	7	192	126	307	1e-20	97.1
adi_v1.15195	sp|Q9BZL6|KPCD2_HUMAN	32.18	202	122	4	98	284	550	751	5e-22	99.4
adi_v1.08415	sp|Q9BZL4|PP12C_HUMAN	27.70	213	138	4	47	254	99	300	3e-14	77.0
adi_v1.10485	sp|Q9BZK7|TBL1R_HUMAN	25.77	357	220	13	337	656	158	506	1e-21	99.0
adi_v1.07174	sp|Q9BZJ8|GPR61_HUMAN	28.70	216	136	7	30	236	66	272	2e-12	70.1
adi_v1.17552	sp|Q9BZJ6|GPR63_HUMAN	28.62	297	182	9	44	323	98	381	2e-20	91.3
adi_v1.06769	sp|Q9BZJ4|S2539_HUMAN	22.85	302	166	8	1	253	1	284	3e-11	62.4
adi_v1.01708	sp|Q9BZJ3|TRYD_HUMAN	32.65	196	111	6	1137	1320	34	220	1e-19	91.3
adi_v1.11241	sp|Q9BZG1|RAB34_HUMAN	27.27	187	132	3	323	506	54	239	2e-16	79.0
adi_v1.08415	sp|Q9BZF9|UACA_HUMAN	28.83	222	158	0	86	307	39	260	2e-20	97.4
adi_v1.05717	sp|Q9BZE4|NOG1_HUMAN	25.34	146	104	2	37	180	121	263	2e-07	52.8
adi_v1.11157	sp|Q9BZE3|BARH1_HUMAN	48.15	54	23	1	60	113	177	225	1e-07	52.8
adi_v1.04381	sp|Q9BZE0|GLIS2_HUMAN	38.95	95	54	2	325	417	227	319	9e-15	76.6
adi_v1.19217	sp|Q9BZD2|S29A3_HUMAN	31.81	349	203	5	78	404	103	438	8e-58	198
adi_v1.14469	sp|Q9BZC7|ABCA2_HUMAN	44.68	94	51	1	1183	1276	1124	1216	3e-18	91.3
adi_v1.14839	sp|Q9BZC1|CELF4_HUMAN	29.41	187	111	3	27	198	51	231	3e-20	91.7
adi_v1.07326	sp|Q9BZA8|PC11Y_HUMAN	27.54	334	229	6	4184	4517	486	806	4e-20	99.8
adi_v1.20307	sp|Q9BZA7|PC11X_HUMAN	35.51	214	123	7	4044	4252	460	663	1e-18	94.4
adi_v1.04625	sp|Q9BZ95|NSD3_HUMAN	33.51	185	94	7	248	419	1093	1261	3e-19	90.9
adi_v1.18301	sp|Q9BZ76|CNTP3_HUMAN	36.42	151	87	4	1	146	31	177	9e-24	99.8
adi_v1.23814	sp|Q9BZ29|DOCK9_HUMAN	36.10	313	139	3	1	252	1757	2069	1e-55	196
adi_v1.08897	sp|Q9BZ19|ANR60_HUMAN	37.66	77	48	0	178	254	217	293	2e-08	56.2
adi_v1.06910	sp|Q9BZ11|ADA33_HUMAN	26.11	360	226	16	93	443	87	415	5e-15	80.9
adi_v1.09840	sp|Q9BYZ8|REG4_HUMAN	26.32	133	86	4	11	141	30	152	5e-07	46.2
adi_v1.12346	sp|Q9BYX7|ACTBM_HUMAN	32.00	75	51	0	462	536	248	322	3e-08	55.8
adi_v1.16057	sp|Q9BYX2|TBD2A_HUMAN	25.13	191	128	6	802	983	669	853	2e-09	61.2
adi_v1.04625	sp|Q9BYW2|SETD2_HUMAN	37.69	130	79	1	294	421	1539	1668	2e-21	97.4
adi_v1.05676	sp|Q9BYW1|GTR11_HUMAN	28.15	405	270	11	75	465	72	469	8e-22	98.2
adi_v1.07792	sp|Q9BYV9|BACH2_HUMAN	32.48	117	72	2	15	128	21	133	1e-12	70.1
adi_v1.04390	sp|Q9BYV7|BCDO2_HUMAN	22.58	527	329	20	41	506	70	578	9e-15	76.6
adi_v1.15128	sp|Q9BYV6|TRI55_HUMAN	29.92	127	67	5	61	170	26	147	1e-07	55.1
adi_v1.23949	sp|Q9BYV2|TRI54_HUMAN	19.06	320	190	8	7	312	17	281	2e-08	58.2
adi_v1.22603	sp|Q9BYV1|AGT2_HUMAN	30.39	102	69	1	46	145	81	182	8e-09	54.3
adi_v1.10194	sp|Q9BYT9|ANO3_HUMAN	32.47	194	99	6	12	184	321	503	2e-20	94.0
adi_v1.20482	sp|Q9BYT8|NEUL_HUMAN	27.72	303	165	11	67	322	352	647	1e-18	86.7
adi_v1.17293	sp|Q9BYT3|STK33_HUMAN	28.08	260	172	6	174	420	116	373	8e-22	99.4
adi_v1.15366	sp|Q9BYT1|S17A9_HUMAN	22.44	303	211	8	2	298	151	435	8e-09	55.8
adi_v1.01290	sp|Q9BYS8|LRRC2_HUMAN	32.69	156	104	1	47	202	128	282	1e-15	79.7
adi_v1.05400	sp|Q9BYP7|WNK3_HUMAN	30.65	199	127	6	10	200	153	348	8e-19	90.9
adi_v1.23129	sp|Q9BYN7|ZN341_HUMAN	27.97	311	172	7	534	794	323	631	1e-20	97.4
adi_v1.19324	sp|Q9BYM8|HOIL1_HUMAN	21.37	248	159	6	245	489	261	475	3e-07	53.1
adi_v1.16831	sp|Q9BYK8|HELZ2_HUMAN	24.16	476	276	19	604	1057	86	498	2e-16	85.1
adi_v1.17393	sp|Q9BYJ4|TRI34_HUMAN	29.91	107	64	3	11	107	6	111	1e-08	52.4
adi_v1.05270	sp|Q9BYJ1|LOXE3_HUMAN	32.69	104	66	3	2031	2132	4	105	2e-06	53.1
adi_v1.01051	sp|Q9BYH8|IKBZ_HUMAN	24.32	296	193	7	1304	1575	403	691	1e-13	75.9
adi_v1.14680	sp|Q9BYH1|SE6L1_HUMAN	29.89	174	108	7	1704	1863	761	934	3e-14	78.6
adi_v1.14839	sp|Q9BYG3|MK67I_HUMAN	34.43	61	40	0	32	92	47	107	8e-06	47.0
adi_v1.08813	sp|Q9BYG0|B3GN5_HUMAN	32.93	246	149	9	82	312	59	303	7e-35	132
adi_v1.06240	sp|Q9BYF1|ACE2_HUMAN	42.25	587	320	9	27	595	22	607	7e-158	477
adi_v1.16039	sp|Q9BYE9|CDHR2_HUMAN	22.94	985	563	42	1315	2188	70	969	2e-20	99.4
adi_v1.13189	sp|Q9BYE2|TMPSD_HUMAN	25.40	311	184	10	354	659	287	554	4e-19	91.3
adi_v1.12091	sp|Q9BYE0|HES7_HUMAN	38.94	113	56	4	26	129	17	125	4e-08	51.6
adi_v1.12058	sp|Q9BYD3|RM04_HUMAN	55.07	138	59	2	88	222	57	194	1e-43	151
adi_v1.09772	sp|Q9BYD1|RM13_HUMAN	45.88	170	90	1	1	168	1	170	2e-48	157
adi_v1.12883	sp|Q9BYC2|SCOT2_HUMAN	56.20	500	175	7	34	504	32	516	0.0	545
adi_v1.21135	sp|Q9BYB4|GNB1L_HUMAN	25.15	163	104	3	17	176	176	323	1e-07	53.1
adi_v1.08415	sp|Q9BYB0|SHAN3_HUMAN	32.34	201	133	3	430	627	131	331	7e-19	92.8
adi_v1.01113	sp|Q9BY79|MFRP_HUMAN	26.10	249	159	5	311	537	169	414	1e-16	85.1
adi_v1.07747	sp|Q9BY76|ANGL4_HUMAN	38.46	91	53	2	140	227	308	398	2e-11	62.4
adi_v1.05640	sp|Q9BY67|CADM1_HUMAN	29.06	203	121	9	152	333	131	331	5e-13	72.0
adi_v1.09266	sp|Q9BY66|KDM5D_HUMAN	44.44	45	25	0	465	509	317	361	2e-06	50.8
adi_v1.18710	sp|Q9BY64|UDB28_HUMAN	26.10	433	291	13	62	476	44	465	7e-47	175
adi_v1.11143	sp|Q9BY49|PECR_HUMAN	34.29	140	87	3	33	169	127	264	2e-21	89.7
adi_v1.22614	sp|Q9BY44|EIF2A_HUMAN	22.22	234	144	6	5	205	172	400	1e-11	65.1
adi_v1.12357	sp|Q9BY41|HDAC8_HUMAN	32.53	166	106	4	13	178	142	301	2e-22	94.0
adi_v1.04560	sp|Q9BY32|ITPA_HUMAN	66.86	172	57	0	137	308	23	194	3e-81	253
adi_v1.11148	sp|Q9BY31|ZN717_HUMAN	47.52	101	50	1	312	409	729	829	6e-22	98.6
adi_v1.02453	sp|Q9BY21|GPR87_HUMAN	22.57	257	164	10	51	290	79	317	1e-07	52.0
adi_v1.13048	sp|Q9BY15|AGRE3_HUMAN	25.00	312	208	11	469	773	350	642	2e-12	70.9
adi_v1.09009	sp|Q9BY07|S4A5_HUMAN	49.07	593	264	7	290	846	484	1074	0.0	568
adi_v1.13394	sp|Q9BXY0|MAK16_HUMAN	66.22	74	25	0	1	74	65	138	2e-29	110
adi_v1.08415	sp|Q9BXX3|AN30A_HUMAN	29.69	229	149	6	185	404	42	267	2e-15	81.3
adi_v1.24608	sp|Q9BXX2|AN30B_HUMAN	31.67	221	145	1	668	888	64	278	4e-19	93.6
adi_v1.11472	sp|Q9BXW6|OSBL1_HUMAN	35.24	210	118	6	1053	1250	13	216	5e-20	96.7
adi_v1.01102	sp|Q9BXU9|CABP8_HUMAN	35.40	113	65	2	5	112	33	142	9e-18	77.4
adi_v1.19688	sp|Q9BXU8|FHL17_HUMAN	52.35	170	78	1	3	169	7	176	3e-58	183
adi_v1.23263	sp|Q9BXU1|STK31_HUMAN	33.96	106	67	2	100	204	826	929	5e-12	69.3
adi_v1.20627	sp|Q9BXT8|RNF17_HUMAN	24.71	340	201	10	276	581	726	1044	6e-16	82.4
adi_v1.16945	sp|Q9BXT6|M10L1_HUMAN	31.40	258	160	7	230	486	407	648	2e-19	94.0
adi_v1.20627	sp|Q9BXT4|TDRD1_HUMAN	23.04	395	260	11	16	384	718	1094	1e-15	80.9
adi_v1.07348	sp|Q9BXS9|S26A6_HUMAN	31.48	162	109	2	323	482	351	512	1e-16	84.0
adi_v1.19815	sp|Q9BXS1|IDI2_HUMAN	56.10	164	71	1	35	198	9	171	8e-62	195
adi_v1.13777	sp|Q9BXS0|COPA1_HUMAN	41.10	163	74	4	136	286	219	371	2e-09	60.1
adi_v1.17948	sp|Q9BXR6|FHR5_HUMAN	24.18	455	299	18	108	527	78	521	5e-21	99.0
adi_v1.13443	sp|Q9BXR3|POK6_HUMAN	31.76	148	97	4	231	375	615	761	2e-14	75.5
adi_v1.12236	sp|Q9BXR0|TGT_HUMAN	66.67	357	117	2	1	355	46	402	1e-178	506
adi_v1.12343	sp|Q9BXP8|PAPP2_HUMAN	40.57	912	498	21	74	955	256	1153	0.0	634
adi_v1.17258	sp|Q9BXP2|S12A9_HUMAN	26.13	444	244	17	509	906	500	905	2e-20	96.7
adi_v1.01273	sp|Q9BXN2|CLC7A_HUMAN	30.46	151	98	4	344	489	95	243	8e-11	63.2
adi_v1.02959	sp|Q9BXN1|ASPN_HUMAN	30.88	136	89	2	122	255	88	220	5e-12	67.8
adi_v1.23263	sp|Q9BXM7|PINK1_HUMAN	26.54	162	78	5	116	248	350	499	6e-07	52.8
adi_v1.04381	sp|Q9BXK1|KLF16_HUMAN	47.37	57	28	1	365	419	129	185	5e-08	53.9
adi_v1.13777	sp|Q9BXJ5|C1QT2_HUMAN	45.31	64	35	0	184	247	58	121	4e-06	48.5
adi_v1.13777	sp|Q9BXJ2|C1QT7_HUMAN	40.54	74	32	1	202	263	65	138	5e-06	48.1
adi_v1.06769	sp|Q9BXI2|ORNT2_HUMAN	23.95	238	158	5	24	253	16	238	1e-10	60.5
adi_v1.02765	sp|Q9BXF3|CECR2_HUMAN	33.72	86	56	1	975	1060	446	530	9e-09	59.7
adi_v1.18112	sp|Q9BXD5|NPL_HUMAN	28.18	291	188	10	67	345	8	289	7e-17	80.1
adi_v1.00548	sp|Q9BXC1|GP174_HUMAN	26.00	150	98	4	25	172	6	144	2e-07	52.0
adi_v1.02453	sp|Q9BXC0|HCAR1_HUMAN	24.13	286	174	11	16	298	23	268	1e-10	61.6
adi_v1.14607	sp|Q9BXB1|LGR4_HUMAN	25.14	346	220	8	150	483	81	399	2e-17	87.4
adi_v1.16037	sp|Q9BXA7|TSSK1_HUMAN	28.41	271	171	9	20	282	18	273	1e-21	94.0
adi_v1.05349	sp|Q9BXA6|TSSK6_HUMAN	31.35	185	125	2	1	183	1	185	6e-24	97.1
adi_v1.19242	sp|Q9BXA5|SUCR1_HUMAN	22.85	302	203	9	36	329	35	314	1e-07	52.4
adi_v1.10505	sp|Q9BX95|SGPP1_HUMAN	31.78	428	237	9	5	383	14	435	2e-61	207
adi_v1.24120	sp|Q9BX84|TRPM6_HUMAN	43.48	138	76	2	272	408	343	479	8e-22	98.2
adi_v1.04381	sp|Q9BX82|ZN471_HUMAN	47.62	84	42	1	340	423	211	292	1e-15	79.7
adi_v1.13453	sp|Q9BX74|TM2D1_HUMAN	59.38	96	39	0	145	240	109	204	2e-34	124
adi_v1.13453	sp|Q9BX73|TM2D2_HUMAN	40.26	77	46	0	145	221	138	214	2e-08	52.8
adi_v1.13519	sp|Q9BX70|BTBD2_HUMAN	26.75	243	163	4	29	258	116	356	2e-15	78.2
adi_v1.17894	sp|Q9BX68|HINT2_HUMAN	58.18	110	46	0	6	115	54	163	4e-48	154
adi_v1.13699	sp|Q9BX67|JAM3_HUMAN	33.57	140	81	6	145	274	100	237	1e-08	57.8
adi_v1.18435	sp|Q9BX66|SRBS1_HUMAN	49.02	51	26	0	360	410	798	848	2e-10	63.9
adi_v1.05299	sp|Q9BX51|GGTL1_HUMAN	44.19	86	43	2	381	462	1	85	3e-11	62.8
adi_v1.21875	sp|Q9BX10|GTPB2_HUMAN	33.64	110	67	2	54	157	65	174	4e-14	69.7
adi_v1.11437	sp|Q9BWV7|TTLL2_HUMAN	26.69	281	152	10	361	625	173	415	1e-23	105
adi_v1.10721	sp|Q9BWV3|CDAC1_HUMAN	30.30	132	70	2	51	160	32	163	1e-10	64.7
adi_v1.13699	sp|Q9BWV1|BOC_HUMAN	23.93	397	263	17	88	470	36	407	2e-13	74.3
adi_v1.23263	sp|Q9BWU1|CDK19_HUMAN	32.88	219	124	8	4	204	22	235	1e-20	95.9
adi_v1.01273	sp|Q9BWP8|COL11_HUMAN	29.91	117	75	4	504	615	154	268	7e-09	57.8
adi_v1.16599	sp|Q9BWM5|ZN416_HUMAN	31.84	201	121	4	312	512	409	593	5e-21	97.4
adi_v1.14839	sp|Q9BWF3|RBM4_HUMAN	26.80	153	95	3	32	184	4	139	3e-12	67.0
adi_v1.14072	sp|Q9BWE0|REPI1_HUMAN	28.29	205	111	3	454	626	116	316	1e-21	99.4
adi_v1.09302	sp|Q9BWD1|THIC_HUMAN	43.75	128	70	2	167	292	269	396	1e-23	99.4
adi_v1.05665	sp|Q9BW92|SYTM_HUMAN	40.44	319	174	4	49	358	29	340	7e-75	251
adi_v1.01189	sp|Q9BW83|IFT27_HUMAN	31.71	164	105	4	199	356	7	169	6e-21	89.7
adi_v1.01932	sp|Q9BW62|KATL1_HUMAN	40.14	147	75	4	1	139	292	433	2e-22	93.6
adi_v1.02606	sp|Q9BW27|NUP85_HUMAN	45.10	255	134	2	2005	2253	138	392	3e-64	235
adi_v1.20315	sp|Q9BW19|KIFC1_HUMAN	35.03	177	83	5	6	169	507	664	7e-20	89.0
adi_v1.08403	sp|Q9BVR0|HRC23_HUMAN	43.28	67	27	3	145	208	598	656	1e-06	52.8
adi_v1.01932	sp|Q9BVQ7|SPA5L_HUMAN	34.12	170	100	4	10	172	297	461	4e-24	99.8
adi_v1.09148	sp|Q9BVL4|SELO_HUMAN	36.02	161	77	5	422	563	516	669	2e-16	82.0
adi_v1.08371	sp|Q9BVK2|ALG8_HUMAN	29.37	252	120	9	38	242	36	276	6e-17	82.8
adi_v1.00707	sp|Q9BVJ7|DUS23_HUMAN	39.19	74	44	1	122	194	72	145	1e-08	54.7
adi_v1.07640	sp|Q9BVI0|PHF20_HUMAN	33.33	126	40	1	1181	1262	654	779	2e-15	81.6
adi_v1.13504	sp|Q9BVG9|PTSS2_HUMAN	63.33	240	88	0	61	300	133	372	6e-113	339
adi_v1.23864	sp|Q9BVG8|KIFC3_HUMAN	36.74	362	186	11	6	361	445	769	5e-54	205
adi_v1.14667	sp|Q9BVG3|TRI62_HUMAN	26.53	147	83	7	9	146	4	134	3e-06	50.1
adi_v1.21135	sp|Q9BVC4|LST8_HUMAN	27.72	184	121	5	6	185	83	258	2e-10	61.6
adi_v1.10069	sp|Q9BVA6|FICD_HUMAN	31.36	118	75	2	107	218	108	225	3e-06	48.5
adi_v1.15160	sp|Q9BVA1|TBB2B_HUMAN	91.05	190	17	0	2	191	56	245	1e-114	337
adi_v1.10485	sp|Q9BVA0|KTNB1_HUMAN	30.77	208	127	6	462	660	13	212	3e-21	98.6
adi_v1.03845	sp|Q9BV79|MECR_HUMAN	29.71	313	202	9	60	359	39	346	2e-19	89.0
adi_v1.10485	sp|Q9BV38|WDR18_HUMAN	23.59	284	187	13	373	626	22	305	4e-10	62.0
adi_v1.10560	sp|Q9BV36|MELPH_HUMAN	28.36	134	88	3	7	132	5	138	3e-09	60.1
adi_v1.04844	sp|Q9BV35|SCMC3_HUMAN	26.32	190	127	3	6	191	283	463	6e-15	73.6
adi_v1.14635	sp|Q9BV23|ABHD6_HUMAN	32.95	88	50	2	86	166	241	326	4e-08	51.2
adi_v1.20987	sp|Q9BV20|MTNA_HUMAN	58.07	322	128	4	2	316	33	354	3e-125	367
adi_v1.18053	sp|Q9BUZ4|TRAF4_HUMAN	32.56	129	85	2	14	141	66	193	2e-14	77.4
adi_v1.01102	sp|Q9BUY7|EFC11_HUMAN	24.81	129	95	2	15	142	25	152	1e-11	59.3
adi_v1.11148	sp|Q9BUY5|ZN426_HUMAN	30.33	211	72	4	271	406	148	358	2e-22	99.4
adi_v1.10029	sp|Q9BUT1|BDH2_HUMAN	30.28	251	127	8	8	221	4	243	8e-18	79.3
adi_v1.08971	sp|Q9BUR4|WAP53_HUMAN	33.33	117	74	3	252	364	331	447	6e-10	60.8
adi_v1.17995	sp|Q9BUQ8|DDX23_HUMAN	38.61	101	56	1	2	102	674	768	7e-16	79.7
adi_v1.01102	sp|Q9BUP0|EFHD1_HUMAN	31.33	83	48	2	61	143	79	152	2e-06	45.1
adi_v1.12884	sp|Q9BUJ2|HNRL1_HUMAN	51.34	337	161	3	1	334	272	608	3e-114	362
adi_v1.06617	sp|Q9BUG6|ZSA5A_HUMAN	45.05	111	61	0	294	404	355	465	3e-22	99.4
adi_v1.15160	sp|Q9BUF5|TBB6_HUMAN	89.36	188	20	0	4	191	58	245	5e-110	325
adi_v1.02301	sp|Q9BUD6|SPON2_HUMAN	49.02	51	25	1	314	363	275	325	6e-07	53.9
adi_v1.03763	sp|Q9BUB5|MKNK1_HUMAN	25.42	358	194	12	83	374	54	404	3e-19	91.3
adi_v1.01102	sp|Q9BUA6|MYL10_HUMAN	33.33	138	87	2	11	147	87	220	9e-18	77.4
adi_v1.11360	sp|Q9BU79|TM243_HUMAN	44.66	103	39	2	3	87	12	114	3e-27	98.6
adi_v1.24729	sp|Q9BU70|TRMO_HUMAN	66.42	134	45	0	2	135	31	164	2e-57	199
adi_v1.10029	sp|Q9BTZ2|DHRS4_HUMAN	28.12	256	147	5	1	220	19	273	5e-21	89.0
adi_v1.12556	sp|Q9BTY2|FUCO2_HUMAN	62.16	370	140	0	20	389	31	400	4e-175	514
adi_v1.10210	sp|Q9BTW9|TBCD_HUMAN	39.10	133	70	3	384	516	795	916	5e-17	85.1
adi_v1.14947	sp|Q9BTV6|DPH7_HUMAN	44.64	56	29	1	3	58	223	276	1e-06	45.1
adi_v1.19692	sp|Q9BTT6|LRRC1_HUMAN	34.17	199	125	1	36	234	139	331	3e-23	99.4
adi_v1.14607	sp|Q9BTN0|LRFN3_HUMAN	28.57	196	131	4	126	318	41	230	1e-12	71.6
adi_v1.11488	sp|Q9BTM1|H2AJ_HUMAN	64.44	45	15	1	90	134	22	65	1e-12	61.2
adi_v1.20364	sp|Q9BTD8|RBM42_HUMAN	31.43	70	47	1	123	191	383	452	2e-06	49.7
adi_v1.01508	sp|Q9BT88|SYT11_HUMAN	34.75	141	86	5	104	241	293	430	3e-13	68.2
adi_v1.08623	sp|Q9BSW7|SYT17_HUMAN	27.04	233	137	7	63	283	185	396	3e-11	67.0
adi_v1.23863	sp|Q9BSW2|EFC4B_HUMAN	31.02	187	115	4	102	286	55	229	6e-16	82.4
adi_v1.11985	sp|Q9BSR8|YIPF4_HUMAN	30.25	119	78	3	116	231	72	188	1e-09	56.6
adi_v1.24608	sp|Q9BSK4|FEM1A_HUMAN	31.73	249	137	6	394	640	41	258	5e-20	95.9
adi_v1.06769	sp|Q9BSK2|S2533_HUMAN	26.88	186	121	6	22	201	133	309	2e-09	57.4
adi_v1.23579	sp|Q9BSK1|ZN577_HUMAN	27.72	285	156	6	262	544	116	352	7e-21	95.9
adi_v1.02778	sp|Q9BSJ8|ESYT1_HUMAN	28.03	132	89	4	52	179	967	1096	2e-07	52.8
adi_v1.00256	sp|Q9BSJ2|GCP2_HUMAN	47.44	234	109	4	1	232	1	222	2e-46	168
adi_v1.23579	sp|Q9BSG1|ZNF2_HUMAN	28.06	253	161	4	306	556	175	408	4e-19	89.7
adi_v1.16282	sp|Q9BSE5|SPEB_HUMAN	71.25	80	23	0	1	80	241	320	2e-37	130
adi_v1.14072	sp|Q9BS34|ZN670_HUMAN	38.41	151	86	1	481	624	97	247	4e-22	99.4
adi_v1.11148	sp|Q9BS31|ZN649_HUMAN	39.84	123	69	2	261	382	338	456	9e-20	91.3
adi_v1.20922	sp|Q9BS26|ERP44_HUMAN	22.18	275	188	8	41	299	38	302	3e-18	86.7
adi_v1.06428	sp|Q9BRZ2|TRI56_HUMAN	25.28	269	179	9	1095	1348	19	280	7e-21	99.8
adi_v1.00051	sp|Q9BRY0|S39A3_HUMAN	38.63	277	153	5	35	298	40	312	3e-46	161
adi_v1.10485	sp|Q9BRX9|WDR83_HUMAN	26.38	254	178	5	380	624	16	269	2e-19	90.1
adi_v1.18888	sp|Q9BRR9|RHG09_HUMAN	29.17	192	116	2	364	535	538	729	3e-11	66.2
adi_v1.19889	sp|Q9BRR3|TM246_HUMAN	29.71	377	236	12	25	382	28	394	5e-33	128
adi_v1.04381	sp|Q9BRR0|ZKSC3_HUMAN	46.85	111	49	3	315	419	290	396	3e-19	90.5
adi_v1.07005	sp|Q9BRP7|FDXA1_HUMAN	42.11	133	74	2	202	331	489	621	2e-25	107
adi_v1.10485	sp|Q9BRP4|PAAF1_HUMAN	28.76	233	143	6	352	578	95	310	9e-16	79.7
adi_v1.13453	sp|Q9BRN9|TM2D3_HUMAN	48.65	74	38	0	145	218	174	247	3e-15	72.4
adi_v1.09711	sp|Q9BRL6|SRSF8_HUMAN	31.71	82	48	1	247	320	10	91	1e-06	49.7
adi_v1.06909	sp|Q9BRI3|ZNT2_HUMAN	31.63	98	64	2	1	98	168	262	6e-12	60.8
adi_v1.14072	sp|Q9BRH9|ZN251_HUMAN	33.16	187	92	3	454	617	461	637	3e-21	98.6
adi_v1.22514	sp|Q9BR84|ZN559_HUMAN	35.03	177	105	2	111	277	87	263	2e-20	92.0
adi_v1.13634	sp|Q9BR76|COR1B_HUMAN	28.47	137	81	5	200	328	77	204	3e-09	57.8
adi_v1.09702	sp|Q9BR61|ACBD6_HUMAN	47.37	76	40	0	43	118	46	121	3e-14	72.4
adi_v1.02070	sp|Q9BR39|JPH2_HUMAN	29.45	146	97	4	1250	1392	3	145	1e-13	75.5
adi_v1.17644	sp|Q9BR01|ST4A1_HUMAN	32.99	97	55	2	10	106	172	258	3e-11	58.2
adi_v1.13267	sp|Q9BQT9|CSTN3_HUMAN	27.10	214	134	7	698	894	30	238	6e-08	57.8
adi_v1.04844	sp|Q9BQT8|ODC_HUMAN	26.94	219	146	6	4	219	15	222	1e-11	63.2
adi_v1.16742	sp|Q9BQS7|HEPH_HUMAN	42.78	526	282	8	352	870	115	628	2e-135	436
adi_v1.08623	sp|Q9BQS2|SYT15_HUMAN	33.48	227	132	5	58	282	143	352	9e-22	99.4
adi_v1.01708	sp|Q9BQR3|PRS27_HUMAN	30.85	201	117	8	1140	1328	34	224	2e-18	87.8
adi_v1.00194	sp|Q9BQK8|LPIN3_HUMAN	67.02	94	27	1	1	90	1	94	6e-33	133
adi_v1.17703	sp|Q9BQI6|SLF1_HUMAN	33.33	111	70	3	126	232	808	918	3e-08	57.4
adi_v1.23263	sp|Q9BQI3|E2AK1_HUMAN	30.06	173	96	4	107	261	421	586	1e-13	74.3
adi_v1.08623	sp|Q9BQG1|SYT3_HUMAN	29.39	228	135	7	64	285	301	508	7e-12	69.3
adi_v1.20436	sp|Q9BQE3|TBA1C_HUMAN	93.19	382	26	0	3	384	61	442	0.0	721
adi_v1.14213	sp|Q9BQD7|F173A_HUMAN	38.89	180	99	4	32	206	30	203	3e-35	127
adi_v1.21135	sp|Q9BQA1|MEP50_HUMAN	24.18	153	95	5	60	205	90	228	7e-06	47.8
adi_v1.08770	sp|Q9BQ90|KLDC3_HUMAN	23.15	298	182	14	433	684	12	308	2e-08	56.6
adi_v1.12793	sp|Q9BQ87|TBL1Y_HUMAN	31.01	129	80	1	15	134	352	480	2e-15	72.8
adi_v1.07632	sp|Q9BQ69|MACD1_HUMAN	29.68	155	99	3	727	873	154	306	3e-12	69.3
adi_v1.21135	sp|Q9BQ67|GRWD1_HUMAN	25.11	231	144	8	2	219	210	424	1e-11	66.2
adi_v1.23236	sp|Q9BQ52|RNZ2_HUMAN	38.67	75	46	0	116	190	658	732	1e-09	57.0
adi_v1.05918	sp|Q9BQ39|DDX50_HUMAN	35.58	163	96	4	210	369	341	497	3e-21	96.7
adi_v1.12088	sp|Q9BQ31|KCNS3_HUMAN	36.99	73	38	1	10	74	16	88	2e-06	48.1
adi_v1.09174	sp|Q9BQ24|ZFY21_HUMAN	34.33	67	41	1	566	629	33	99	1e-06	49.7
adi_v1.05363	sp|Q9BQ16|TICN3_HUMAN	48.48	66	31	1	2724	2789	337	399	7e-11	68.6
adi_v1.05014	sp|Q9BQ13|KCD14_HUMAN	35.66	129	79	2	45	173	13	137	2e-17	80.1
adi_v1.14839	sp|Q9BQ04|RBM4B_HUMAN	27.45	153	94	3	32	184	4	139	6e-13	68.9
adi_v1.19311	sp|Q9BPX1|DHB14_HUMAN	32.45	188	118	3	35	214	62	248	3e-20	87.0
adi_v1.20042	sp|Q9BPW9|DHRS9_HUMAN	28.85	208	125	8	33	231	25	218	6e-17	79.3
adi_v1.22278	sp|Q9BPW5|RSLBB_HUMAN	29.31	174	114	4	12	177	33	205	2e-13	67.0
adi_v1.08413	sp|Q9BPU6|DPYL5_HUMAN	54.55	561	240	3	10	563	9	561	0.0	609
adi_v1.05100	sp|Q99999|G3ST1_HUMAN	33.23	337	196	10	36	350	72	401	7e-44	158
adi_v1.15195	sp|Q99986|VRK1_HUMAN	23.36	244	153	11	140	355	103	340	4e-06	48.9
adi_v1.16224	sp|Q99983|OMD_HUMAN	29.10	189	119	6	153	333	113	294	7e-10	60.5
adi_v1.10485	sp|Q99973|TEP1_HUMAN	25.66	304	187	14	344	620	2057	2348	9e-13	71.6
adi_v1.22272	sp|Q99972|MYOC_HUMAN	31.82	154	95	6	24	169	245	396	3e-13	70.9
adi_v1.06910	sp|Q99965|ADAM2_HUMAN	21.64	379	246	14	74	444	47	382	7e-15	80.5
adi_v1.18435	sp|Q99963|SH3G3_HUMAN	43.75	48	27	0	364	411	294	341	1e-06	50.4
adi_v1.18435	sp|Q99962|SH3G2_HUMAN	41.51	53	31	0	361	413	296	348	1e-06	50.8
adi_v1.03561	sp|Q99961|SH3G1_HUMAN	35.00	60	37	1	1156	1215	307	364	2e-06	51.6
adi_v1.04761	sp|Q99958|FOXC2_HUMAN	62.82	78	29	0	92	169	72	149	2e-28	118
adi_v1.22685	sp|Q99952|PTN18_HUMAN	37.98	129	78	2	1464	1590	50	178	3e-18	89.4
adi_v1.24382	sp|Q99944|EGFL8_HUMAN	41.33	75	39	2	109	183	115	184	9e-10	59.7
adi_v1.16156	sp|Q99943|PLCA_HUMAN	44.08	152	85	0	4	155	113	264	1e-43	149
adi_v1.18634	sp|Q99928|GBRG3_HUMAN	41.00	100	58	1	51	149	92	191	2e-18	81.6
adi_v1.22162	sp|Q99895|CTRC_HUMAN	37.84	148	78	6	116	253	16	159	2e-23	96.7
adi_v1.24615	sp|Q99884|SC6A7_HUMAN	45.24	84	46	0	428	511	286	369	3e-18	88.2
adi_v1.03254	sp|Q99880|H2B1L_HUMAN	89.22	102	10	1	22	123	26	126	3e-62	189
adi_v1.03254	sp|Q99879|H2B1M_HUMAN	88.24	102	11	1	22	123	26	126	3e-61	187
adi_v1.11488	sp|Q99878|H2A1J_HUMAN	64.44	45	15	1	90	134	22	65	2e-12	60.8
adi_v1.03254	sp|Q99877|H2B1N_HUMAN	88.24	102	11	1	22	123	26	126	2e-61	187
adi_v1.12517	sp|Q99873|ANM1_HUMAN	26.69	296	171	13	168	458	53	307	1e-13	73.6
adi_v1.24494	sp|Q99853|FOXB1_HUMAN	51.58	95	46	0	97	191	12	106	7e-29	115
adi_v1.01135	sp|Q99836|MYD88_HUMAN	33.99	153	87	4	33	178	149	294	8e-24	97.4
adi_v1.08508	sp|Q99832|TCPH_HUMAN	28.03	132	91	1	49	180	24	151	5e-10	62.0
adi_v1.07228	sp|Q99828|CIB1_HUMAN	29.69	128	75	5	99	214	58	182	3e-06	46.2
adi_v1.15907	sp|Q99814|EPAS1_HUMAN	23.36	381	233	11	16	359	4	362	1e-22	102
adi_v1.19217	sp|Q99808|S29A1_HUMAN	34.38	349	198	9	78	404	80	419	6e-49	174
adi_v1.06756	sp|Q99805|TM9S2_HUMAN	78.38	37	8	0	224	260	548	584	8e-12	64.7
adi_v1.17358	sp|Q99798|ACON_HUMAN	69.35	62	19	0	1	62	393	454	2e-22	97.1
adi_v1.20482	sp|Q99797|MIPEP_HUMAN	29.41	170	98	7	74	231	356	515	2e-10	61.6
adi_v1.07174	sp|Q99788|CML1_HUMAN	34.58	107	70	0	30	136	63	169	3e-08	56.6
adi_v1.22272	sp|Q99784|NOE1_HUMAN	30.94	181	121	3	19	197	222	400	3e-23	100
adi_v1.20890	sp|Q99759|M3K3_HUMAN	37.68	138	82	1	93	226	436	573	8e-23	98.2
adi_v1.10011	sp|Q99758|ABCA3_HUMAN	32.07	237	88	6	968	1133	1377	1611	6e-20	97.1
adi_v1.20922	sp|Q99757|THIOM_HUMAN	35.64	101	60	3	41	139	69	166	2e-10	60.5
adi_v1.15907	sp|Q99743|NPAS2_HUMAN	34.10	346	202	7	15	340	6	345	9e-55	199
adi_v1.15907	sp|Q99742|NPAS1_HUMAN	27.04	159	95	4	22	159	41	199	4e-09	58.9
adi_v1.22438	sp|Q99741|CDC6_HUMAN	26.20	374	205	8	414	721	151	519	3e-33	135
adi_v1.16723	sp|Q99729|ROAA_HUMAN	30.06	163	93	7	637	798	71	213	8e-10	61.2
adi_v1.17393	sp|Q99728|BARD1_HUMAN	40.00	110	64	1	3	112	33	140	3e-22	92.4
adi_v1.06909	sp|Q99726|ZNT3_HUMAN	31.63	98	64	2	1	98	232	326	2e-10	57.0
adi_v1.05363	sp|Q99715|COCA1_HUMAN	28.72	195	126	4	6232	6424	1193	1376	1e-19	99.0
adi_v1.10029	sp|Q99714|HCD2_HUMAN	30.83	266	134	7	1	223	1	259	1e-24	99.4
adi_v1.11353	sp|Q99707|METH_HUMAN	68.03	563	126	3	1	509	303	865	0.0	760
adi_v1.06392	sp|Q99705|MCHR1_HUMAN	27.75	227	141	8	2	213	97	315	5e-13	68.9
adi_v1.00939	sp|Q99698|LYST_HUMAN	37.67	1046	556	23	251	1247	2383	3381	0.0	604
adi_v1.22892	sp|Q99685|MGLL_HUMAN	53.42	146	67	1	1	146	43	187	4e-48	159
adi_v1.23579	sp|Q99684|GFI1_HUMAN	33.93	168	110	1	25	191	255	422	6e-21	95.1
adi_v1.20890	sp|Q99683|M3K5_HUMAN	40.29	139	76	5	89	220	743	881	6e-22	96.7
adi_v1.17552	sp|Q99680|GPR22_HUMAN	23.94	330	182	12	58	335	73	385	3e-11	63.9
adi_v1.17552	sp|Q99679|GPR21_HUMAN	25.52	290	194	8	44	327	45	318	3e-12	66.6
adi_v1.11789	sp|Q99678|GPR20_HUMAN	23.47	294	175	11	13	291	88	346	4e-06	47.8
adi_v1.07174	sp|Q99677|LPAR4_HUMAN	30.77	182	120	3	26	202	59	239	5e-13	71.6
adi_v1.11148	sp|Q99676|ZN184_HUMAN	38.02	121	70	2	261	380	634	750	3e-20	93.2
adi_v1.13699	sp|Q99665|I12R2_HUMAN	25.20	377	212	15	542	900	281	605	4e-11	67.0
adi_v1.20315	sp|Q99661|KIF2C_HUMAN	37.65	170	89	5	1	168	434	588	2e-20	90.9
adi_v1.01102	sp|Q99653|CHP1_HUMAN	28.22	163	91	7	5	146	23	180	2e-08	50.4
adi_v1.01708	sp|Q99645|EPYC_HUMAN	29.66	145	86	4	7	142	163	300	4e-09	59.7
adi_v1.20029	sp|Q99643|C560_HUMAN	47.18	142	72	1	26	164	11	152	2e-36	127
adi_v1.23263	sp|Q99640|PMYT1_HUMAN	25.19	262	181	8	2	258	108	359	1e-18	89.7
adi_v1.18536	sp|Q99615|DNJC7_HUMAN	45.24	84	37	2	26	100	380	463	3e-12	65.1
adi_v1.04381	sp|Q99612|KLF6_HUMAN	56.04	91	39	1	326	415	192	282	1e-27	112
adi_v1.10048	sp|Q99592|ZBT18_HUMAN	33.96	106	67	3	20	124	6	109	2e-09	60.1
adi_v1.22278	sp|Q99578|RIT2_HUMAN	31.28	179	109	4	13	188	21	188	1e-21	90.1
adi_v1.09587	sp|Q99575|POP1_HUMAN	29.43	615	286	15	1	539	266	808	5e-71	247
adi_v1.20054	sp|Q99574|NEUS_HUMAN	32.13	389	242	8	6	383	24	401	2e-62	208
adi_v1.08841	sp|Q99567|NUP88_HUMAN	31.45	159	107	1	143	299	583	741	1e-09	58.9
adi_v1.05400	sp|Q99558|M3K14_HUMAN	33.82	204	118	7	5	200	402	596	4e-19	91.3
adi_v1.00840	sp|Q99549|MPP8_HUMAN	34.53	139	85	1	276	414	573	705	9e-15	78.6
adi_v1.18536	sp|Q99543|DNJC2_HUMAN	40.28	72	34	2	26	88	87	158	4e-06	47.0
adi_v1.08208	sp|Q99536|VAT1_HUMAN	30.16	305	176	13	1	281	94	385	2e-22	95.5
adi_v1.11789	sp|Q99527|GPER1_HUMAN	25.19	270	152	13	4	255	99	336	3e-07	51.2
adi_v1.02606	sp|Q99525|H4G_HUMAN	83.12	77	13	0	1553	1629	22	98	2e-32	125
adi_v1.17833	sp|Q99518|FMO2_HUMAN	29.44	248	116	10	7	208	4	238	8e-16	77.4
adi_v1.17552	sp|Q99500|S1PR3_HUMAN	24.10	307	160	11	45	328	57	313	2e-14	73.2
adi_v1.04904	sp|Q99490|AGAP2_HUMAN	25.45	165	106	6	428	586	409	562	1e-06	51.6
adi_v1.02959	sp|Q99467|CD180_HUMAN	30.16	126	88	0	122	247	39	164	6e-08	55.5
adi_v1.06330	sp|Q99466|NOTC4_HUMAN	45.45	121	64	2	692	810	510	630	4e-21	99.8
adi_v1.06392	sp|Q99463|NPY6R_HUMAN	27.91	215	129	6	21	214	42	251	1e-18	84.0
adi_v1.08848	sp|Q99447|PCY2_HUMAN	61.98	363	134	2	14	374	20	380	2e-159	457
adi_v1.21164	sp|Q99435|NELL2_HUMAN	38.46	182	94	6	1	174	462	633	4e-21	98.2
adi_v1.00583	sp|Q99418|CYH2_HUMAN	30.91	110	64	4	20	119	264	371	1e-05	47.0
adi_v1.07385	sp|Q99259|DCE1_HUMAN	27.01	174	97	5	245	416	291	436	1e-09	61.6
adi_v1.19886	sp|Q99250|SCN2A_HUMAN	43.18	88	49	1	77	164	345	431	1e-20	98.2
adi_v1.06436	sp|Q99102|MUC4_HUMAN	30.29	241	139	7	1226	1449	1401	1629	4e-18	91.3
adi_v1.04587	sp|Q96TA2|YMEL1_HUMAN	38.81	134	81	1	21	153	424	557	1e-20	95.5
adi_v1.19517	sp|Q96TA0|PCDBI_HUMAN	23.14	644	378	19	239	856	69	621	2e-20	99.0
adi_v1.09266	sp|Q96T88|UHRF1_HUMAN	39.58	48	28	1	464	510	317	364	8e-06	48.5
adi_v1.08721	sp|Q96T83|SL9A7_HUMAN	30.58	206	99	5	2	165	283	486	9e-19	85.9
adi_v1.04625	sp|Q96T68|SETB2_HUMAN	38.24	68	38	1	360	423	630	697	7e-06	48.1
adi_v1.14839	sp|Q96T58|MINT_HUMAN	24.40	168	109	6	31	198	439	588	2e-06	49.7
adi_v1.20359	sp|Q96T55|KCNKG_HUMAN	30.96	239	150	5	7	236	13	245	8e-32	122
adi_v1.20359	sp|Q96T54|KCNKH_HUMAN	29.38	177	121	2	78	254	100	272	3e-17	80.5
adi_v1.09174	sp|Q96T51|RUFY1_HUMAN	33.33	63	40	1	571	633	639	699	8e-06	48.9
adi_v1.08415	sp|Q96T49|PP16B_HUMAN	31.36	220	133	5	326	539	81	288	3e-18	89.7
adi_v1.04381	sp|Q96T25|ZIC5_HUMAN	37.63	93	56	1	325	415	483	575	2e-16	82.0
adi_v1.09266	sp|Q96T23|RSF1_HUMAN	37.74	53	33	0	458	510	887	939	1e-07	55.1
adi_v1.16599	sp|Q96SZ4|ZSC10_HUMAN	31.00	229	136	6	314	522	293	519	2e-21	99.0
adi_v1.14072	sp|Q96SR6|ZN382_HUMAN	35.06	174	82	2	484	629	209	379	3e-20	95.1
adi_v1.09091	sp|Q96SQ9|CP2S1_HUMAN	27.78	234	159	4	848	1073	234	465	3e-18	89.4
adi_v1.22514	sp|Q96SQ5|ZN587_HUMAN	35.97	139	89	0	139	277	208	346	6e-23	99.4
adi_v1.01414	sp|Q96SM3|CPXM1_HUMAN	37.95	166	88	6	35	191	118	277	1e-19	89.7
adi_v1.06617	sp|Q96SL8|FIZ1_HUMAN	30.87	230	122	4	210	402	22	251	3e-22	99.4
adi_v1.03722	sp|Q96SL4|GPX7_HUMAN	53.19	141	66	0	1	141	40	180	1e-49	160
adi_v1.14899	sp|Q96SL1|DIRC2_HUMAN	40.90	423	227	5	33	452	46	448	1e-71	238
adi_v1.11148	sp|Q96SK3|ZN607_HUMAN	38.51	148	87	2	262	409	135	278	2e-22	99.8
adi_v1.05014	sp|Q96SI1|KCD15_HUMAN	37.84	111	61	3	67	172	58	165	5e-14	71.2
adi_v1.10503	sp|Q96SF2|TCPQM_HUMAN	28.48	151	106	1	239	389	373	521	3e-12	69.3
adi_v1.16599	sp|Q96SE7|ZN347_HUMAN	35.05	194	108	6	341	534	261	436	7e-21	97.4
adi_v1.08736	sp|Q96SE0|ABHD1_HUMAN	45.37	227	116	3	21	247	167	385	4e-65	211
adi_v1.05349	sp|Q96SB4|SRPK1_HUMAN	28.38	148	87	6	10	142	78	221	1e-06	48.5
adi_v1.04904	sp|Q96S79|RSLAB_HUMAN	28.98	176	109	6	424	587	3	174	3e-12	66.2
adi_v1.06198	sp|Q96S55|WRIP1_HUMAN	59.27	383	122	5	2	381	226	577	5e-144	442
adi_v1.05400	sp|Q96S53|TESK2_HUMAN	31.09	193	121	5	10	195	64	251	2e-21	97.8
adi_v1.03763	sp|Q96S38|KS6C1_HUMAN	31.11	270	130	13	99	348	828	1061	3e-21	99.4
adi_v1.06105	sp|Q96S37|S22AC_HUMAN	23.17	259	148	6	17	235	281	528	1e-11	63.9
adi_v1.11241	sp|Q96S21|RB40C_HUMAN	33.53	173	97	5	318	481	11	174	2e-17	82.8
adi_v1.05191	sp|Q96S16|JMJD8_HUMAN	27.47	91	52	3	19	109	254	330	1e-05	45.4
adi_v1.06783	sp|Q96RY7|IF140_HUMAN	21.63	393	238	15	35	423	774	1100	5e-08	57.0
adi_v1.24685	sp|Q96RW7|HMCN1_HUMAN	31.02	245	157	6	1431	1669	3562	3800	1e-20	99.8
adi_v1.23263	sp|Q96RU8|TRIB1_HUMAN	30.66	212	139	6	55	262	135	342	2e-19	90.9
adi_v1.16037	sp|Q96RU7|TRIB3_HUMAN	25.70	179	107	5	120	286	156	320	2e-11	64.3
adi_v1.18181	sp|Q96RU2|UBP28_HUMAN	40.28	72	34	3	1283	1354	581	643	1e-06	53.1
adi_v1.16224	sp|Q96RT1|LAP2_HUMAN	26.62	293	195	6	157	448	24	297	5e-21	96.7
adi_v1.19006	sp|Q96RR4|KKCC2_HUMAN	32.35	170	106	5	23	191	284	445	4e-22	97.8
adi_v1.04809	sp|Q96RQ9|OXLA_HUMAN	27.75	209	135	5	145	346	314	513	4e-15	77.0
adi_v1.16411	sp|Q96RQ3|MCCA_HUMAN	53.42	73	33	1	48	120	48	119	1e-14	77.8
adi_v1.08734	sp|Q96RP9|EFGM_HUMAN	40.27	149	68	3	19	162	46	178	3e-16	82.8
adi_v1.16449	sp|Q96RP8|KCNA7_HUMAN	41.11	90	46	2	13	101	15	98	1e-09	62.0
adi_v1.19379	sp|Q96RP7|G3ST4_HUMAN	29.19	209	120	5	29	216	260	461	6e-22	95.1
adi_v1.07348	sp|Q96RN1|S26A8_HUMAN	30.29	175	91	5	40	183	77	251	8e-11	65.5
adi_v1.12964	sp|Q96RL7|VP13A_HUMAN	24.75	198	140	5	611	806	1079	1269	5e-08	57.0
adi_v1.05640	sp|Q96RL6|SIG11_HUMAN	24.20	219	140	5	170	370	277	487	1e-12	71.6
adi_v1.12053	sp|Q96RJ0|TAAR1_HUMAN	27.13	317	178	13	51	329	27	328	7e-19	86.7
adi_v1.10346	sp|Q96RI9|TAAR9_HUMAN	24.69	324	181	8	24	315	40	332	8e-18	82.8
adi_v1.10346	sp|Q96RI8|TAAR6_HUMAN	29.91	321	186	8	15	315	31	332	2e-18	84.3
adi_v1.21535	sp|Q96RI1|NR1H4_HUMAN	26.07	349	230	7	1404	1740	134	466	8e-28	119
adi_v1.05400	sp|Q96RG2|PASK_HUMAN	34.13	208	127	5	2	200	997	1203	2e-21	99.4
adi_v1.11148	sp|Q96RE9|ZN300_HUMAN	40.83	120	66	2	261	379	485	600	1e-21	97.4
adi_v1.13519	sp|Q96RE7|NACC1_HUMAN	33.04	115	74	2	1	115	1	112	7e-11	63.9
adi_v1.03506	sp|Q96RD9|FCRL5_HUMAN	23.27	520	337	22	161	659	348	826	3e-07	55.5
adi_v1.06392	sp|Q96R72|OR4K3_HUMAN	23.71	232	148	11	13	228	23	241	3e-06	48.1
adi_v1.24039	sp|Q96R47|O2A14_HUMAN	24.89	237	143	8	39	262	94	308	2e-06	47.8
adi_v1.21927	sp|Q96QZ7|MAGI1_HUMAN	39.71	68	39	1	24	91	141	206	2e-06	45.8
adi_v1.11488	sp|Q96QV6|H2A1A_HUMAN	66.67	45	14	1	90	134	22	65	1e-12	61.2
adi_v1.03981	sp|Q96QV1|HHIP_HUMAN	32.17	115	72	4	1583	1694	589	700	1e-09	64.3
adi_v1.03559	sp|Q96QU6|1A1L1_HUMAN	26.73	202	127	7	60	240	132	333	6e-06	48.1
adi_v1.16039	sp|Q96QU1|PCD15_HUMAN	24.64	698	410	29	77	713	562	1204	2e-20	99.8
adi_v1.01415	sp|Q96QT4|TRPM7_HUMAN	32.95	176	100	5	227	399	1662	1822	2e-15	78.2
adi_v1.23263	sp|Q96QS6|KPSH2_HUMAN	27.21	283	190	6	1	271	60	338	3e-22	99.4
adi_v1.03564	sp|Q96QI5|HS3S6_HUMAN	47.89	261	128	5	56	315	88	341	1e-82	256
adi_v1.09174	sp|Q96QG7|MTMR9_HUMAN	34.84	155	95	4	2	155	5	154	7e-14	74.3
adi_v1.14471	sp|Q96QE5|TEFM_HUMAN	26.51	215	139	7	43	241	95	306	2e-14	74.7
adi_v1.05676	sp|Q96QE2|MYCT_HUMAN	35.51	107	69	0	364	470	506	612	6e-10	61.2
adi_v1.00583	sp|Q96QB1|RHG07_HUMAN	28.99	169	111	4	130	297	1074	1234	8e-14	72.8
adi_v1.09009	sp|Q96Q91|B3A4_HUMAN	37.65	85	49	1	84	168	101	181	7e-09	59.7
adi_v1.20315	sp|Q96Q89|KI20B_HUMAN	35.47	172	104	2	6	175	320	486	5e-22	96.3
adi_v1.02480	sp|Q96Q83|ALKB3_HUMAN	35.56	135	81	4	113	245	130	260	3e-14	72.4
adi_v1.07228	sp|Q96Q77|CIB3_HUMAN	31.54	130	75	6	86	206	49	173	4e-07	48.5
adi_v1.02070	sp|Q96Q42|ALS2_HUMAN	32.47	194	119	4	1215	1396	1049	1242	5e-20	97.1
adi_v1.11479	sp|Q96Q40|CDK15_HUMAN	28.76	226	150	5	66	290	99	314	3e-19	87.8
adi_v1.24608	sp|Q96Q27|ASB2_HUMAN	26.44	261	190	2	636	894	48	308	4e-21	99.0
adi_v1.06840	sp|Q96Q15|SMG1_HUMAN	34.29	105	62	2	770	871	1160	1260	9e-10	63.9
adi_v1.12821	sp|Q96Q07|BTBD9_HUMAN	27.53	247	153	5	281	522	22	247	2e-21	99.8
adi_v1.21538	sp|Q96Q04|LMTK3_HUMAN	31.10	209	124	7	491	693	128	322	8e-19	91.7
adi_v1.00398	sp|Q96PZ7|CSMD1_HUMAN	27.11	391	225	15	611	986	2879	3224	2e-20	98.6
adi_v1.22052	sp|Q96PZ2|F111A_HUMAN	25.51	443	229	20	100	506	210	587	4e-15	78.2
adi_v1.16037	sp|Q96PY6|NEK1_HUMAN	26.89	264	178	6	19	281	9	258	4e-22	97.8
adi_v1.06577	sp|Q96PY5|FMNL2_HUMAN	23.53	272	193	6	481	738	637	907	1e-11	68.6
adi_v1.09278	sp|Q96PX9|PKH4B_HUMAN	49.75	203	94	4	1	199	940	1138	1e-58	209
adi_v1.01708	sp|Q96PX8|SLIK1_HUMAN	29.57	186	127	3	7	191	395	577	3e-12	71.2
adi_v1.16387	sp|Q96PV0|SYGP1_HUMAN	29.17	264	174	6	380	636	441	698	1e-17	89.7
adi_v1.03436	sp|Q96PU5|NED4L_HUMAN	36.81	144	64	6	274	401	19	151	2e-11	67.4
adi_v1.09266	sp|Q96PU4|UHRF2_HUMAN	56.25	48	20	1	464	510	346	393	8e-10	61.6
adi_v1.13617	sp|Q96PS8|AQP10_HUMAN	38.26	264	115	3	4	220	15	277	1e-53	177
adi_v1.12798	sp|Q96PR1|KCNC2_HUMAN	38.12	501	221	9	8	420	4	503	2e-106	340
adi_v1.08770	sp|Q96PQ7|KLHL5_HUMAN	45.00	100	50	1	441	535	655	754	4e-16	82.4
adi_v1.23579	sp|Q96PQ6|ZN317_HUMAN	34.87	152	99	0	17	168	438	589	7e-22	99.4
adi_v1.14783	sp|Q96PN8|TSSK3_HUMAN	31.65	218	136	7	649	859	9	220	2e-22	99.4
adi_v1.21187	sp|Q96PN6|ADCYA_HUMAN	26.20	271	160	6	894	1149	789	1034	5e-16	84.3
adi_v1.01660	sp|Q96PM5|ZN363_HUMAN	37.42	163	90	6	2282	2440	12	166	4e-21	97.1
adi_v1.21797	sp|Q96PL2|TECTB_HUMAN	31.40	121	72	6	288	400	157	274	4e-07	51.6
adi_v1.14839	sp|Q96PK6|RBM14_HUMAN	27.66	141	84	4	45	184	17	140	2e-10	62.0
adi_v1.14783	sp|Q96PF2|TSSK2_HUMAN	31.40	207	130	5	656	854	18	220	9e-22	98.6
adi_v1.01279	sp|Q96PF1|TGM7_HUMAN	34.52	281	143	10	11	258	97	369	4e-44	166
adi_v1.17696	sp|Q96PE6|ZIM3_HUMAN	28.17	252	149	5	360	609	168	389	4e-22	99.8
adi_v1.07302	sp|Q96PE2|ARHGH_HUMAN	28.80	125	80	3	426	547	1089	1207	4e-11	67.8
adi_v1.01708	sp|Q96PE1|GP124_HUMAN	30.32	155	105	1	40	194	89	240	9e-15	79.7
adi_v1.03508	sp|Q96PD7|DGAT2_HUMAN	50.00	290	143	2	49	337	100	388	1e-109	328
adi_v1.03508	sp|Q96PD6|MOGT1_HUMAN	50.30	334	165	1	4	337	3	335	4e-121	355
adi_v1.14341	sp|Q96PD2|DCBD2_HUMAN	37.80	164	94	5	22	180	290	450	9e-21	98.6
adi_v1.01708	sp|Q96PB8|LRC3B_HUMAN	32.06	131	84	3	64	193	69	195	2e-09	59.7
adi_v1.22272	sp|Q96PB7|NOE3_HUMAN	32.93	164	101	4	15	171	205	366	1e-21	95.9
adi_v1.11789	sp|Q96P88|GNRR2_HUMAN	25.62	242	159	8	41	270	26	258	8e-09	55.8
adi_v1.17552	sp|Q96P69|GPR78_HUMAN	24.61	321	189	10	46	337	26	322	1e-13	71.2
adi_v1.11789	sp|Q96P68|OXGR1_HUMAN	25.24	210	132	9	1	205	70	259	1e-07	52.4
adi_v1.14204	sp|Q96P66|GP101_HUMAN	28.27	191	132	3	36	225	45	231	1e-17	86.7
adi_v1.06547	sp|Q96P65|QRFPR_HUMAN	24.57	293	196	8	21	294	78	364	8e-23	97.4
adi_v1.20054	sp|Q96P63|SPB12_HUMAN	37.32	410	221	9	1	379	1	405	1e-69	227
adi_v1.08971	sp|Q96P53|WDFY2_HUMAN	33.75	80	50	2	281	358	192	270	1e-07	53.5
adi_v1.05185	sp|Q96P50|ACAP3_HUMAN	38.46	78	48	0	348	425	700	777	1e-08	58.5
adi_v1.00583	sp|Q96P48|ARAP1_HUMAN	30.12	166	112	3	135	299	955	1117	5e-15	76.6
adi_v1.04904	sp|Q96P47|AGAP3_HUMAN	30.36	168	96	6	426	586	92	245	2e-08	57.0
adi_v1.03710	sp|Q96P44|COLA1_HUMAN	30.54	203	136	2	6743	6940	37	239	2e-17	91.3
adi_v1.12503	sp|Q96P31|FCRL3_HUMAN	25.93	270	161	12	98	334	299	562	6e-07	52.4
adi_v1.13065	sp|Q96P20|NLRP3_HUMAN	24.46	413	238	17	378	749	154	533	4e-12	70.9
adi_v1.20054	sp|Q96P15|SPB11_HUMAN	36.62	396	227	10	3	379	2	392	2e-65	216
adi_v1.09394	sp|Q96P11|NSUN5_HUMAN	27.67	253	138	7	223	439	133	376	4e-15	77.0
adi_v1.20273	sp|Q96NZ8|WFKN1_HUMAN	37.86	103	60	2	268	367	308	409	1e-15	82.4
adi_v1.04761	sp|Q96NZ1|FOXN4_HUMAN	48.24	85	43	1	86	169	187	271	3e-17	84.3
adi_v1.22987	sp|Q96NY8|PVRL4_HUMAN	34.74	95	56	4	73	162	90	183	2e-06	50.4
adi_v1.21761	sp|Q96NX5|KCC1G_HUMAN	27.70	278	185	9	880	1153	13	278	2e-21	99.0
adi_v1.16224	sp|Q96NW7|LRRC7_HUMAN	27.82	284	182	6	154	434	137	400	5e-19	90.5
adi_v1.15335	sp|Q96NW4|ANR27_HUMAN	36.80	125	78	1	96	220	744	867	1e-20	96.7
adi_v1.10360	sp|Q96NU0|CNT3B_HUMAN	39.17	120	69	2	633	748	58	177	5e-21	99.4
adi_v1.17703	sp|Q96NS5|ASB16_HUMAN	33.17	208	123	6	127	323	113	315	4e-17	84.7
adi_v1.03791	sp|Q96NR8|RDH12_HUMAN	51.69	89	43	0	59	147	22	110	3e-22	97.4
adi_v1.17566	sp|Q96NR3|PTHD1_HUMAN	21.75	308	224	6	65	364	501	799	3e-13	71.2
adi_v1.05473	sp|Q96NN9|AIFM3_HUMAN	27.38	168	98	5	18	180	333	481	6e-07	51.2
adi_v1.11148	sp|Q96NL3|ZN599_HUMAN	38.84	121	69	2	260	379	470	586	5e-21	95.1
adi_v1.16599	sp|Q96NJ6|ZFP3_HUMAN	36.00	175	95	5	347	521	119	276	1e-18	89.4
adi_v1.04374	sp|Q96NJ5|KLH32_HUMAN	22.54	559	368	19	16	537	24	554	3e-19	93.2
adi_v1.14072	sp|Q96NJ3|ZN285_HUMAN	35.71	140	80	3	454	593	456	585	4e-20	95.1
adi_v1.16599	sp|Q96NI8|ZN570_HUMAN	38.31	154	83	4	297	450	375	516	2e-21	98.6
adi_v1.14607	sp|Q96NI6|LRFN5_HUMAN	30.81	185	121	2	136	318	42	221	8e-16	81.6
adi_v1.16599	sp|Q96NG8|ZN582_HUMAN	29.25	253	116	6	321	522	151	391	3e-18	88.6
adi_v1.16599	sp|Q96NG5|ZN558_HUMAN	39.71	136	78	3	286	418	262	396	8e-22	98.2
adi_v1.23315	sp|Q96NG3|TTC25_HUMAN	28.23	209	139	3	396	604	288	485	7e-13	72.8
adi_v1.16599	sp|Q96ND8|ZN583_HUMAN	32.32	198	113	5	297	494	369	545	8e-20	93.6
adi_v1.03561	sp|Q96N96|SPT13_HUMAN	22.67	344	227	10	809	1138	237	555	4e-11	67.4
adi_v1.04381	sp|Q96N95|ZN396_HUMAN	42.86	91	48	2	330	420	248	334	5e-16	79.0
adi_v1.24615	sp|Q96N87|S6A18_HUMAN	28.14	167	68	2	428	542	252	418	1e-11	67.0
adi_v1.16599	sp|Q96N77|ZN641_HUMAN	27.86	262	147	6	260	516	195	419	1e-19	92.0
adi_v1.17168	sp|Q96N76|HUTU_HUMAN	79.63	54	11	0	2	55	399	452	3e-22	94.0
adi_v1.23814	sp|Q96N67|DOCK7_HUMAN	57.67	300	81	2	1	254	1817	2116	4e-110	352
adi_v1.16599	sp|Q96N58|ZN578_HUMAN	32.31	195	88	5	310	504	424	574	1e-21	99.4
adi_v1.16599	sp|Q96N38|ZN714_HUMAN	45.95	111	58	2	310	420	393	501	6e-21	97.1
adi_v1.23579	sp|Q96N22|ZN681_HUMAN	36.62	142	90	0	23	164	504	645	2e-21	98.6
adi_v1.16599	sp|Q96N20|ZN75A_HUMAN	33.52	179	75	3	339	517	159	293	2e-22	99.4
adi_v1.14072	sp|Q96MX3|ZNF48_HUMAN	38.46	156	55	2	510	624	438	593	2e-21	99.8
adi_v1.13552	sp|Q96MW7|TIGD1_HUMAN	23.04	204	137	8	163	355	182	376	2e-06	51.2
adi_v1.03981	sp|Q96MU8|KREM1_HUMAN	34.44	90	55	3	29	114	120	209	3e-07	55.8
adi_v1.04381	sp|Q96MU6|ZN778_HUMAN	49.49	99	46	2	325	423	581	675	9e-20	92.8
adi_v1.12359	sp|Q96MT7|CFA44_HUMAN	25.00	256	141	9	361	573	145	392	4e-10	62.8
adi_v1.24685	sp|Q96MS0|ROBO3_HUMAN	30.34	290	185	8	1396	1676	167	448	8e-21	99.8
adi_v1.16599	sp|Q96MR9|ZN560_HUMAN	44.34	106	54	2	315	416	686	790	6e-18	88.2
adi_v1.13961	sp|Q96MR6|CFA57_HUMAN	32.98	94	56	3	21	114	472	558	6e-08	50.8
adi_v1.12088	sp|Q96MP8|KCTD7_HUMAN	43.43	99	53	1	5	103	47	142	3e-19	84.0
adi_v1.23372	sp|Q96MN2|NALP4_HUMAN	32.21	208	137	4	962	1166	740	946	4e-15	80.9
adi_v1.04381	sp|Q96MM3|ZFP42_HUMAN	45.05	91	46	2	329	417	213	301	3e-19	88.6
adi_v1.01877	sp|Q96MI6|PPM1M_HUMAN	39.67	242	97	3	191	384	24	264	6e-43	154
adi_v1.08511	sp|Q96MF6|CQ10A_HUMAN	60.00	135	54	0	1	135	97	231	7e-61	191
adi_v1.19627	sp|Q96MC6|MF14A_HUMAN	56.31	309	64	2	1	238	82	390	2e-104	327
adi_v1.15835	sp|Q96MB7|HARB1_HUMAN	29.70	202	90	3	30	181	28	227	5e-20	87.0
adi_v1.08370	sp|Q96MA6|KAD8_HUMAN	26.37	182	127	3	35	213	270	447	4e-16	77.4
adi_v1.03561	sp|Q96M96|FGD4_HUMAN	23.43	239	167	7	810	1042	204	432	4e-08	57.4
adi_v1.15611	sp|Q96M94|KLH15_HUMAN	20.50	561	328	17	28	527	26	529	2e-18	88.2
adi_v1.14286	sp|Q96M86|DNHD1_HUMAN	23.21	448	265	7	177	548	1423	1867	9e-20	94.0
adi_v1.12265	sp|Q96M69|LRGUK_HUMAN	32.99	197	131	1	105	301	172	367	1e-15	79.7
adi_v1.15776	sp|Q96M20|CNBD2_HUMAN	28.73	449	239	13	212	658	137	506	9e-46	173
adi_v1.01102	sp|Q96LZ3|CANB2_HUMAN	31.29	147	92	4	1	142	11	153	4e-16	72.0
adi_v1.17696	sp|Q96LX8|ZN597_HUMAN	29.47	285	181	4	270	550	151	419	1e-20	95.1
adi_v1.04381	sp|Q96LW9|ZSC31_HUMAN	38.41	138	74	4	284	419	193	321	3e-18	86.7
adi_v1.19848	sp|Q96LW2|SG494_HUMAN	35.00	160	101	2	27	184	113	271	1e-22	93.2
adi_v1.16599	sp|Q96LW1|Z354B_HUMAN	40.34	119	65	2	300	418	486	598	8e-19	90.5
adi_v1.02840	sp|Q96LL9|DJC30_HUMAN	38.78	98	48	2	6	101	51	138	2e-12	65.5
adi_v1.11890	sp|Q96LJ8|UBX10_HUMAN	34.15	82	54	0	367	448	190	271	3e-07	51.6
adi_v1.03791	sp|Q96LJ7|DHRS1_HUMAN	27.63	257	139	7	199	438	3	229	1e-12	68.6
adi_v1.05784	sp|Q96LI9|CX058_HUMAN	44.57	258	133	1	19	266	45	302	2e-68	219
adi_v1.14667	sp|Q96LD4|TRI47_HUMAN	23.91	322	181	11	16	290	9	313	1e-11	67.8
adi_v1.03506	sp|Q96LC7|SIG10_HUMAN	24.69	239	148	7	590	813	265	486	2e-11	68.6
adi_v1.12517	sp|Q96LA8|ANM6_HUMAN	27.63	333	165	15	168	475	57	338	5e-15	78.2
adi_v1.13699	sp|Q96LA6|FCRL1_HUMAN	26.24	221	141	11	64	273	84	293	2e-07	54.3
adi_v1.20315	sp|Q96L93|KI16B_HUMAN	56.60	288	76	4	1	239	187	474	2e-93	300
adi_v1.08136	sp|Q96L92|SNX27_HUMAN	28.07	114	60	3	31	144	42	133	5e-06	49.3
adi_v1.02606	sp|Q96L91|EP400_HUMAN	28.14	199	118	6	890	1081	1193	1373	4e-13	75.1
adi_v1.04625	sp|Q96L73|NSD1_HUMAN	32.42	182	100	4	248	419	1890	2058	2e-21	97.4
adi_v1.08813	sp|Q96L58|B3GT6_HUMAN	29.34	242	161	7	117	355	65	299	1e-16	79.7
adi_v1.00469	sp|Q96L50|LLR1_HUMAN	38.41	138	78	3	218	349	178	314	4e-14	74.7
adi_v1.12196	sp|Q96L42|KCNH8_HUMAN	22.78	237	179	3	340	573	421	656	5e-13	72.4
adi_v1.11241	sp|Q96L34|MARK4_HUMAN	32.31	229	132	8	5	231	48	255	1e-20	95.5
adi_v1.22278	sp|Q96L33|RHOV_HUMAN	30.43	184	109	6	14	180	33	214	2e-19	84.0
adi_v1.21135	sp|Q96KV7|WDR90_HUMAN	19.49	272	175	5	18	259	1350	1607	3e-07	52.8
adi_v1.12547	sp|Q96KR1|ZFR_HUMAN	29.25	106	66	4	97	198	540	640	1e-05	48.1
adi_v1.01051	sp|Q96KQ7|EHMT2_HUMAN	27.66	235	164	4	1243	1473	654	886	7e-20	97.1
adi_v1.03973	sp|Q96KQ4|ASPP1_HUMAN	43.53	85	47	1	1048	1132	895	978	1e-09	62.4
adi_v1.15220	sp|Q96KP4|CNDP2_HUMAN	59.12	362	116	3	17	348	15	374	9e-152	439
adi_v1.15220	sp|Q96KN2|CNDP1_HUMAN	51.66	362	145	2	17	348	46	407	3e-125	373
adi_v1.11488	sp|Q96KK5|H2A1H_HUMAN	64.44	45	15	1	90	134	22	65	2e-12	60.8
adi_v1.05152	sp|Q96KK3|KCNS1_HUMAN	31.14	440	232	12	40	414	52	485	1e-61	213
adi_v1.05400	sp|Q96KG9|NTKL_HUMAN	25.89	197	125	4	18	199	31	221	2e-10	63.9
adi_v1.23860	sp|Q96KG7|MEG10_HUMAN	28.79	712	326	45	1137	1700	113	791	1e-20	99.8
adi_v1.20055	sp|Q96KE9|BTBD6_HUMAN	32.72	162	101	3	305	466	330	483	4e-16	80.5
adi_v1.02841	sp|Q96KC8|DNJC1_HUMAN	51.61	62	30	0	4	65	65	126	5e-15	75.5
adi_v1.14911	sp|Q96KC2|ARL5B_HUMAN	25.75	167	109	4	10	169	18	176	9e-09	52.4
adi_v1.15195	sp|Q96KB5|TOPK_HUMAN	26.29	213	127	8	102	284	35	247	5e-15	75.5
adi_v1.11148	sp|Q96K83|ZN521_HUMAN	35.76	151	78	2	269	403	118	265	1e-19	91.7
adi_v1.09996	sp|Q96K78|AGRG7_HUMAN	37.50	64	35	2	465	526	526	586	6e-06	50.1
adi_v1.18181	sp|Q96K76|UBP47_HUMAN	25.46	271	170	4	1078	1327	262	521	1e-23	109
adi_v1.17696	sp|Q96K75|ZN514_HUMAN	30.60	281	163	5	301	581	149	397	3e-22	99.4
adi_v1.06846	sp|Q96K62|ZBT45_HUMAN	23.97	121	87	1	29	149	13	128	4e-12	63.9
adi_v1.23129	sp|Q96K58|ZN668_HUMAN	46.43	84	43	1	502	583	511	594	9e-16	81.3
adi_v1.21632	sp|Q96JX3|SRAC1_HUMAN	36.17	470	257	5	82	514	169	632	1e-81	280
adi_v1.20445	sp|Q96JS3|PGBD1_HUMAN	23.74	396	245	15	122	475	421	801	4e-18	89.7
adi_v1.17704	sp|Q96JQ2|CLMN_HUMAN	29.91	234	125	4	8	204	36	267	2e-26	107
adi_v1.20307	sp|Q96JQ0|PCD16_HUMAN	31.84	223	135	6	4044	4257	1849	2063	1e-19	97.8
adi_v1.16039	sp|Q96JP9|CDHR1_HUMAN	24.33	563	320	21	1837	2358	181	678	4e-20	98.6
adi_v1.05106	sp|Q96JP2|MY15B_HUMAN	27.60	279	190	7	465	735	110	384	2e-19	95.5
adi_v1.24608	sp|Q96JP0|FEM1C_HUMAN	31.14	228	135	5	336	554	23	237	1e-19	94.7
adi_v1.15287	sp|Q96JM7|LMBL3_HUMAN	38.46	91	54	1	6	94	448	538	1e-13	75.1
adi_v1.14072	sp|Q96JL9|ZN333_HUMAN	38.03	142	85	1	483	624	306	444	3e-21	98.6
adi_v1.24114	sp|Q96JK4|HIPL1_HUMAN	46.55	116	57	4	5	116	668	782	2e-23	99.0
adi_v1.21135	sp|Q96JK2|DCAF5_HUMAN	27.27	187	116	7	1	180	48	221	8e-09	57.8
adi_v1.20922	sp|Q96JJ7|TMX3_HUMAN	23.84	323	221	8	48	360	40	347	3e-20	93.2
adi_v1.02070	sp|Q96JJ6|JPH4_HUMAN	38.10	147	86	4	1248	1392	2	145	2e-18	90.9
adi_v1.08382	sp|Q96JH8|RADIL_HUMAN	31.59	440	266	8	311	742	56	468	2e-42	169
adi_v1.04007	sp|Q96JG6|VPS50_HUMAN	63.91	169	61	0	466	634	795	963	2e-72	253
adi_v1.16599	sp|Q96JF6|ZN594_HUMAN	33.50	203	118	5	320	522	106	291	2e-21	99.4
adi_v1.14105	sp|Q96JD6|AKCL2_HUMAN	36.54	104	53	3	363	463	215	308	6e-10	60.5
adi_v1.11148	sp|Q96JC4|ZN479_HUMAN	42.14	140	75	2	276	409	155	294	1e-22	99.8
adi_v1.21927	sp|Q96JB8|MPP4_HUMAN	33.60	125	83	0	3	127	437	561	6e-24	97.8
adi_v1.24685	sp|Q96JB6|LOXL4_HUMAN	49.51	103	49	2	824	926	43	142	9e-21	99.0
adi_v1.16599	sp|Q96JB3|HIC2_HUMAN	32.39	142	89	2	277	418	475	609	8e-18	87.4
adi_v1.14632	sp|Q96JB2|COG3_HUMAN	45.95	111	58	1	151	261	719	827	2e-20	91.7
adi_v1.19203	sp|Q96JB1|DYH8_HUMAN	24.51	412	237	14	275	634	3757	4146	4e-20	95.9
adi_v1.02560	sp|Q96JA1|LRIG1_HUMAN	32.54	169	106	3	128	288	613	781	5e-19	91.3
adi_v1.11241	sp|Q96J92|WNK4_HUMAN	29.39	279	147	12	18	278	174	420	4e-18	87.8
adi_v1.14839	sp|Q96J87|CELF6_HUMAN	29.31	174	118	2	27	198	43	213	1e-19	89.4
adi_v1.12503	sp|Q96J84|KIRR1_HUMAN	25.07	335	215	13	40	342	74	404	5e-13	73.2
adi_v1.08977	sp|Q96J66|ABCCB_HUMAN	40.68	118	69	1	362	478	619	736	5e-22	99.8
adi_v1.00584	sp|Q96J65|MRP9_HUMAN	30.18	169	115	3	394	560	543	710	5e-21	99.8
adi_v1.17365	sp|Q96J42|TXD15_HUMAN	25.58	129	92	2	11	138	182	307	2e-06	47.8
adi_v1.17230	sp|Q96J02|ITCH_HUMAN	40.27	149	79	6	1	144	1	144	1e-17	81.3
adi_v1.12914	sp|Q96J01|THOC3_HUMAN	26.01	223	156	5	246	465	66	282	6e-14	73.2
adi_v1.10412	sp|Q96IY4|CBPB2_HUMAN	30.00	240	155	5	37	267	27	262	5e-30	119
adi_v1.03839	sp|Q96IW2|SHD_HUMAN	34.09	88	53	4	9	92	235	321	2e-06	47.8
adi_v1.04624	sp|Q96IV0|NGLY1_HUMAN	55.40	139	59	2	1	136	245	383	2e-44	154
adi_v1.14463	sp|Q96IR7|HPDL_HUMAN	32.92	404	207	8	2	388	5	361	3e-57	194
adi_v1.11148	sp|Q96IR2|ZN845_HUMAN	42.73	110	61	1	298	405	213	322	5e-20	92.4
adi_v1.11767	sp|Q96IP4|FA46A_HUMAN	62.69	327	121	1	4	330	60	385	8e-140	409
adi_v1.09617	sp|Q96IK5|GMCL1_HUMAN	25.81	186	132	3	36	216	99	283	2e-09	60.1
adi_v1.15200	sp|Q96IJ6|GMPPA_HUMAN	67.74	93	30	0	1	93	1	93	2e-42	145
adi_v1.01290	sp|Q96II8|LRCH3_HUMAN	30.65	248	157	8	2	246	46	281	5e-17	85.9
adi_v1.20722	sp|Q96IG2|FXL20_HUMAN	34.52	168	108	2	121	286	91	258	2e-21	93.6
adi_v1.11359	sp|Q96I99|SUCB2_HUMAN	52.47	364	90	2	1	281	49	412	3e-108	325
adi_v1.23220	sp|Q96I59|SYNM_HUMAN	23.76	383	228	12	348	701	38	385	4e-21	97.1
adi_v1.00577	sp|Q96I51|WBS16_HUMAN	30.66	274	166	12	3642	3897	177	444	6e-16	84.0
adi_v1.08415	sp|Q96I34|PP16A_HUMAN	30.58	242	151	5	21	255	75	306	4e-19	92.0
adi_v1.17696	sp|Q96I27|ZN625_HUMAN	28.02	257	156	2	299	555	65	292	3e-22	98.2
adi_v1.12375	sp|Q96I15|SCLY_HUMAN	33.17	416	239	13	23	401	30	443	2e-55	194
adi_v1.05429	sp|Q96I13|ABHD8_HUMAN	55.26	76	34	0	2	77	176	251	2e-21	91.3
adi_v1.12091	sp|Q96HZ4|HES6_HUMAN	42.86	84	39	3	22	102	26	103	1e-08	53.5
adi_v1.04491	sp|Q96HY7|DHTK1_HUMAN	36.24	149	92	2	10	156	144	291	2e-21	93.2
adi_v1.11065	sp|Q96HV5|TM41A_HUMAN	59.43	106	43	0	57	162	41	146	4e-29	119
adi_v1.14911	sp|Q96HU8|DIRA2_HUMAN	32.08	159	105	3	10	166	9	166	3e-17	77.0
adi_v1.16599	sp|Q96HQ0|ZN419_HUMAN	34.92	189	106	5	334	522	196	367	1e-21	98.6
adi_v1.23814	sp|Q96HP0|DOCK6_HUMAN	55.00	300	89	3	1	254	1726	2025	2e-104	336
adi_v1.20878	sp|Q96HN2|SAHH3_HUMAN	46.05	76	39	2	1	75	504	578	2e-10	60.8
adi_v1.00174	sp|Q96HJ3|CCD34_HUMAN	31.40	207	137	1	130	331	139	345	6e-12	65.9
adi_v1.10760	sp|Q96HD1|CREL1_HUMAN	35.59	118	52	4	2201	2296	221	336	2e-13	75.9
adi_v1.17084	sp|Q96HA7|TONSL_HUMAN	23.11	411	256	10	2	388	41	415	4e-14	76.6
adi_v1.16599	sp|Q96H86|ZN764_HUMAN	40.16	127	70	3	312	436	230	352	1e-21	97.4
adi_v1.04844	sp|Q96H78|S2544_HUMAN	24.64	211	140	4	4	202	111	314	4e-11	61.6
adi_v1.12756	sp|Q96H72|S39AD_HUMAN	37.36	91	47	2	628	708	254	344	4e-08	55.8
adi_v1.05106	sp|Q96H55|MYO19_HUMAN	33.69	754	427	17	11	702	30	772	3e-118	399
adi_v1.16599	sp|Q96H40|ZN486_HUMAN	32.56	215	127	6	320	534	161	357	6e-19	90.1
adi_v1.03763	sp|Q96GX5|GWL_HUMAN	32.24	183	86	8	232	404	725	879	1e-18	90.5
adi_v1.15172	sp|Q96GW9|SYMM_HUMAN	26.37	292	180	12	138	421	47	311	2e-19	90.9
adi_v1.18953	sp|Q96GW7|PGCB_HUMAN	28.26	138	83	4	84	211	678	809	6e-13	68.9
adi_v1.00870	sp|Q96GS6|AB17A_HUMAN	72.79	305	62	1	325	608	1	305	1e-156	456
adi_v1.01635	sp|Q96GR2|ACBG1_HUMAN	31.52	184	117	4	32	213	429	605	3e-21	94.4
adi_v1.14564	sp|Q96GQ7|DDX27_HUMAN	40.16	122	72	1	304	425	447	567	7e-22	99.4
adi_v1.20307	sp|Q96GP6|SREC2_HUMAN	27.64	351	171	20	3697	4014	121	421	3e-20	99.4
adi_v1.14659	sp|Q96GK7|FAH2A_HUMAN	52.89	242	112	1	24	263	26	267	2e-87	266
adi_v1.07228	sp|Q96GE6|CALL4_HUMAN	27.23	202	88	3	6	207	48	190	3e-18	80.1
adi_v1.23579	sp|Q96GE5|ZN799_HUMAN	26.39	360	203	9	252	553	78	433	7e-22	99.4
adi_v1.17293	sp|Q96GD4|AURKB_HUMAN	26.82	261	185	4	165	424	68	323	3e-21	95.5
adi_v1.14763	sp|Q96GD3|SCMH1_HUMAN	38.25	183	105	3	313	488	56	237	3e-21	98.2
adi_v1.16599	sp|Q96GC6|ZN274_HUMAN	37.50	136	79	2	297	432	524	653	3e-21	98.2
adi_v1.24435	sp|Q96GA7|SDSL_HUMAN	30.86	162	104	3	13	174	5	158	5e-08	54.3
adi_v1.07174	sp|Q96G91|P2Y11_HUMAN	32.99	97	65	0	43	139	66	162	9e-06	48.5
adi_v1.02504	sp|Q96G46|DUS3L_HUMAN	26.98	252	152	9	6	248	304	532	3e-18	84.7
adi_v1.08770	sp|Q96G42|KLD7B_HUMAN	29.73	185	114	5	483	661	348	522	1e-13	73.9
adi_v1.19638	sp|Q96G03|PGM2_HUMAN	47.96	638	254	4	14	610	12	612	0.0	577
adi_v1.08640	sp|Q96FZ2|HMCES_HUMAN	46.52	316	147	7	1	313	1	297	3e-90	277
adi_v1.12265	sp|Q96FV0|LRC46_HUMAN	40.37	109	64	1	147	255	43	150	4e-10	61.2
adi_v1.23541	sp|Q96FT7|ASIC4_HUMAN	26.59	346	171	14	95	425	239	516	1e-18	88.6
adi_v1.06899	sp|Q96FS4|SIPA1_HUMAN	44.86	593	302	5	355	935	190	769	4e-164	532
adi_v1.23864	sp|Q96FN5|KIF12_HUMAN	32.29	449	260	12	4	435	23	444	2e-54	204
adi_v1.02959	sp|Q96FE5|LIGO1_HUMAN	32.30	161	108	1	120	280	55	214	1e-18	89.7
adi_v1.17393	sp|Q96F44|TRI11_HUMAN	32.88	73	45	2	14	83	10	81	7e-08	49.7
adi_v1.05691	sp|Q96F10|SAT2_HUMAN	42.03	69	37	1	170	235	102	170	3e-10	57.0
adi_v1.23330	sp|Q96EY9|ADAT3_HUMAN	40.65	155	62	3	1	155	226	350	9e-33	121
adi_v1.18407	sp|Q96EY8|MMAB_HUMAN	57.14	98	42	0	2	99	143	240	4e-35	122
adi_v1.14710	sp|Q96EY1|DNJA3_HUMAN	59.46	74	30	0	21	94	89	162	6e-23	99.4
adi_v1.02313	sp|Q96EQ0|SGTB_HUMAN	38.81	67	41	0	244	310	122	188	2e-07	51.6
adi_v1.14839	sp|Q96EP5|DAZP1_HUMAN	23.20	194	124	5	32	207	12	198	8e-13	68.9
adi_v1.08115	sp|Q96EP1|CHFR_HUMAN	43.04	79	42	2	297	372	15	93	8e-10	60.8
adi_v1.18605	sp|Q96EN8|MOCOS_HUMAN	27.78	126	87	3	6	128	584	708	4e-15	72.8
adi_v1.05977	sp|Q96EH3|MASU1_HUMAN	62.75	51	18	1	9	59	153	202	9e-17	72.4
[truncated: 5,438 more rows]
