# Supplementary material for: Using viromes to predict novel immune proteins in non-model organisms
Source: Proc Biol Sci. 2016 Aug 31;283(1837):20161200. doi: 10.1098/rspb.2016.1200 (PMC5013795; doi:10.1098/rspb.2016.1200)
Supplement: File S4 - CDD Coral proteins with viral hits no human matches [file rspb20161200supp5.txt]

#Batch CD-search tool	NIH/NLM/NCBI
#cdsid	QM3-qcdsearch-1D2FFFA95BF9D47D-1208B9DC1778BC61
#datatype	hitsConcise Results
#status	0
#Start time	2016-03-20T11:56:15	Run time	0:00:21:28
#status	success

Query	Hit type	PSSM-ID	From	To	E-Value	Bitscore	Accession	Short name	Incomplete	Superfamily
Q#1 - >adi_v1.18402	superfamily	268225	1	79	1.61836e-38	132.457	cl19872	DUF885 superfamily	N	 - 
Q#2 - >adi_v1.18403	specific	253477	10	253	2.54776e-65	210.653	pfam05960	DUF885	NC	cl19872
Q#2 - >adi_v1.18403	superfamily	268225	10	253	2.54776e-65	210.653	cl19872	DUF885 superfamily	NC	 - 
Q#4 - >adi_v1.18424	superfamily	271754	611	739	1.09265e-20	87.1629	cl14782	RNase_H_like superfamily	 - 	 - 
Q#5 - >adi_v1.18455	superfamily	275541	47	483	0	638.259	cl00340	ILVD_EDD superfamily	 - 	 - 
Q#7 - >adi_v1.02965	superfamily	277521	10	186	8.27319e-37	127.531	cl21455	P-loop_NTPase superfamily	N	 - 
Q#8 - >adi_v1.18559	superfamily	272007	404	516	4.24945e-15	73.7979	cl21587	7tm_2 superfamily	C	 - 
Q#8 - >adi_v1.18559	specific	250310	2	48	1.1416e-06	43.9569	pfam01033	Somatomedin_B	 - 	cl02508
Q#8 - >adi_v1.18559	superfamily	261314	2	48	1.1416e-06	43.9569	cl02508	Somatomedin_B superfamily	 - 	 - 
Q#9 - >adi_v1.18602	specific	239684	346	468	2.19779e-28	109.355	cd03714	RT_DIRS1	 - 	cl02808
Q#9 - >adi_v1.18602	superfamily	261455	346	468	2.19779e-28	109.355	cl02808	RT_like superfamily	 - 	 - 
Q#9 - >adi_v1.18602	specific	260007	576	696	4.18659e-20	85.7979	cd09275	RNase_HI_RT_DIRS1	 - 	cl14782
Q#9 - >adi_v1.18602	superfamily	271754	576	696	4.18659e-20	85.7979	cl14782	RNase_H_like superfamily	 - 	 - 
Q#9 - >adi_v1.18602	superfamily	271437	982	1165	1.25527e-30	118.17	cl00213	DNA_BRE_C superfamily	 - 	 - 
Q#9 - >adi_v1.18602	multi-dom	249567	303	468	8.10487e-20	87.3862	pfam00078	RVT_1	 - 	 - 
Q#10 - >adi_v1.18663	specific	254387	252	453	1.7106e-121	353.3	pfam07727	RVT_2	 - 	cl06662
Q#10 - >adi_v1.18663	superfamily	254387	252	453	1.7106e-121	353.3	cl06662	RVT_2 superfamily	 - 	 - 
Q#10 - >adi_v1.18663	specific	250040	2	71	1.56035e-16	74.292	pfam00665	rve	N	cl21549
Q#10 - >adi_v1.18663	superfamily	277549	2	71	1.56035e-16	74.292	cl21549	rve superfamily	N	 - 
Q#11 - >adi_v1.18677	specific	239684	434	555	1.51257e-23	95.4883	cd03714	RT_DIRS1	 - 	cl02808
Q#11 - >adi_v1.18677	superfamily	261455	434	555	1.51257e-23	95.4883	cl02808	RT_like superfamily	 - 	 - 
Q#11 - >adi_v1.18677	specific	260007	666	784	3.40662e-20	86.1831	cd09275	RNase_HI_RT_DIRS1	 - 	cl14782
Q#11 - >adi_v1.18677	superfamily	271754	666	784	3.40662e-20	86.1831	cl14782	RNase_H_like superfamily	 - 	 - 
Q#11 - >adi_v1.18677	multi-dom	249567	379	555	1.37592e-12	66.5854	pfam00078	RVT_1	 - 	 - 
Q#12 - >adi_v1.03014	superfamily	261455	783	853	1.60553e-32	124.724	cl02808	RT_like superfamily	C	 - 
Q#12 - >adi_v1.03014	specific	250040	1043	1154	3.88863e-09	54.6469	pfam00665	rve	 - 	cl21549
Q#12 - >adi_v1.03014	superfamily	277549	1043	1154	3.88863e-09	54.6469	cl21549	rve superfamily	 - 	 - 
Q#12 - >adi_v1.03014	superfamily	202685	208	346	1.43278e-07	50.83	cl04160	DUF1759 superfamily	 - 	 - 
Q#12 - >adi_v1.03014	superfamily	277466	513	585	0.000804868	38.4716	cl11403	pepsin_retropepsin_like superfamily	 - 	 - 
Q#14 - >adi_v1.03029	specific	260004	357	495	1.01431e-76	236.596	cd09272	RNase_HI_RT_Ty1	 - 	cl14782
Q#14 - >adi_v1.03029	superfamily	271754	357	495	1.01431e-76	236.596	cl14782	RNase_H_like superfamily	 - 	 - 
Q#14 - >adi_v1.03029	superfamily	254387	101	273	2.17824e-87	267.785	cl06662	RVT_2 superfamily	N	 - 
Q#15 - >adi_v1.18750	superfamily	261455	519	680	2.40912e-15	73.3985	cl02808	RT_like superfamily	 - 	 - 
Q#15 - >adi_v1.18750	multi-dom	249567	522	681	6.65078e-09	55.4146	pfam00078	RVT_1	 - 	 - 
Q#17 - >adi_v1.18818	superfamily	261455	459	608	1.07498e-51	177.112	cl02808	RT_like superfamily	C	 - 
Q#17 - >adi_v1.18818	superfamily	147520	620	672	4.32337e-08	51.6012	cl05112	Peptidase_A17 superfamily	N	 - 
Q#17 - >adi_v1.18818	superfamily	277466	317	463	1.88158e-07	49.9271	cl11403	pepsin_retropepsin_like superfamily	 - 	 - 
Q#18 - >adi_v1.00253	multi-dom	249497	48	273	1.41445e-09	56.5432	pfam00001	7tm_1	 - 	 - 
Q#20 - >adi_v1.03088	superfamily	261455	246	454	6.2083e-25	102.755	cl02808	RT_like superfamily	N	 - 
Q#20 - >adi_v1.03088	multi-dom	249567	259	423	4.35733e-13	67.741	pfam00078	RVT_1	N	 - 
Q#21 - >adi_v1.18874	multi-dom	249497	46	279	7.75497e-10	56.9284	pfam00001	7tm_1	 - 	 - 
Q#22 - >adi_v1.18902	specific	258045	779	809	0.000693856	37.6248	pfam13754	Big_3_4	N	cl16375
Q#22 - >adi_v1.18902	superfamily	258045	779	809	0.000693856	37.6248	cl16375	Big_3_4 superfamily	N	 - 
Q#22 - >adi_v1.18902	specific	249533	1049	1119	0.00584694	35.862	pfam00041	fn3	 - 	cl21522
Q#22 - >adi_v1.18902	superfamily	277546	1049	1119	0.00584694	35.862	cl21522	FN3 superfamily	 - 	 - 
Q#23 - >adi_v1.00263	superfamily	202502	297	397	6.31653e-10	58.041	cl03823	Transposase_21 superfamily	C	 - 
Q#25 - >adi_v1.18989	superfamily	275789	186	299	8.64309e-12	62.429	cl03107	ETX_MTX2 superfamily	C	 - 
Q#25 - >adi_v1.18989	superfamily	128937	85	154	3.66693e-10	54.1908	cl02743	DM9 superfamily	 - 	 - 
Q#25 - >adi_v1.18989	superfamily	128937	3	73	2.53425e-06	43.02	cl02743	DM9 superfamily	 - 	 - 
Q#25 - >adi_v1.18989	multi-dom	256712	20	148	6.78093e-14	65.7059	pfam11901	DUF3421	 - 	 - 
Q#26 - >adi_v1.19002	specific	260004	1141	1225	9.09864e-46	159.941	cd09272	RNase_HI_RT_Ty1	C	cl14782
Q#26 - >adi_v1.19002	superfamily	271754	1141	1225	9.09864e-46	159.941	cl14782	RNase_H_like superfamily	C	 - 
Q#26 - >adi_v1.19002	specific	254387	812	1058	2.32527e-138	419.554	pfam07727	RVT_2	 - 	cl06662
Q#26 - >adi_v1.19002	superfamily	254387	812	1058	2.32527e-138	419.554	cl06662	RVT_2 superfamily	 - 	 - 
Q#26 - >adi_v1.19002	specific	250040	482	600	1.54036e-30	115.508	pfam00665	rve	 - 	cl21549
Q#26 - >adi_v1.19002	superfamily	277549	482	600	1.54036e-30	115.508	cl21549	rve superfamily	 - 	 - 
Q#26 - >adi_v1.19002	specific	258419	87	198	1.64168e-23	95.4292	pfam14227	UBN2_2	 - 	cl15874
Q#26 - >adi_v1.19002	superfamily	265821	87	198	1.64168e-23	95.4292	cl15874	UBN2 superfamily	 - 	 - 
Q#26 - >adi_v1.19002	specific	258228	404	469	1.26424e-13	65.456	pfam13976	gag_pre-integrs	 - 	cl16514
Q#26 - >adi_v1.19002	superfamily	258228	404	469	1.26424e-13	65.456	cl16514	gag_pre-integrs superfamily	 - 	 - 
Q#26 - >adi_v1.19002	specific	258213	13	39	0.00164574	35.8646	pfam13961	DUF4219	 - 	cl22382
Q#26 - >adi_v1.19002	superfamily	258213	13	39	0.00164574	35.8646	cl22382	DUF4219 superfamily	 - 	 - 
Q#26 - >adi_v1.19002	multi-dom	225361	503	643	0.00170874	39.9385	COG2801	Tra5	N	 - 
Q#27 - >adi_v1.19003	specific	254268	9	150	6.50927e-19	76.5157	pfam07534	TLD	 - 	cl02144
Q#27 - >adi_v1.19003	superfamily	261195	9	150	6.50927e-19	76.5157	cl02144	TLD superfamily	 - 	 - 
Q#28 - >adi_v1.19014	specific	214981	630	698	4.33761e-07	46.5882	smart01025	BEN	 - 	cl11158
Q#28 - >adi_v1.19014	superfamily	264258	630	698	4.33761e-07	46.5882	cl11158	BEN superfamily	 - 	 - 
Q#29 - >adi_v1.19057	specific	133148	45	131	5.11489e-20	81.5395	cd05481	retropepsin_like_LTR_1	 - 	cl11403
Q#29 - >adi_v1.19057	superfamily	277466	45	131	5.11489e-20	81.5395	cl11403	pepsin_retropepsin_like superfamily	 - 	 - 
Q#30 - >adi_v1.19072	specific	119340	29	273	4.81007e-92	272.825	cd00377	ICL_PEPM	 - 	cl21457
Q#30 - >adi_v1.19072	superfamily	277523	29	273	4.81007e-92	272.825	cl21457	TIM_phosphate_binding superfamily	 - 	 - 
Q#31 - >adi_v1.19116	superfamily	261455	1	81	1.78973e-07	47.3456	cl02808	RT_like superfamily	 - 	 - 
Q#31 - >adi_v1.19116	superfamily	253952	208	317	0.000178198	41.5787	cl06089	RNA_pol_I_A49 superfamily	NC	 - 
Q#32 - >adi_v1.03175	specific	238822	1052	1274	2.34713e-77	254.151	cd01644	RT_pepA17	 - 	cl02808
Q#32 - >adi_v1.03175	superfamily	261455	1052	1274	2.34713e-77	254.151	cl02808	RT_like superfamily	 - 	 - 
Q#32 - >adi_v1.03175	superfamily	147520	1288	1449	3.76771e-50	173.71	cl05112	Peptidase_A17 superfamily	 - 	 - 
Q#32 - >adi_v1.03175	specific	250040	1642	1769	2.23849e-07	50.0245	pfam00665	rve	 - 	cl21549
Q#32 - >adi_v1.03175	superfamily	277549	1642	1769	2.23849e-07	50.0245	cl21549	rve superfamily	 - 	 - 
Q#32 - >adi_v1.03175	superfamily	202685	363	480	1.51752e-06	48.5188	cl04160	DUF1759 superfamily	C	 - 
Q#35 - >adi_v1.19136	superfamily	271809	555	996	3.65599e-16	82.05	cl17346	Trehalase superfamily	N	 - 
Q#36 - >adi_v1.19145	specific	255605	339	366	3.24194e-06	41.9354	pfam09851	SHOCT	 - 	cl18254
Q#36 - >adi_v1.19145	superfamily	255605	339	366	3.24194e-06	41.9354	cl18254	SHOCT superfamily	 - 	 - 
Q#37 - >adi_v1.19221	specific	197699	24	75	0.0003069	38.3337	smart00397	t_SNARE	 - 	cl22856
Q#37 - >adi_v1.19221	superfamily	277571	24	75	0.0003069	38.3337	cl22856	SNARE superfamily	 - 	 - 
Q#38 - >adi_v1.19249	specific	99707	376	498	0.000408643	40.2071	cd00009	AAA	 - 	cl21455
Q#38 - >adi_v1.19249	superfamily	277521	376	498	0.000408643	40.2071	cl21455	P-loop_NTPase superfamily	 - 	 - 
Q#38 - >adi_v1.19249	multi-dom	214640	377	492	6.4877e-05	42.3605	smart00382	AAA	 - 	 - 
Q#39 - >adi_v1.19248	superfamily	267877	606	770	8.71378e-10	60.8419	cl19524	DNA_pol_B_2 superfamily	C	 - 
Q#40 - >adi_v1.03213	specific	238825	306	481	4.73002e-61	196.662	cd01647	RT_LTR	 - 	cl02808
Q#40 - >adi_v1.03213	superfamily	261455	306	481	4.73002e-61	196.662	cl02808	RT_like superfamily	 - 	 - 
Q#40 - >adi_v1.03213	multi-dom	249567	323	482	8.43631e-19	83.149	pfam00078	RVT_1	 - 	 - 
Q#41 - >adi_v1.03218	specific	202712	950	984	0.000143918	38.7806	pfam03638	TCR	 - 	cl04191
Q#41 - >adi_v1.03218	superfamily	202712	950	984	0.000143918	38.7806	cl04191	TCR superfamily	 - 	 - 
Q#42 - >adi_v1.03220	specific	257687	330	489	5.56958e-51	169.35	pfam13359	DDE_Tnp_4	 - 	cl21562
Q#42 - >adi_v1.03220	superfamily	271982	330	489	5.56958e-51	169.35	cl21562	DDE_Tnp_1_6 superfamily	 - 	 - 
Q#42 - >adi_v1.03220	specific	214951	8	92	1.1099e-06	45.1186	smart00980	THAP	C	cl02739
Q#42 - >adi_v1.03220	superfamily	261428	8	92	1.1099e-06	45.1186	cl02739	THAP superfamily	C	 - 
Q#43 - >adi_v1.03240	superfamily	261335	168	216	1.22596e-07	46.168	cl02546	Granulin superfamily	 - 	 - 
Q#43 - >adi_v1.03240	superfamily	260768	21	127	3.87085e-07	48.0175	cl01053	SGNH_hydrolase superfamily	N	 - 
Q#44 - >adi_v1.03252	specific	198173	410	455	1.34278e-06	44.7539	cd00173	SH2	C	cl15255
Q#44 - >adi_v1.03252	superfamily	265655	410	455	1.34278e-06	44.7539	cl15255	SH2 superfamily	C	 - 
Q#44 - >adi_v1.03252	superfamily	277483	245	310	5.04078e-12	60.308	cl14633	DD superfamily	 - 	 - 
Q#47 - >adi_v1.03269	superfamily	260999	36	132	1.88444e-32	111.419	cl01561	DUF924 superfamily	 - 	 - 
Q#48 - >adi_v1.03268	superfamily	276316	6	271	1.11499e-135	391.387	cl21476	alkPPc superfamily	NC	 - 
Q#49 - >adi_v1.19547	specific	238822	464	686	3.86871e-80	261.47	cd01644	RT_pepA17	 - 	cl02808
Q#49 - >adi_v1.19547	superfamily	261455	464	686	3.86871e-80	261.47	cl02808	RT_like superfamily	 - 	 - 
Q#49 - >adi_v1.19547	superfamily	147520	700	860	4.29331e-42	150.212	cl05112	Peptidase_A17 superfamily	 - 	 - 
Q#49 - >adi_v1.19547	superfamily	260176	1312	1392	7.25094e-05	45.012	cl00077	HECTc superfamily	N	 - 
Q#51 - >adi_v1.03288	superfamily	261455	169	237	1.42171e-06	47.671	cl02808	RT_like superfamily	C	 - 
Q#51 - >adi_v1.03288	superfamily	261286	354	430	0.000186137	41.6863	cl02436	COLFI superfamily	C	 - 
Q#52 - >adi_v1.19611	superfamily	277586	70	246	7.9769e-08	51.577	cl22871	Glyco_hydro_2_C superfamily	N	 - 
Q#55 - >adi_v1.19784	superfamily	147520	760	913	3.19429e-44	156.376	cl05112	Peptidase_A17 superfamily	 - 	 - 
Q#55 - >adi_v1.19784	superfamily	261455	640	747	5.16959e-21	91.5972	cl02808	RT_like superfamily	N	 - 
Q#55 - >adi_v1.19784	superfamily	202685	116	214	1.11829e-05	45.4372	cl04160	DUF1759 superfamily	C	 - 
Q#55 - >adi_v1.19784	specific	250040	1196	1273	6.61135e-05	42.3205	pfam00665	rve	N	cl21549
Q#55 - >adi_v1.19784	superfamily	277549	1196	1273	6.61135e-05	42.3205	cl21549	rve superfamily	N	 - 
Q#56 - >adi_v1.19822	specific	250040	770	840	2.94387e-07	49.6393	pfam00665	rve	C	cl21549
Q#56 - >adi_v1.19822	superfamily	277549	770	840	2.94387e-07	49.6393	cl21549	rve superfamily	C	 - 
Q#56 - >adi_v1.19822	specific	257559	1636	1687	0.000855916	40.5237	pfam13191	AAA_16	C	cl21455
Q#56 - >adi_v1.19822	superfamily	277521	1636	1687	0.000855916	40.5237	cl21455	P-loop_NTPase superfamily	C	 - 
Q#56 - >adi_v1.19822	multi-dom	214640	1637	1752	0.000188826	42.3605	smart00382	AAA	 - 	 - 
Q#57 - >adi_v1.19821	superfamily	267877	927	1160	2.87539e-08	56.7076	cl19524	DNA_pol_B_2 superfamily	N	 - 
Q#58 - >adi_v1.19843	specific	257687	364	447	4.7185e-27	104.636	pfam13359	DDE_Tnp_4	C	cl21562
Q#58 - >adi_v1.19843	superfamily	271982	364	447	4.7185e-27	104.636	cl21562	DDE_Tnp_1_6 superfamily	C	 - 
Q#58 - >adi_v1.19843	specific	257926	282	333	4.95737e-11	56.245	pfam13613	HTH_Tnp_4	 - 	cl16321
Q#58 - >adi_v1.19843	superfamily	257926	282	333	4.95737e-11	56.245	cl16321	HTH_Tnp_4 superfamily	 - 	 - 
Q#58 - >adi_v1.19843	superfamily	261428	8	88	4.40741e-05	40.4729	cl02739	THAP superfamily	C	 - 
Q#60 - >adi_v1.19883	superfamily	277518	349	503	0.000354757	42.6856	cl19537	Transposase_mut superfamily	N	 - 
Q#61 - >adi_v1.03391	specific	257604	1	26	4.55979e-05	39.2182	pfam13248	zf-ribbon_3	 - 	cl11198
Q#61 - >adi_v1.03391	superfamily	277464	1	26	4.55979e-05	39.2182	cl11198	zf-ribbon_3 superfamily	 - 	 - 
Q#61 - >adi_v1.03391	superfamily	260176	563	646	0.003202	38.4636	cl00077	HECTc superfamily	N	 - 
Q#61 - >adi_v1.03391	multi-dom	257289	5	30	0.00158391	35.4829	pfam12773	DZR	C	 - 
Q#62 - >adi_v1.19914	specific	99959	442	643	1.1873e-11	64.1763	cd01635	Glycosyltransferase_GTB_type	 - 	cl10013
Q#62 - >adi_v1.19914	superfamily	277460	442	643	1.1873e-11	64.1763	cl10013	Glycosyltransferase_GTB_type superfamily	 - 	 - 
Q#62 - >adi_v1.19914	superfamily	277460	144	275	9.33641e-14	68.4515	cl10013	Glycosyltransferase_GTB_type superfamily	 - 	 - 
Q#62 - >adi_v1.19914	multi-dom	223515	14	318	8.7559e-17	81.9182	COG0438	RfaB	N	 - 
Q#62 - >adi_v1.19914	multi-dom	223515	392	706	7.06836e-16	79.2218	COG0438	RfaB	 - 	 - 
Q#66 - >adi_v1.20070	specific	238825	191	328	3.23329e-34	127.326	cd01647	RT_LTR	C	cl02808
Q#66 - >adi_v1.20070	superfamily	261455	191	328	3.23329e-34	127.326	cl02808	RT_like superfamily	C	 - 
Q#66 - >adi_v1.20070	specific	260006	376	453	1.48637e-26	103.341	cd09274	RNase_HI_RT_Ty3	C	cl14782
Q#66 - >adi_v1.20070	superfamily	271754	376	453	1.48637e-26	103.341	cl14782	RNase_H_like superfamily	C	 - 
Q#66 - >adi_v1.20070	specific	250040	581	678	1.8981e-14	68.8992	pfam00665	rve	 - 	cl21549
Q#66 - >adi_v1.20070	superfamily	277549	581	678	1.8981e-14	68.8992	cl21549	rve superfamily	 - 	 - 
Q#66 - >adi_v1.20070	superfamily	277466	7	68	4.75845e-10	55.3459	cl11403	pepsin_retropepsin_like superfamily	N	 - 
Q#67 - >adi_v1.20129	specific	239905	2357	2407	3.51642e-06	45.2622	cd04458	CSP_CDS	 - 	cl09927
Q#67 - >adi_v1.20129	superfamily	275904	2357	2407	3.51642e-06	45.2622	cl09927	S1_like superfamily	 - 	 - 
Q#67 - >adi_v1.20129	superfamily	277492	276	339	6.27036e-09	53.1085	cl15755	SAM_superfamily superfamily	 - 	 - 
Q#67 - >adi_v1.20129	superfamily	275904	2134	2198	0.000267134	39.8694	cl09927	S1_like superfamily	 - 	 - 
Q#67 - >adi_v1.20129	superfamily	277384	199	256	0.00125387	37.9898	cl00155	UBQ superfamily	 - 	 - 
Q#68 - >adi_v1.03466	specific	258112	89	176	1.12224e-16	71.9167	pfam13837	Myb_DNA-bind_4	 - 	cl21498
Q#68 - >adi_v1.03466	superfamily	277543	89	176	1.12224e-16	71.9167	cl21498	SANT superfamily	 - 	 - 
Q#69 - >adi_v1.20145	superfamily	261455	289	388	5.15006e-08	52.2934	cl02808	RT_like superfamily	N	 - 
Q#70 - >adi_v1.20214	multi-dom	225483	528	600	2.02243e-08	57.3138	COG2931	COG2931	NC	 - 
Q#70 - >adi_v1.20214	multi-dom	225483	1070	1133	1.43385e-05	48.069	COG2931	COG2931	N	 - 
Q#71 - >adi_v1.20284	specific	214738	103	175	1.34838e-11	58.1391	smart00595	MADF	 - 	cl21498
Q#71 - >adi_v1.20284	superfamily	277543	103	175	1.34838e-11	58.1391	cl21498	SANT superfamily	 - 	 - 
Q#71 - >adi_v1.20284	superfamily	251633	210	245	0.00414552	33.1551	cl03793	BESS superfamily	 - 	 - 
Q#72 - >adi_v1.20366	specific	238011	129	162	4.5153e-05	38.3866	cd00054	EGF_CA	 - 	cl21504
Q#72 - >adi_v1.20366	superfamily	277544	129	162	4.5153e-05	38.3866	cl21504	EGF_CA superfamily	 - 	 - 
Q#73 - >adi_v1.20405	multi-dom	144972	335	1164	8.82146e-13	72.7673	pfam01576	Myosin_tail_1	 - 	 - 
Q#73 - >adi_v1.20405	multi-dom	114219	995	1712	2.83171e-05	48.1793	pfam05483	SCP-1	 - 	 - 
Q#73 - >adi_v1.20405	multi-dom	274008	1582	2372	8.66069e-13	73.167	TIGR02168	SMC_prok_B	C	 - 
Q#73 - >adi_v1.20405	multi-dom	223496	20	630	3.88139e-05	47.8327	COG0419	SbcC	N	 - 
Q#75 - >adi_v1.03565	specific	238825	434	597	4.35687e-46	161.609	cd01647	RT_LTR	 - 	cl02808
Q#75 - >adi_v1.03565	superfamily	261455	434	597	4.35687e-46	161.609	cl02808	RT_like superfamily	 - 	 - 
Q#75 - >adi_v1.03565	superfamily	271754	646	681	1.33502e-07	49.4133	cl14782	RNase_H_like superfamily	C	 - 
Q#76 - >adi_v1.20501	specific	100107	455	573	0.00116078	37.4095	cd02440	AdoMet_MTases	 - 	cl17173
Q#76 - >adi_v1.20501	superfamily	277501	455	573	0.00116078	37.4095	cl17173	AdoMet_MTases superfamily	 - 	 - 
Q#76 - >adi_v1.20501	superfamily	276271	207	360	7.03222e-23	97.1832	cl19582	FGE-sulfatase superfamily	N	 - 
Q#76 - >adi_v1.20501	specific	257360	17	69	0.000123456	40.9043	pfam12867	DinB_2	N	cl21506
Q#76 - >adi_v1.20501	superfamily	276331	17	69	0.000123456	40.9043	cl21506	DinB_2 superfamily	N	 - 
Q#77 - >adi_v1.20548	superfamily	277520	24	294	2.02428e-44	152.83	cl21454	NADB_Rossmann superfamily	 - 	 - 
Q#77 - >adi_v1.20548	multi-dom	223528	24	339	6.29359e-29	113.498	COG0451	WcaG	 - 	 - 
Q#78 - >adi_v1.20565	superfamily	277460	483	850	2.01486e-31	126.733	cl10013	Glycosyltransferase_GTB_type superfamily	 - 	 - 
Q#78 - >adi_v1.20565	superfamily	277460	41	390	2.78366e-23	102.465	cl10013	Glycosyltransferase_GTB_type superfamily	 - 	 - 
Q#78 - >adi_v1.20565	superfamily	194336	986	1052	1.90633e-05	43.8786	cl02517	ZU5 superfamily	N	 - 
Q#78 - >adi_v1.20565	multi-dom	223515	481	856	3.13593e-25	108.497	COG0438	RfaB	 - 	 - 
Q#78 - >adi_v1.20565	multi-dom	223515	81	390	1.83454e-18	88.0814	COG0438	RfaB	 - 	 - 
Q#79 - >adi_v1.20623	specific	250825	10	168	1.70139e-05	44.5063	pfam01734	Patatin	C	cl11396
Q#79 - >adi_v1.20623	superfamily	264349	10	168	1.70139e-05	44.5063	cl11396	Patatin_and_cPLA2 superfamily	C	 - 
Q#81 - >adi_v1.20839	specific	271175	560	659	2.2744e-06	46.7043	cd00397	DNA_BRE_C	N	cl00213
Q#81 - >adi_v1.20839	superfamily	271437	560	659	2.2744e-06	46.7043	cl00213	DNA_BRE_C superfamily	N	 - 
Q#81 - >adi_v1.20839	superfamily	277480	381	438	0.000126745	39.5856	cl12235	Phage_int_SAM_1 superfamily	 - 	 - 
Q#85 - >adi_v1.21184	superfamily	276316	259	654	1.26122e-112	349.32	cl21476	alkPPc superfamily	 - 	 - 
Q#86 - >adi_v1.21216	specific	258419	89	202	9.32336e-18	78.0952	pfam14227	UBN2_2	 - 	cl15874
Q#86 - >adi_v1.21216	superfamily	265821	89	202	9.32336e-18	78.0952	cl15874	UBN2 superfamily	 - 	 - 
Q#86 - >adi_v1.21216	specific	258228	420	469	6.31443e-12	59.678	pfam13976	gag_pre-integrs	C	cl16514
Q#86 - >adi_v1.21216	superfamily	258228	420	469	6.31443e-12	59.678	cl16514	gag_pre-integrs superfamily	C	 - 
Q#86 - >adi_v1.21216	specific	189387	259	275	0.000870287	35.5077	pfam00098	zf-CCHC	 - 	cl23330
Q#86 - >adi_v1.21216	superfamily	189387	259	275	0.000870287	35.5077	cl23330	zf-CCHC superfamily	 - 	 - 
Q#88 - >adi_v1.21437	superfamily	202502	15	145	1.30802e-21	90.3978	cl03823	Transposase_21 superfamily	C	 - 
Q#91 - >adi_v1.21584	superfamily	267877	1446	1539	7.42386e-07	52.3675	cl19524	DNA_pol_B_2 superfamily	C	 - 
Q#92 - >adi_v1.00348	specific	249518	32	92	1.11413e-07	47.1828	pfam00024	PAN_1	 - 	cl00112
Q#92 - >adi_v1.00348	superfamily	260198	32	92	1.11413e-07	47.1828	cl00112	PAN_APPLE superfamily	 - 	 - 
Q#93 - >adi_v1.21607	superfamily	261455	1031	1193	9.66307e-59	199.838	cl02808	RT_like superfamily	 - 	 - 
Q#93 - >adi_v1.21607	superfamily	261455	127	189	5.4875e-07	50.3674	cl02808	RT_like superfamily	NC	 - 
Q#95 - >adi_v1.03886	specific	250947	24	143	6.27649e-62	184.605	pfam01894	UPF0047	 - 	cl00439
Q#95 - >adi_v1.03886	superfamily	260424	24	143	6.27649e-62	184.605	cl00439	UPF0047 superfamily	 - 	 - 
Q#96 - >adi_v1.21690	superfamily	261455	43	282	1.95679e-64	209.083	cl02808	RT_like superfamily	 - 	 - 
Q#97 - >adi_v1.21695	specific	250803	238	450	2.42174e-32	122.971	pfam01697	Glyco_transf_92	 - 	cl11394
Q#97 - >adi_v1.21695	superfamily	277465	238	450	2.42174e-32	122.971	cl11394	Glyco_tranf_GTA_type superfamily	 - 	 - 
Q#100 - >adi_v1.21743	superfamily	277505	21	77	2.53247e-28	105.668	cl18945	AAT_I superfamily	N	 - 
Q#101 - >adi_v1.21776	superfamily	271426	46	150	3.71431e-13	61.2068	cl00147	TNF superfamily	 - 	 - 
Q#102 - >adi_v1.21806	multi-dom	173412	74	190	0.00276804	37.0427	PTZ00121	PTZ00121	NC	 - 
Q#103 - >adi_v1.21885	multi-dom	224391	264	376	0.00109983	40.4117	COG1474	CDC6	C	 - 
Q#104 - >adi_v1.03960	specific	257666	325	436	6.18322e-58	186.458	pfam13336	AcetylCoA_hyd_C	 - 	cl00339
Q#104 - >adi_v1.03960	superfamily	275540	325	436	6.18322e-58	186.458	cl00339	SugarP_isomerase superfamily	 - 	 - 
Q#104 - >adi_v1.03960	superfamily	275540	62	226	1.76774e-24	98.7642	cl00339	SugarP_isomerase superfamily	 - 	 - 
Q#104 - >adi_v1.03960	multi-dom	188463	62	436	2.81275e-61	204.688	TIGR03948	butyr_acet_CoA	 - 	 - 
Q#107 - >adi_v1.21926	superfamily	271437	521	632	7.01469e-06	45.7529	cl00213	DNA_BRE_C superfamily	N	 - 
Q#107 - >adi_v1.21926	superfamily	277480	362	400	0.00389589	35.6259	cl12235	Phage_int_SAM_1 superfamily	N	 - 
Q#108 - >adi_v1.03975	specific	214621	4	190	1.26034e-16	73.6428	smart00327	VWA	 - 	cl00057
Q#108 - >adi_v1.03975	superfamily	277380	4	190	1.26034e-16	73.6428	cl00057	vWFA superfamily	 - 	 - 
Q#108 - >adi_v1.03975	superfamily	115363	214	240	0.00021963	36.9662	cl05972	MIB_HERC2 superfamily	N	 - 
Q#109 - >adi_v1.21952	specific	251054	1	27	0.0013478	34.28	pfam02037	SAP	 - 	cl02640
Q#109 - >adi_v1.21952	superfamily	261387	1	27	0.0013478	34.28	cl02640	SAP superfamily	 - 	 - 
Q#110 - >adi_v1.22011	specific	238822	602	792	9.6823e-80	254.151	cd01644	RT_pepA17	 - 	cl02808
Q#110 - >adi_v1.22011	superfamily	261455	602	792	9.6823e-80	254.151	cl02808	RT_like superfamily	 - 	 - 
Q#110 - >adi_v1.22011	superfamily	202685	195	310	1.17102e-05	44.6668	cl04160	DUF1759 superfamily	C	 - 
Q#111 - >adi_v1.22065	superfamily	147520	677	818	2.91317e-47	164.85	cl05112	Peptidase_A17 superfamily	 - 	 - 
Q#111 - >adi_v1.22065	superfamily	261455	537	621	5.65316e-36	134.74	cl02808	RT_like superfamily	C	 - 
Q#111 - >adi_v1.22065	superfamily	202685	67	181	0.0057148	37.348	cl04160	DUF1759 superfamily	 - 	 - 
Q#114 - >adi_v1.22140	superfamily	147520	909	1070	5.44871e-47	164.08	cl05112	Peptidase_A17 superfamily	 - 	 - 
Q#114 - >adi_v1.22140	superfamily	261455	860	910	4.94331e-13	68.1	cl02808	RT_like superfamily	C	 - 
Q#114 - >adi_v1.22140	superfamily	202685	324	473	7.45143e-11	60.0748	cl04160	DUF1759 superfamily	 - 	 - 
Q#115 - >adi_v1.22157	superfamily	261346	78	144	1.4731e-10	53.9353	cl02565	RGS superfamily	N	 - 
Q#117 - >adi_v1.22191	superfamily	261455	328	521	3.0499e-48	169.793	cl02808	RT_like superfamily	 - 	 - 
Q#117 - >adi_v1.22191	superfamily	147520	790	912	1.14867e-38	140.197	cl05112	Peptidase_A17 superfamily	C	 - 
Q#117 - >adi_v1.22191	superfamily	147520	535	570	3.45136e-08	52.7568	cl05112	Peptidase_A17 superfamily	C	 - 
Q#117 - >adi_v1.22191	superfamily	261455	698	771	2.87692e-05	45.3733	cl02808	RT_like superfamily	N	 - 
Q#117 - >adi_v1.22191	specific	250040	922	1032	0.000843862	39.2389	pfam00665	rve	 - 	cl21549
Q#117 - >adi_v1.22191	superfamily	277549	922	1032	0.000843862	39.2389	cl21549	rve superfamily	 - 	 - 
Q#117 - >adi_v1.22191	specific	257959	619	678	0.00797613	35.7196	pfam13650	Asp_protease_2	C	cl11403
Q#117 - >adi_v1.22191	superfamily	277466	619	678	0.00797613	35.7196	cl11403	pepsin_retropepsin_like superfamily	C	 - 
Q#118 - >adi_v1.22232	specific	250040	234	339	0.000337993	39.2389	pfam00665	rve	 - 	cl21549
Q#118 - >adi_v1.22232	superfamily	277549	234	339	0.000337993	39.2389	cl21549	rve superfamily	 - 	 - 
Q#120 - >adi_v1.22236	multi-dom	255543	325	435	0.0031824	38.6038	pfam09770	PAT1	NC	 - 
Q#121 - >adi_v1.22264	specific	257559	322	468	5.79719e-07	49.3833	pfam13191	AAA_16	 - 	cl21455
Q#121 - >adi_v1.22264	superfamily	277521	322	468	5.79719e-07	49.3833	cl21455	P-loop_NTPase superfamily	 - 	 - 
Q#121 - >adi_v1.22264	superfamily	271593	1259	1443	0.000208681	43.4776	cl02567	WD40 superfamily	N	 - 
Q#121 - >adi_v1.22264	multi-dom	225201	1283	1486	2.77485e-06	50.0871	COG2319	WD40	NC	 - 
Q#122 - >adi_v1.22294	specific	252528	23	155	9.0667e-17	75.4056	pfam04326	AAA_4	 - 	cl04479
Q#122 - >adi_v1.22294	superfamily	252528	23	155	9.0667e-17	75.4056	cl04479	AAA_4 superfamily	 - 	 - 
Q#122 - >adi_v1.22294	specific	258042	335	424	3.00121e-16	72.915	pfam13749	HATPase_c_4	 - 	cl16373
Q#122 - >adi_v1.22294	superfamily	258042	335	424	3.00121e-16	72.915	cl16373	HATPase_c_4 superfamily	 - 	 - 
Q#123 - >adi_v1.04133	superfamily	277505	46	134	4.33358e-31	115.298	cl18945	AAT_I superfamily	N	 - 
Q#123 - >adi_v1.04133	specific	257590	10	47	2.11327e-05	39.0994	pfam13232	Complex1_LYR_1	C	cl05087
Q#123 - >adi_v1.04133	superfamily	271621	10	47	2.11327e-05	39.0994	cl05087	Complex1_LYR_1 superfamily	C	 - 
Q#125 - >adi_v1.22314	specific	238822	533	755	8.15609e-72	236.817	cd01644	RT_pepA17	 - 	cl02808
Q#125 - >adi_v1.22314	superfamily	261455	533	755	8.15609e-72	236.817	cl02808	RT_like superfamily	 - 	 - 
Q#125 - >adi_v1.22314	superfamily	202685	197	342	6.16227e-10	57.3784	cl04160	DUF1759 superfamily	 - 	 - 
Q#125 - >adi_v1.22314	specific	250040	918	1025	8.90206e-06	44.6317	pfam00665	rve	 - 	cl21549
Q#125 - >adi_v1.22314	superfamily	277549	918	1025	8.90206e-06	44.6317	cl21549	rve superfamily	 - 	 - 
Q#126 - >adi_v1.04153	specific	238020	508	603	6.27645e-15	70.2179	cd00063	FN3	 - 	cl21522
Q#126 - >adi_v1.04153	superfamily	277546	508	603	6.27645e-15	70.2179	cl21522	FN3 superfamily	 - 	 - 
Q#126 - >adi_v1.04153	specific	238020	607	695	4.75299e-09	53.2691	cd00063	FN3	 - 	cl21522
Q#126 - >adi_v1.04153	superfamily	277546	607	695	4.75299e-09	53.2691	cl21522	FN3 superfamily	 - 	 - 
Q#126 - >adi_v1.04153	specific	206648	775	932	4.50245e-08	52.4588	cd00882	Ras_like_GTPase	C	cl21455
Q#126 - >adi_v1.04153	superfamily	277521	775	932	4.50245e-08	52.4588	cl21455	P-loop_NTPase superfamily	C	 - 
Q#128 - >adi_v1.00366	specific	260007	694	813	9.74822e-44	153.208	cd09275	RNase_HI_RT_DIRS1	 - 	cl14782
Q#128 - >adi_v1.00366	superfamily	271754	694	813	9.74822e-44	153.208	cl14782	RNase_H_like superfamily	 - 	 - 
Q#128 - >adi_v1.00366	specific	239684	467	584	1.15388e-34	127.075	cd03714	RT_DIRS1	 - 	cl02808
Q#128 - >adi_v1.00366	superfamily	261455	467	584	1.15388e-34	127.075	cl02808	RT_like superfamily	 - 	 - 
Q#128 - >adi_v1.00366	superfamily	275825	814	913	0.00012417	42.2459	cl05442	Dam superfamily	C	 - 
Q#128 - >adi_v1.00366	multi-dom	249567	422	584	1.23609e-21	92.3938	pfam00078	RVT_1	 - 	 - 
Q#129 - >adi_v1.22385	superfamily	240555	593	637	2.33888e-06	43.9182	cl18915	MSL2_CXC superfamily	 - 	 - 
Q#129 - >adi_v1.22385	specific	251233	421	563	0.000169225	40.528	pfam02338	OTU	 - 	cl19932
Q#129 - >adi_v1.22385	superfamily	268285	421	563	0.000169225	40.528	cl19932	OTU superfamily	 - 	 - 
Q#130 - >adi_v1.04175	specific	213375	229	280	2.11988e-12	59.6632	cd12086	DD_cGKI-beta	 - 	cl17044
Q#130 - >adi_v1.04175	superfamily	213458	229	280	2.11988e-12	59.6632	cl17044	DD_cGKI superfamily	 - 	 - 
Q#132 - >adi_v1.22435	superfamily	275541	24	574	0	789.642	cl00340	ILVD_EDD superfamily	 - 	 - 
Q#134 - >adi_v1.22469	specific	212657	34	192	2.12472e-05	43.3464	cd00012	NBD_sugar-kinase_HSP70_actin	 - 	cl17037
Q#134 - >adi_v1.22469	superfamily	277496	34	192	2.12472e-05	43.3464	cl17037	NBD_sugar-kinase_HSP70_actin superfamily	 - 	 - 
Q#134 - >adi_v1.22469	superfamily	277496	143	289	6.89715e-06	45.7495	cl17037	NBD_sugar-kinase_HSP70_actin superfamily	N	 - 
Q#134 - >adi_v1.22469	multi-dom	224851	24	336	2.5872e-38	137.621	COG1940	NagC	 - 	 - 
Q#135 - >adi_v1.22503	specific	238825	371	528	5.45685e-37	135.801	cd01647	RT_LTR	 - 	cl02808
Q#135 - >adi_v1.22503	superfamily	261455	371	528	5.45685e-37	135.801	cl02808	RT_like superfamily	 - 	 - 
Q#135 - >adi_v1.22503	specific	260006	602	715	6.71811e-36	130.69	cd09274	RNase_HI_RT_Ty3	 - 	cl14782
Q#135 - >adi_v1.22503	superfamily	271754	602	715	6.71811e-36	130.69	cl14782	RNase_H_like superfamily	 - 	 - 
Q#135 - >adi_v1.22503	specific	133148	195	281	3.95289e-20	84.6211	cd05481	retropepsin_like_LTR_1	 - 	cl11403
Q#135 - >adi_v1.22503	superfamily	277466	195	281	3.95289e-20	84.6211	cl11403	pepsin_retropepsin_like superfamily	 - 	 - 
Q#135 - >adi_v1.22503	specific	250040	741	848	1.97145e-18	80.8404	pfam00665	rve	 - 	cl21549
Q#135 - >adi_v1.22503	superfamily	277549	741	848	1.97145e-18	80.8404	cl21549	rve superfamily	 - 	 - 
Q#135 - >adi_v1.22503	multi-dom	249567	390	529	5.65484e-10	58.4962	pfam00078	RVT_1	 - 	 - 
Q#137 - >adi_v1.04264	specific	238822	435	656	7.47558e-77	243.366	cd01644	RT_pepA17	 - 	cl02808
Q#137 - >adi_v1.04264	superfamily	261455	435	656	7.47558e-77	243.366	cl02808	RT_like superfamily	 - 	 - 
Q#138 - >adi_v1.04263	specific	238822	419	634	5.80555e-71	234.506	cd01644	RT_pepA17	 - 	cl02808
Q#138 - >adi_v1.04263	superfamily	261455	419	634	5.80555e-71	234.506	cl02808	RT_like superfamily	 - 	 - 
Q#138 - >adi_v1.04263	superfamily	147520	650	700	1.8236e-16	76.6392	cl05112	Peptidase_A17 superfamily	C	 - 
Q#138 - >adi_v1.04263	superfamily	261455	972	1041	1.03416e-10	61.5382	cl02808	RT_like superfamily	N	 - 
Q#138 - >adi_v1.04263	superfamily	202685	4	110	1.55896e-08	53.5264	cl04160	DUF1759 superfamily	N	 - 
Q#138 - >adi_v1.04263	superfamily	277413	708	798	2.62896e-06	48.5017	cl00490	EEP superfamily	N	 - 
Q#139 - >adi_v1.22572	superfamily	271437	782	955	1.10394e-14	71.9465	cl00213	DNA_BRE_C superfamily	 - 	 - 
Q#139 - >adi_v1.22572	superfamily	275825	479	585	8.23613e-08	52.0264	cl05442	Dam superfamily	C	 - 
Q#139 - >adi_v1.22572	superfamily	271754	413	477	4.3171e-06	45.3828	cl14782	RNase_H_like superfamily	N	 - 
Q#141 - >adi_v1.22600	superfamily	261455	373	523	5.90189e-56	191.749	cl02808	RT_like superfamily	C	 - 
Q#141 - >adi_v1.22600	superfamily	147520	520	596	1.39539e-16	76.6392	cl05112	Peptidase_A17 superfamily	N	 - 
Q#141 - >adi_v1.22600	specific	250040	748	851	1.56024e-11	61.1953	pfam00665	rve	 - 	cl21549
Q#141 - >adi_v1.22600	superfamily	277549	748	851	1.56024e-11	61.1953	cl21549	rve superfamily	 - 	 - 
Q#141 - >adi_v1.22600	superfamily	277466	105	236	2.11555e-11	62.2535	cl11403	pepsin_retropepsin_like superfamily	 - 	 - 
Q#142 - >adi_v1.22605	superfamily	202502	238	423	6.67338e-17	79.227	cl03823	Transposase_21 superfamily	 - 	 - 
Q#143 - >adi_v1.22623	specific	260007	185	303	3.13881e-20	85.4127	cd09275	RNase_HI_RT_DIRS1	 - 	cl14782
Q#143 - >adi_v1.22623	superfamily	271754	185	303	3.13881e-20	85.4127	cl14782	RNase_H_like superfamily	 - 	 - 
Q#143 - >adi_v1.22623	superfamily	271437	522	706	4.76547e-23	95.8288	cl00213	DNA_BRE_C superfamily	 - 	 - 
Q#143 - >adi_v1.22623	superfamily	261455	1	71	7.95455e-06	44.2568	cl02808	RT_like superfamily	N	 - 
Q#143 - >adi_v1.22623	superfamily	275825	313	371	0.000929824	39.3149	cl05442	Dam superfamily	C	 - 
Q#146 - >adi_v1.22681	superfamily	250555	1	124	9.58941e-75	220.182	cl08319	GFP superfamily	N	 - 
Q#150 - >adi_v1.22763	specific	253079	24	74	3.28867e-18	73.1886	pfam05199	GMC_oxred_C	N	cl08434
Q#150 - >adi_v1.22763	superfamily	253079	24	74	3.28867e-18	73.1886	cl08434	GMC_oxred_C superfamily	N	 - 
Q#151 - >adi_v1.22768	specific	260007	672	789	5.08275e-35	128.555	cd09275	RNase_HI_RT_DIRS1	 - 	cl14782
Q#151 - >adi_v1.22768	superfamily	271754	672	789	5.08275e-35	128.555	cl14782	RNase_H_like superfamily	 - 	 - 
Q#151 - >adi_v1.22768	specific	239684	445	562	2.47972e-27	106.274	cd03714	RT_DIRS1	 - 	cl02808
Q#151 - >adi_v1.22768	superfamily	261455	445	562	2.47972e-27	106.274	cl02808	RT_like superfamily	 - 	 - 
Q#151 - >adi_v1.22768	superfamily	271437	1013	1191	0.000200975	41.9362	cl00213	DNA_BRE_C superfamily	 - 	 - 
Q#151 - >adi_v1.22768	multi-dom	249567	400	562	4.70088e-14	70.8226	pfam00078	RVT_1	 - 	 - 
Q#152 - >adi_v1.22874	superfamily	261455	611	773	3.45358e-34	128.962	cl02808	RT_like superfamily	N	 - 
Q#152 - >adi_v1.22874	superfamily	202685	250	333	5.81183e-12	62.7712	cl04160	DUF1759 superfamily	C	 - 
Q#153 - >adi_v1.04358	superfamily	261455	171	283	1.99616e-33	124.724	cl02808	RT_like superfamily	C	 - 
Q#153 - >adi_v1.04358	superfamily	147520	333	365	0.000144639	41.2009	cl05112	Peptidase_A17 superfamily	C	 - 
Q#155 - >adi_v1.22967	specific	143628	4	163	2.61691e-41	135.474	cd07890	CYTH-like_AC_IV-like	 - 	cl11964
Q#155 - >adi_v1.22967	superfamily	276008	4	163	2.61691e-41	135.474	cl11964	CYTH-like_Pase superfamily	 - 	 - 
Q#156 - >adi_v1.22969	superfamily	271714	56	98	0.00181952	35.6391	cl11433	DivIC superfamily	NC	 - 
Q#157 - >adi_v1.22991	specific	250040	238	310	0.000112042	40.3945	pfam00665	rve	C	cl21549
Q#157 - >adi_v1.22991	superfamily	277549	238	310	0.000112042	40.3945	cl21549	rve superfamily	C	 - 
Q#157 - >adi_v1.22991	specific	257710	127	161	0.00759161	33.4128	pfam13384	HTH_23	 - 	cl21459
Q#157 - >adi_v1.22991	superfamily	277524	127	161	0.00759161	33.4128	cl21459	HTH superfamily	 - 	 - 
Q#157 - >adi_v1.22991	multi-dom	257869	131	218	0.00475584	35.7688	pfam13551	HTH_29	 - 	 - 
Q#159 - >adi_v1.22999	superfamily	261455	945	983	1.28841e-12	67.3296	cl02808	RT_like superfamily	C	 - 
Q#159 - >adi_v1.22999	specific	250040	1165	1280	7.36481e-12	62.3509	pfam00665	rve	 - 	cl21549
Q#159 - >adi_v1.22999	superfamily	277549	1165	1280	7.36481e-12	62.3509	cl21549	rve superfamily	 - 	 - 
Q#159 - >adi_v1.22999	superfamily	202685	275	424	1.32601e-06	48.1336	cl04160	DUF1759 superfamily	 - 	 - 
Q#160 - >adi_v1.23067	superfamily	260140	46	152	9.78157e-21	82.1158	cl00019	Macro superfamily	NC	 - 
Q#161 - >adi_v1.23074	superfamily	251115	164	252	2.68981e-08	49.5998	cl03463	Gal_Lectin superfamily	 - 	 - 
Q#162 - >adi_v1.23083	superfamily	271848	42	254	0.000105478	44.2989	cl19241	Condensation superfamily	 - 	 - 
Q#163 - >adi_v1.04447	superfamily	147570	287	338	0.00382247	37.579	cl09371	Siva superfamily	N	 - 
Q#164 - >adi_v1.04469	superfamily	277376	2	82	6.97043e-24	88.3822	cl00020	GAT_1 superfamily	N	 - 
Q#166 - >adi_v1.23241	specific	251459	108	390	1.08246e-24	100.194	pfam02668	TauD	 - 	cl00184
Q#166 - >adi_v1.23241	superfamily	260242	108	390	1.08246e-24	100.194	cl00184	CAS_like superfamily	 - 	 - 
Q#167 - >adi_v1.04498	specific	260006	442	547	2.59125e-34	126.068	cd09274	RNase_HI_RT_Ty3	 - 	cl14782
Q#167 - >adi_v1.04498	superfamily	271754	442	547	2.59125e-34	126.068	cl14782	RNase_H_like superfamily	 - 	 - 
Q#167 - >adi_v1.04498	specific	133148	147	237	2.86662e-22	90.7843	cd05481	retropepsin_like_LTR_1	 - 	cl11403
Q#167 - >adi_v1.04498	superfamily	277466	147	237	2.86662e-22	90.7843	cl11403	pepsin_retropepsin_like superfamily	 - 	 - 
Q#167 - >adi_v1.04498	superfamily	261455	318	408	1.39954e-20	88.8065	cl02808	RT_like superfamily	C	 - 
Q#167 - >adi_v1.04498	specific	250040	711	821	1.12648e-17	78.5292	pfam00665	rve	 - 	cl21549
Q#167 - >adi_v1.04498	superfamily	277549	711	821	1.12648e-17	78.5292	cl21549	rve superfamily	 - 	 - 
Q#168 - >adi_v1.04499	superfamily	261455	585	614	8.26388e-10	58.0848	cl02808	RT_like superfamily	C	 - 
Q#168 - >adi_v1.04499	superfamily	202685	123	256	0.00368479	37.348	cl04160	DUF1759 superfamily	 - 	 - 
Q#171 - >adi_v1.04524	specific	143165	20	83	4.1748e-05	39.3947	cd00096	Ig	C	cl11960
Q#171 - >adi_v1.04524	superfamily	276006	20	83	4.1748e-05	39.3947	cl11960	Ig superfamily	C	 - 
Q#171 - >adi_v1.04524	superfamily	276006	121	190	3.83433e-05	40.2018	cl11960	Ig superfamily	 - 	 - 
Q#171 - >adi_v1.04524	multi-dom	214653	9	105	0.00119898	35.5589	smart00410	IG_like	 - 	 - 
Q#171 - >adi_v1.04524	multi-dom	214653	124	190	2.93997e-05	40.1813	smart00410	IG_like	C	 - 
Q#174 - >adi_v1.23399	multi-dom	227414	73	112	0.000121315	41.3748	COG5082	AIR1	NC	 - 
Q#174 - >adi_v1.23399	multi-dom	249567	230	288	0.00871923	35.7694	pfam00078	RVT_1	N	 - 
Q#177 - >adi_v1.23518	superfamily	147520	744	908	4.51473e-49	169.858	cl05112	Peptidase_A17 superfamily	 - 	 - 
Q#177 - >adi_v1.23518	superfamily	202685	141	293	2.0353e-41	147.515	cl04160	DUF1759 superfamily	 - 	 - 
Q#177 - >adi_v1.23518	superfamily	277466	464	606	3.49302e-12	64.1795	cl11403	pepsin_retropepsin_like superfamily	 - 	 - 
Q#179 - >adi_v1.04613	specific	250209	192	324	3.47683e-07	47.2379	pfam00892	EamA	 - 	cl22888
Q#179 - >adi_v1.04613	superfamily	277603	192	324	3.47683e-07	47.2379	cl22888	EamA superfamily	 - 	 - 
Q#179 - >adi_v1.04613	specific	250209	27	120	0.000655883	37.9931	pfam00892	EamA	C	cl22888
Q#179 - >adi_v1.04613	superfamily	277603	27	120	0.000655883	37.9931	cl22888	EamA superfamily	C	 - 
Q#179 - >adi_v1.04613	multi-dom	223769	5	324	7.06959e-13	67.1989	COG0697	RhaT	 - 	 - 
Q#180 - >adi_v1.23685	superfamily	261455	78	271	3.05202e-40	146.296	cl02808	RT_like superfamily	 - 	 - 
Q#180 - >adi_v1.23685	superfamily	147520	285	428	3.6281e-27	107.07	cl05112	Peptidase_A17 superfamily	 - 	 - 
Q#180 - >adi_v1.23685	specific	250040	596	704	9.04247e-11	58.4989	pfam00665	rve	 - 	cl21549
Q#180 - >adi_v1.23685	superfamily	277549	596	704	9.04247e-11	58.4989	cl21549	rve superfamily	 - 	 - 
Q#182 - >adi_v1.04684	specific	260007	2107	2221	9.57837e-41	145.504	cd09275	RNase_HI_RT_DIRS1	 - 	cl14782
Q#182 - >adi_v1.04684	superfamily	271754	2107	2221	9.57837e-41	145.504	cl14782	RNase_H_like superfamily	 - 	 - 
Q#182 - >adi_v1.04684	specific	239684	1880	1997	4.09869e-36	132.467	cd03714	RT_DIRS1	 - 	cl02808
Q#182 - >adi_v1.04684	superfamily	261455	1880	1997	4.09869e-36	132.467	cl02808	RT_like superfamily	 - 	 - 
Q#182 - >adi_v1.04684	multi-dom	249567	1834	1997	2.10864e-25	104.335	pfam00078	RVT_1	 - 	 - 
Q#183 - >adi_v1.23782	specific	237987	370	486	9.56423e-08	49.6203	cd00020	ARM	 - 	cl22454
Q#183 - >adi_v1.23782	superfamily	277565	370	486	9.56423e-08	49.6203	cl22454	ARM superfamily	 - 	 - 
Q#183 - >adi_v1.23782	specific	257981	503	600	3.28822e-25	98.8138	pfam13676	TIR_2	 - 	cl22869
Q#183 - >adi_v1.23782	superfamily	277584	503	600	3.28822e-25	98.8138	cl22869	TIR_2 superfamily	 - 	 - 
Q#188 - >adi_v1.04720	specific	223846	79	241	5.28617e-13	65.0568	COG0775	Pfs	C	cl00303
Q#188 - >adi_v1.04720	superfamily	275517	79	241	5.28617e-13	65.0568	cl00303	PNP_UDP_1 superfamily	C	 - 
Q#189 - >adi_v1.23888	superfamily	261455	396	484	4.31251e-12	65.005	cl02808	RT_like superfamily	C	 - 
Q#190 - >adi_v1.23901	specific	238011	125	164	0.000160128	37.231	cd00054	EGF_CA	 - 	cl21504
Q#190 - >adi_v1.23901	superfamily	277544	125	164	0.000160128	37.231	cl21504	EGF_CA superfamily	 - 	 - 
Q#190 - >adi_v1.23901	specific	214680	38	105	0.00186097	35.6324	smart00473	PAN_AP	 - 	cl00112
Q#190 - >adi_v1.23901	superfamily	260198	38	105	0.00186097	35.6324	cl00112	PAN_APPLE superfamily	 - 	 - 
Q#192 - >adi_v1.23967	multi-dom	145900	19	252	3.1957e-06	46.5696	pfam02994	Transposase_22	 - 	 - 
Q#193 - >adi_v1.23976	superfamily	147520	27	189	9.55784e-52	171.398	cl05112	Peptidase_A17 superfamily	 - 	 - 
Q#194 - >adi_v1.23986	specific	250013	38	105	2.23058e-08	49.9939	pfam00630	Filamin	 - 	cl19759
Q#194 - >adi_v1.23986	superfamily	268112	38	105	2.23058e-08	49.9939	cl19759	Filamin superfamily	 - 	 - 
Q#195 - >adi_v1.04787	superfamily	277505	59	376	1.68839e-27	111.864	cl18945	AAT_I superfamily	 - 	 - 
Q#196 - >adi_v1.24108	superfamily	260273	6	157	1.59796e-32	113.513	cl00220	cysteine_hydrolases superfamily	 - 	 - 
Q#197 - >adi_v1.24134	specific	250555	1	196	1.08161e-93	271.414	pfam01353	GFP	 - 	cl08319
Q#197 - >adi_v1.24134	superfamily	250555	1	196	1.08161e-93	271.414	cl08319	GFP superfamily	 - 	 - 
Q#198 - >adi_v1.04841	superfamily	277520	3	269	1.39467e-93	277.998	cl21454	NADB_Rossmann superfamily	 - 	 - 
Q#198 - >adi_v1.04841	multi-dom	250566	4	251	3.10374e-17	77.7053	pfam01370	Epimerase	 - 	 - 
Q#199 - >adi_v1.24189	specific	197470	282	304	1.52418e-06	43.0831	smart00015	IQ	 - 	cl23346
Q#199 - >adi_v1.24189	superfamily	197470	282	304	1.52418e-06	43.0831	cl23346	IQ superfamily	 - 	 - 
Q#199 - >adi_v1.24189	superfamily	258159	251	358	0.000471689	39.1826	cl16460	DBINO superfamily	C	 - 
Q#200 - >adi_v1.24192	specific	253477	3	534	6.05325e-81	262.655	pfam05960	DUF885	 - 	cl19872
Q#200 - >adi_v1.24192	superfamily	268225	3	534	6.05325e-81	262.655	cl19872	DUF885 superfamily	 - 	 - 
Q#201 - >adi_v1.24201	specific	100107	58	152	8.68032e-10	53.9731	cd02440	AdoMet_MTases	 - 	cl17173
Q#201 - >adi_v1.24201	superfamily	277501	58	152	8.68032e-10	53.9731	cl17173	AdoMet_MTases superfamily	 - 	 - 
Q#202 - >adi_v1.24235	superfamily	271593	322	528	1.9179e-05	46.174	cl02567	WD40 superfamily	C	 - 
Q#202 - >adi_v1.24235	multi-dom	225201	291	497	1.66714e-05	47.0055	COG2319	WD40	N	 - 
Q#203 - >adi_v1.24251	multi-dom	237057	3	208	0.000263876	41.7851	PRK12323	PRK12323	N	 - 
Q#204 - >adi_v1.24283	specific	260006	369	470	7.6858e-38	136.083	cd09274	RNase_HI_RT_Ty3	C	cl14782
Q#204 - >adi_v1.24283	superfamily	271754	369	470	7.6858e-38	136.083	cl14782	RNase_H_like superfamily	C	 - 
Q#204 - >adi_v1.24283	superfamily	256933	638	688	0.00653656	34.8983	cl13660	CAF1A superfamily	N	 - 
Q#205 - >adi_v1.24287	specific	256044	368	438	2.19045e-07	46.633	pfam10523	BEN	 - 	cl11158
Q#205 - >adi_v1.24287	superfamily	264258	368	438	2.19045e-07	46.633	cl11158	BEN superfamily	 - 	 - 
Q#207 - >adi_v1.04912	superfamily	271599	335	471	6.53043e-10	55.7457	cl02614	SPRY superfamily	 - 	 - 
Q#208 - >adi_v1.24325	superfamily	147520	634	697	1.49437e-16	76.254	cl05112	Peptidase_A17 superfamily	C	 - 
Q#208 - >adi_v1.24325	superfamily	261455	524	620	6.25883e-16	76.1892	cl02808	RT_like superfamily	N	 - 
Q#209 - >adi_v1.24336	multi-dom	227931	19	139	1.26337e-05	47.0043	COG5644	COG5644	NC	 - 
Q#210 - >adi_v1.24465	superfamily	192488	254	352	0.00307142	38.5524	cl20146	DUF2228 superfamily	NC	 - 
Q#212 - >adi_v1.04977	superfamily	254387	588	659	1.94423e-22	95.6011	cl06662	RVT_2 superfamily	N	 - 
Q#212 - >adi_v1.04977	superfamily	265821	14	83	1.11709e-07	49.4933	cl15874	UBN2 superfamily	N	 - 
Q#213 - >adi_v1.24488	superfamily	261373	328	528	2.55903e-15	73.6193	cl02616	MACPF superfamily	 - 	 - 
Q#214 - >adi_v1.04981	specific	255437	214	367	5.98561e-17	75.8733	pfam09588	YqaJ	 - 	cl09232
Q#214 - >adi_v1.04981	superfamily	271658	214	367	5.98561e-17	75.8733	cl09232	YqaJ superfamily	 - 	 - 
Q#215 - >adi_v1.24508	specific	239684	229	351	4.11223e-23	93.5623	cd03714	RT_DIRS1	 - 	cl02808
Q#215 - >adi_v1.24508	superfamily	261455	229	351	4.11223e-23	93.5623	cl02808	RT_like superfamily	 - 	 - 
Q#215 - >adi_v1.24508	superfamily	271437	612	742	2.72392e-05	44.2121	cl00213	DNA_BRE_C superfamily	C	 - 
Q#215 - >adi_v1.24508	multi-dom	249567	177	351	6.95744e-16	75.445	pfam00078	RVT_1	 - 	 - 
Q#216 - >adi_v1.24546	superfamily	261455	376	543	9.36195e-52	179.808	cl02808	RT_like superfamily	N	 - 
Q#216 - >adi_v1.24546	superfamily	147520	557	621	5.14374e-19	83.958	cl05112	Peptidase_A17 superfamily	C	 - 
Q#216 - >adi_v1.24546	superfamily	202685	94	193	4.96612e-08	51.9856	cl04160	DUF1759 superfamily	C	 - 
Q#216 - >adi_v1.24546	specific	250040	851	946	1.12859e-06	47.3281	pfam00665	rve	N	cl21549
Q#216 - >adi_v1.24546	superfamily	277549	851	946	1.12859e-06	47.3281	cl21549	rve superfamily	N	 - 
Q#217 - >adi_v1.24593	specific	223802	127	377	3.10178e-08	53.1375	COG0730	YfcA	 - 	cl21514
Q#217 - >adi_v1.24593	superfamily	276337	127	377	3.10178e-08	53.1375	cl21514	TauE superfamily	 - 	 - 
Q#218 - >adi_v1.24614	specific	250040	332	428	2.44349e-18	79.6848	pfam00665	rve	 - 	cl21549
Q#218 - >adi_v1.24614	superfamily	277549	332	428	2.44349e-18	79.6848	cl21549	rve superfamily	 - 	 - 
Q#218 - >adi_v1.24614	specific	250040	40	92	0.00128213	37.6981	pfam00665	rve	C	cl21549
Q#218 - >adi_v1.24614	superfamily	277549	40	92	0.00128213	37.6981	cl21549	rve superfamily	C	 - 
Q#218 - >adi_v1.24614	superfamily	271790	494	540	0.00455574	34.2994	cl17036	SH3 superfamily	 - 	 - 
Q#219 - >adi_v1.24621	superfamily	261455	2	208	7.52252e-60	200.223	cl02808	RT_like superfamily	 - 	 - 
Q#219 - >adi_v1.24621	superfamily	147520	224	277	6.07066e-17	77.4096	cl05112	Peptidase_A17 superfamily	C	 - 
Q#219 - >adi_v1.24621	specific	250040	582	684	6.71469e-05	41.5501	pfam00665	rve	 - 	cl21549
Q#219 - >adi_v1.24621	superfamily	277549	582	684	6.71469e-05	41.5501	cl21549	rve superfamily	 - 	 - 
Q#221 - >adi_v1.24655	specific	99707	589	717	0.000464867	40.2071	cd00009	AAA	C	cl21455
Q#221 - >adi_v1.24655	superfamily	277521	589	717	0.000464867	40.2071	cl21455	P-loop_NTPase superfamily	C	 - 
Q#223 - >adi_v1.24670	specific	189968	177	208	0.000348873	37.0834	pfam01391	Collagen	N	cl22949
Q#223 - >adi_v1.24670	superfamily	189968	177	208	0.000348873	37.0834	cl22949	Collagen superfamily	N	 - 
Q#224 - >adi_v1.24703	superfamily	276316	195	569	4.39853e-25	108.57	cl21476	alkPPc superfamily	 - 	 - 
Q#225 - >adi_v1.05050	specific	260007	200	297	9.01357e-16	70.7751	cd09275	RNase_HI_RT_DIRS1	 - 	cl14782
Q#225 - >adi_v1.05050	superfamily	271754	200	297	9.01357e-16	70.7751	cl14782	RNase_H_like superfamily	 - 	 - 
Q#228 - >adi_v1.05119	superfamily	147520	400	458	3.81992e-16	75.4836	cl05112	Peptidase_A17 superfamily	N	 - 
Q#228 - >adi_v1.05119	superfamily	277466	258	395	4.18889e-09	55.3199	cl11403	pepsin_retropepsin_like superfamily	 - 	 - 
Q#228 - >adi_v1.05119	specific	250040	794	914	4.70305e-07	48.0985	pfam00665	rve	 - 	cl21549
Q#228 - >adi_v1.05119	superfamily	277549	794	914	4.70305e-07	48.0985	cl21549	rve superfamily	 - 	 - 
Q#228 - >adi_v1.05119	superfamily	202685	1	59	1.76442e-06	47.3632	cl04160	DUF1759 superfamily	N	 - 
Q#228 - >adi_v1.05119	superfamily	253642	45	99	0.00558197	35.8472	cl05649	DUF1019 superfamily	N	 - 
Q#229 - >adi_v1.05139	superfamily	262903	1578	1633	0.00293877	37.4298	cl06508	MANEC superfamily	N	 - 
Q#229 - >adi_v1.05139	superfamily	262903	777	809	0.00371469	37.0446	cl06508	MANEC superfamily	NC	 - 
Q#230 - >adi_v1.05196	superfamily	261455	295	409	4.19287e-16	73.9171	cl02808	RT_like superfamily	 - 	 - 
Q#230 - >adi_v1.05196	superfamily	275517	818	950	0.000306993	41.9449	cl00303	PNP_UDP_1 superfamily	C	 - 
Q#230 - >adi_v1.05196	multi-dom	249567	232	409	6.45903e-12	64.2742	pfam00078	RVT_1	 - 	 - 
Q#230 - >adi_v1.05196	multi-dom	256814	13	133	0.00207604	38.6669	pfam12042	RP1-2	N	 - 
Q#231 - >adi_v1.05204	specific	257147	75	210	1.0805e-51	167.405	pfam12588	PSDC	 - 	cl13963
Q#231 - >adi_v1.05204	superfamily	257147	75	210	1.0805e-51	167.405	cl13963	PSDC superfamily	 - 	 - 
Q#231 - >adi_v1.05204	superfamily	275796	199	299	2.94047e-09	56.081	cl03656	PS_Dcarbxylase superfamily	C	 - 
Q#232 - >adi_v1.05220	specific	119389	115	213	2.39893e-11	58.5355	cd01427	HAD_like	 - 	cl21460
Q#232 - >adi_v1.05220	superfamily	277525	115	213	2.39893e-11	58.5355	cl21460	HAD_like superfamily	 - 	 - 
Q#232 - >adi_v1.05220	multi-dom	274534	21	243	2.82646e-53	170.369	TIGR03351	PhnX-like	 - 	 - 
Q#233 - >adi_v1.05340	superfamily	261455	226	312	2.92109e-09	54.9898	cl02808	RT_like superfamily	N	 - 
Q#237 - >adi_v1.05510	specific	100107	230	332	7.95372e-08	48.9655	cd02440	AdoMet_MTases	 - 	cl17173
Q#237 - >adi_v1.05510	superfamily	277501	230	332	7.95372e-08	48.9655	cl17173	AdoMet_MTases superfamily	 - 	 - 
Q#237 - >adi_v1.05510	multi-dom	251242	166	440	1.69424e-62	202.941	pfam02353	CMAS	 - 	 - 
Q#238 - >adi_v1.05537	superfamily	271847	1093	1215	7.34677e-05	45.7069	cl19219	DUF342 superfamily	N	 - 
Q#238 - >adi_v1.05537	superfamily	111923	527	636	0.000586413	42.059	cl03879	MAGSP superfamily	N	 - 
Q#238 - >adi_v1.05537	multi-dom	144972	194	1037	7.54586e-07	52.3517	pfam01576	Myosin_tail_1	 - 	 - 
Q#238 - >adi_v1.05537	multi-dom	144972	682	1463	1.4545e-05	48.4997	pfam01576	Myosin_tail_1	 - 	 - 
Q#239 - >adi_v1.05591	superfamily	251849	68	263	1.70002e-19	84.3411	cl03978	Mab-21 superfamily	 - 	 - 
Q#241 - >adi_v1.05629	multi-dom	224391	202	290	0.00208057	39.2561	COG1474	CDC6	C	 - 
Q#242 - >adi_v1.05631	superfamily	202712	1219	1253	0.000834151	36.8546	cl04191	TCR superfamily	 - 	 - 
Q#243 - >adi_v1.05634	specific	238822	411	633	2.36437e-75	245.292	cd01644	RT_pepA17	 - 	cl02808
Q#243 - >adi_v1.05634	superfamily	261455	411	633	2.36437e-75	245.292	cl02808	RT_like superfamily	 - 	 - 
Q#245 - >adi_v1.05680	specific	271175	310	399	1.27894e-07	49.7859	cd00397	DNA_BRE_C	N	cl00213
Q#245 - >adi_v1.05680	superfamily	271437	310	399	1.27894e-07	49.7859	cl00213	DNA_BRE_C superfamily	N	 - 
Q#245 - >adi_v1.05680	specific	223846	116	265	2.12253e-12	65.0568	COG0775	Pfs	N	cl00303
Q#245 - >adi_v1.05680	superfamily	275517	116	265	2.12253e-12	65.0568	cl00303	PNP_UDP_1 superfamily	N	 - 
Q#246 - >adi_v1.05715	multi-dom	130141	183	299	0.000549017	40.9585	TIGR01069	mutS2	NC	 - 
Q#247 - >adi_v1.05752	specific	251054	265	293	0.0012312	35.8208	pfam02037	SAP	 - 	cl02640
Q#247 - >adi_v1.05752	superfamily	261387	265	293	0.0012312	35.8208	cl02640	SAP superfamily	 - 	 - 
Q#248 - >adi_v1.05764	specific	214738	774	836	2.98832e-12	62.3762	smart00595	MADF	C	cl21498
Q#248 - >adi_v1.05764	superfamily	277543	774	836	2.98832e-12	62.3762	cl21498	SANT superfamily	C	 - 
Q#248 - >adi_v1.05764	superfamily	147520	163	219	2.49549e-10	58.92	cl05112	Peptidase_A17 superfamily	N	 - 
Q#248 - >adi_v1.05764	superfamily	277466	33	105	0.000925557	39.9119	cl11403	pepsin_retropepsin_like superfamily	N	 - 
Q#250 - >adi_v1.05883	specific	238492	602	640	4.73324e-05	42.1687	cd00992	PDZ_signaling	N	cl00117
Q#250 - >adi_v1.05883	superfamily	271422	602	640	4.73324e-05	42.1687	cl00117	PDZ superfamily	N	 - 
Q#252 - >adi_v1.05924	superfamily	261455	459	623	5.0951e-33	125.495	cl02808	RT_like superfamily	N	 - 
Q#252 - >adi_v1.05924	superfamily	147520	638	677	7.42845e-08	51.216	cl05112	Peptidase_A17 superfamily	C	 - 
Q#253 - >adi_v1.05927	superfamily	261455	67	162	5.21052e-05	42.6634	cl02808	RT_like superfamily	C	 - 
Q#254 - >adi_v1.05994	superfamily	261455	317	386	1.69277e-34	129.347	cl02808	RT_like superfamily	C	 - 
Q#254 - >adi_v1.05994	superfamily	147520	379	486	9.6715e-19	82.4172	cl05112	Peptidase_A17 superfamily	N	 - 
Q#255 - >adi_v1.06025	multi-dom	249497	45	280	5.46979e-09	54.6172	pfam00001	7tm_1	 - 	 - 
Q#258 - >adi_v1.06190	superfamily	277541	31	227	3.49785e-96	284.39	cl21494	Esterase_lipase superfamily	C	 - 
Q#259 - >adi_v1.06312	superfamily	271982	543	582	4.71505e-05	42.619	cl21562	DDE_Tnp_1_6 superfamily	C	 - 
Q#261 - >adi_v1.06442	superfamily	276006	68	148	1.64999e-05	40.2016	cl11960	Ig superfamily	 - 	 - 
Q#261 - >adi_v1.06442	multi-dom	214653	60	155	6.08917e-07	44.0333	smart00410	IG_like	 - 	 - 
Q#265 - >adi_v1.06630	superfamily	277460	36	412	9.81031e-36	135.977	cl10013	Glycosyltransferase_GTB_type superfamily	 - 	 - 
Q#265 - >adi_v1.06630	multi-dom	223515	36	412	9.36485e-31	121.979	COG0438	RfaB	 - 	 - 
Q#266 - >adi_v1.06643	superfamily	271426	1	95	2.53531e-11	54.6584	cl00147	TNF superfamily	N	 - 
Q#267 - >adi_v1.06649	superfamily	261455	78	284	3.90872e-64	213.32	cl02808	RT_like superfamily	 - 	 - 
Q#267 - >adi_v1.06649	superfamily	147520	333	422	2.8958e-20	87.0396	cl05112	Peptidase_A17 superfamily	C	 - 
Q#269 - >adi_v1.06860	specific	238369	20	522	0	799.158	cd00727	malate_synt_A	 - 	cl21481
Q#269 - >adi_v1.06860	superfamily	271901	20	522	0	799.158	cl21481	Pyruvate_Kinase superfamily	 - 	 - 
Q#270 - >adi_v1.06859	specific	119340	41	351	2.0831e-80	246.631	cd00377	ICL_PEPM	 - 	cl21457
Q#270 - >adi_v1.06859	superfamily	277523	41	351	2.0831e-80	246.631	cl21457	TIM_phosphate_binding superfamily	 - 	 - 
Q#271 - >adi_v1.06892	specific	260006	1347	1462	7.27386e-32	119.905	cd09274	RNase_HI_RT_Ty3	 - 	cl14782
Q#271 - >adi_v1.06892	superfamily	271754	1347	1462	7.27386e-32	119.905	cl14782	RNase_H_like superfamily	 - 	 - 
Q#271 - >adi_v1.06892	specific	133148	1044	1129	1.51949e-17	77.6875	cd05481	retropepsin_like_LTR_1	 - 	cl11403
Q#271 - >adi_v1.06892	superfamily	277466	1044	1129	1.51949e-17	77.6875	cl11403	pepsin_retropepsin_like superfamily	 - 	 - 
Q#271 - >adi_v1.06892	superfamily	202502	401	558	5.0484e-08	54.189	cl03823	Transposase_21 superfamily	 - 	 - 
Q#272 - >adi_v1.06976	superfamily	262132	80	173	2.09428e-11	58.8256	cl04394	BRICHOS superfamily	 - 	 - 
Q#273 - >adi_v1.07013	specific	260006	310	426	1.36368e-37	134.157	cd09274	RNase_HI_RT_Ty3	 - 	cl14782
Q#273 - >adi_v1.07013	superfamily	271754	310	426	1.36368e-37	134.157	cl14782	RNase_H_like superfamily	 - 	 - 
Q#273 - >adi_v1.07013	specific	250040	475	520	1.34187e-09	54.6469	pfam00665	rve	N	cl21549
Q#273 - >adi_v1.07013	superfamily	277549	475	520	1.34187e-09	54.6469	cl21549	rve superfamily	N	 - 
Q#275 - >adi_v1.07095	multi-dom	224297	636	714	0.00276694	39.3803	COG1379	YqxK	C	 - 
Q#276 - >adi_v1.07157	superfamily	260242	88	196	2.92165e-07	48.4007	cl00184	CAS_like superfamily	C	 - 
Q#277 - >adi_v1.07245	superfamily	251849	202	517	2.18669e-30	119.779	cl03978	Mab-21 superfamily	 - 	 - 
Q#278 - >adi_v1.07248	superfamily	147821	229	408	3.35058e-05	43.5969	cl05446	PBAN superfamily	 - 	 - 
Q#279 - >adi_v1.07258	superfamily	202502	11	218	3.35841e-05	44.1738	cl03823	Transposase_21 superfamily	 - 	 - 
Q#280 - >adi_v1.07308	specific	119389	14	189	5.19394e-15	68.1655	cd01427	HAD_like	 - 	cl21460
Q#280 - >adi_v1.07308	superfamily	277525	14	189	5.19394e-15	68.1655	cl21460	HAD_like superfamily	 - 	 - 
Q#280 - >adi_v1.07308	multi-dom	213673	12	194	3.05988e-38	130.155	TIGR02009	PGMB-YQAB-SF	 - 	 - 
Q#281 - >adi_v1.07362	superfamily	277483	17	89	6.91177e-05	39.1077	cl14633	DD superfamily	 - 	 - 
Q#283 - >adi_v1.07387	multi-dom	255543	80	251	3.04564e-07	50.1597	pfam09770	PAT1	NC	 - 
Q#284 - >adi_v1.07518	specific	250555	11	182	1.13153e-88	257.932	pfam01353	GFP	N	cl08319
Q#284 - >adi_v1.07518	superfamily	250555	11	182	1.13153e-88	257.932	cl08319	GFP superfamily	N	 - 
Q#285 - >adi_v1.07519	specific	250555	1	215	1.79503e-108	309.548	pfam01353	GFP	 - 	cl08319
Q#285 - >adi_v1.07519	superfamily	250555	1	215	1.79503e-108	309.548	cl08319	GFP superfamily	 - 	 - 
Q#286 - >adi_v1.07548	superfamily	256723	321	408	0.000858033	40.0358	cl20437	DUF3435 superfamily	N	 - 
Q#288 - >adi_v1.07570	specific	239905	1194	1244	1.26009e-09	54.1218	cd04458	CSP_CDS	 - 	cl09927
Q#288 - >adi_v1.07570	superfamily	275904	1194	1244	1.26009e-09	54.1218	cl09927	S1_like superfamily	 - 	 - 
Q#288 - >adi_v1.07570	superfamily	275904	971	1035	0.000242777	39.099	cl09927	S1_like superfamily	 - 	 - 
Q#289 - >adi_v1.07648	specific	260007	693	766	3.02883e-17	76.9383	cd09275	RNase_HI_RT_DIRS1	C	cl14782
Q#289 - >adi_v1.07648	superfamily	271754	693	766	3.02883e-17	76.9383	cl14782	RNase_H_like superfamily	C	 - 
Q#289 - >adi_v1.07648	superfamily	261455	463	581	5.8746e-14	67.7539	cl02808	RT_like superfamily	 - 	 - 
Q#289 - >adi_v1.07648	superfamily	115473	609	665	0.00131122	36.4636	cl06055	RVT_thumb superfamily	 - 	 - 
Q#291 - >adi_v1.07821	specific	99748	73	422	1.33842e-117	345.472	cd06502	TA_like	 - 	cl18945
Q#291 - >adi_v1.07821	superfamily	277505	73	422	1.33842e-117	345.472	cl18945	AAT_I superfamily	 - 	 - 
Q#291 - >adi_v1.07821	multi-dom	250447	73	360	1.2595e-129	374.254	pfam01212	Beta_elim_lyase	 - 	 - 
Q#294 - >adi_v1.07987	superfamily	277460	198	495	1.05012e-15	77.8122	cl10013	Glycosyltransferase_GTB_type superfamily	N	 - 
Q#294 - >adi_v1.07987	superfamily	277483	577	657	1.20513e-12	62.234	cl14633	DD superfamily	 - 	 - 
Q#294 - >adi_v1.07987	multi-dom	223515	154	502	2.65793e-24	104.26	COG0438	RfaB	 - 	 - 
Q#295 - >adi_v1.07986	superfamily	277460	530	835	2.51578e-20	92.4498	cl10013	Glycosyltransferase_GTB_type superfamily	N	 - 
Q#295 - >adi_v1.07986	superfamily	277460	76	333	3.1013e-19	89.3682	cl10013	Glycosyltransferase_GTB_type superfamily	N	 - 
Q#295 - >adi_v1.07986	multi-dom	223515	14	367	4.84899e-20	91.9334	COG0438	RfaB	 - 	 - 
Q#295 - >adi_v1.07986	multi-dom	223515	535	842	2.83665e-24	104.645	COG0438	RfaB	N	 - 
Q#296 - >adi_v1.07994	specific	250894	11	200	2.00683e-32	122.925	pfam01823	MACPF	 - 	cl02616
Q#296 - >adi_v1.07994	superfamily	261373	11	200	2.00683e-32	122.925	cl02616	MACPF superfamily	 - 	 - 
Q#296 - >adi_v1.07994	specific	250893	264	348	1.93426e-12	61.7739	pfam01822	WSC	 - 	cl02568
Q#296 - >adi_v1.07994	superfamily	261349	264	348	1.93426e-12	61.7739	cl02568	WSC superfamily	 - 	 - 
Q#296 - >adi_v1.07994	superfamily	251999	464	536	3.04382e-05	45.1484	cl09551	Binary_toxB superfamily	NC	 - 
Q#297 - >adi_v1.08058	superfamily	261455	162	338	8.41802e-40	142.829	cl02808	RT_like superfamily	N	 - 
Q#297 - >adi_v1.08058	specific	250040	455	548	2.89808e-08	50.7949	pfam00665	rve	N	cl21549
Q#297 - >adi_v1.08058	superfamily	277549	455	548	2.89808e-08	50.7949	cl21549	rve superfamily	N	 - 
Q#299 - >adi_v1.08085	multi-dom	258657	33	253	7.67411e-76	228.411	pfam14517	Tachylectin	 - 	 - 
Q#300 - >adi_v1.00728	superfamily	202712	978	1012	0.000796744	36.8546	cl04191	TCR superfamily	 - 	 - 
Q#301 - >adi_v1.08103	superfamily	242693	127	221	0.00837766	33.7539	cl01759	YiaAB superfamily	 - 	 - 
Q#302 - >adi_v1.08173	specific	238827	1318	1569	8.41891e-35	132.03	cd01650	RT_nLTR_like	 - 	cl02808
Q#302 - >adi_v1.08173	superfamily	261455	1318	1569	8.41891e-35	132.03	cl02808	RT_like superfamily	 - 	 - 
Q#302 - >adi_v1.08173	superfamily	147520	623	792	3.59351e-40	144.82	cl05112	Peptidase_A17 superfamily	 - 	 - 
Q#302 - >adi_v1.08173	specific	250040	1092	1206	1.55876e-07	50.0245	pfam00665	rve	 - 	cl21549
Q#302 - >adi_v1.08173	superfamily	277549	1092	1206	1.55876e-07	50.0245	cl21549	rve superfamily	 - 	 - 
Q#302 - >adi_v1.08173	superfamily	117570	1575	1616	0.000458672	37.8843	cl07566	DUF1891 superfamily	 - 	 - 
Q#302 - >adi_v1.08173	specific	189387	221	236	0.00262649	35.5077	pfam00098	zf-CCHC	 - 	cl23330
Q#302 - >adi_v1.08173	superfamily	189387	221	236	0.00262649	35.5077	cl23330	zf-CCHC superfamily	 - 	 - 
Q#302 - >adi_v1.08173	multi-dom	249567	1321	1537	1.16373e-16	78.9118	pfam00078	RVT_1	 - 	 - 
Q#303 - >adi_v1.08225	superfamily	261428	4	94	0.000230488	38.5469	cl02739	THAP superfamily	 - 	 - 
Q#304 - >adi_v1.08238	superfamily	277460	35	402	3.52769e-33	130.97	cl10013	Glycosyltransferase_GTB_type superfamily	 - 	 - 
Q#304 - >adi_v1.08238	superfamily	261455	732	885	9.02016e-17	78.8722	cl02808	RT_like superfamily	 - 	 - 
Q#304 - >adi_v1.08238	multi-dom	223515	35	418	4.51038e-28	115.816	COG0438	RfaB	 - 	 - 
Q#304 - >adi_v1.08238	multi-dom	249567	752	862	1.37814e-12	66.2002	pfam00078	RVT_1	N	 - 
Q#305 - >adi_v1.08270	superfamily	271593	612	781	3.27991e-06	48.8704	cl02567	WD40 superfamily	C	 - 
Q#305 - >adi_v1.08270	specific	257559	74	232	0.000194592	41.6793	pfam13191	AAA_16	 - 	cl21455
Q#305 - >adi_v1.08270	superfamily	277521	74	232	0.000194592	41.6793	cl21455	P-loop_NTPase superfamily	 - 	 - 
Q#305 - >adi_v1.08270	superfamily	271838	999	1067	0.00806667	39.0567	cl19114	RNAP_largest_subunit_N superfamily	NC	 - 
Q#305 - >adi_v1.08270	multi-dom	225201	609	985	2.24366e-11	66.2655	COG2319	WD40	 - 	 - 
Q#306 - >adi_v1.08280	specific	238011	520	561	4.06163e-09	51.0982	cd00054	EGF_CA	 - 	cl21504
Q#306 - >adi_v1.08280	superfamily	277544	520	561	4.06163e-09	51.0982	cl21504	EGF_CA superfamily	 - 	 - 
Q#307 - >adi_v1.08319	specific	251775	178	273	1.28701e-28	104.799	pfam03171	2OG-FeII_Oxy	 - 	cl21496
Q#307 - >adi_v1.08319	superfamily	276328	178	273	1.28701e-28	104.799	cl21496	2OG-FeII_Oxy superfamily	 - 	 - 
Q#307 - >adi_v1.08319	specific	258418	3	122	7.85856e-27	100.393	pfam14226	DIOX_N	 - 	cl21672
Q#307 - >adi_v1.08319	superfamily	272092	3	122	7.85856e-27	100.393	cl21672	DIOX_N superfamily	 - 	 - 
Q#307 - >adi_v1.08319	multi-dom	178025	1	308	7.32117e-37	132.672	PLN02403	PLN02403	 - 	 - 
Q#309 - >adi_v1.08357	superfamily	276334	27	258	4.21824e-56	179.479	cl21511	PEMT superfamily	 - 	 - 
Q#311 - >adi_v1.08445	specific	238482	828	1078	1.50926e-143	436.959	cd00982	gltB_C	 - 	cl00239
Q#311 - >adi_v1.08445	superfamily	275498	828	1078	1.50926e-143	436.959	cl00239	GXGXG superfamily	 - 	 - 
Q#311 - >adi_v1.08445	specific	252865	264	524	1.12882e-132	408.859	pfam04898	Glu_syn_central	 - 	cl04830
Q#311 - >adi_v1.08445	superfamily	252865	264	524	1.12882e-132	408.859	cl04830	Glu_syn_central superfamily	 - 	 - 
Q#311 - >adi_v1.08445	superfamily	271467	40	237	8.4213e-100	324.479	cl00319	Gn_AT_II superfamily	NC	 - 
Q#311 - >adi_v1.08445	superfamily	277523	663	748	9.25809e-40	151.54	cl21457	TIM_phosphate_binding superfamily	NC	 - 
Q#311 - >adi_v1.08445	superfamily	277523	744	827	1.17435e-38	148.073	cl21457	TIM_phosphate_binding superfamily	NC	 - 
Q#311 - >adi_v1.08445	superfamily	277508	1349	1395	2.38259e-08	52.1399	cl19102	HCP_like superfamily	C	 - 
Q#311 - >adi_v1.08445	superfamily	258934	1221	1303	0.000613827	40.1181	cl22447	SEEEED superfamily	N	 - 
Q#312 - >adi_v1.08444	multi-dom	237213	13	176	5.98089e-71	221.191	PRK12810	gltD	N	 - 
Q#313 - >adi_v1.08505	superfamily	277520	33	287	1.03762e-46	160.534	cl21454	NADB_Rossmann superfamily	 - 	 - 
Q#313 - >adi_v1.08505	multi-dom	223528	34	344	6.22242e-29	114.269	COG0451	WcaG	 - 	 - 
Q#314 - >adi_v1.08533	superfamily	147520	403	572	1.27616e-40	145.59	cl05112	Peptidase_A17 superfamily	 - 	 - 
Q#314 - >adi_v1.08533	superfamily	261455	248	389	2.93886e-21	91.9824	cl02808	RT_like superfamily	N	 - 
Q#314 - >adi_v1.08533	specific	250040	895	1002	1.59124e-08	52.3357	pfam00665	rve	 - 	cl21549
Q#314 - >adi_v1.08533	superfamily	277549	895	1002	1.59124e-08	52.3357	cl21549	rve superfamily	 - 	 - 
Q#315 - >adi_v1.08565	specific	238822	807	1024	5.86226e-74	243.751	cd01644	RT_pepA17	 - 	cl02808
Q#315 - >adi_v1.08565	superfamily	261455	807	1024	5.86226e-74	243.751	cl02808	RT_like superfamily	 - 	 - 
Q#315 - >adi_v1.08565	superfamily	147520	1042	1194	7.34846e-53	181.413	cl05112	Peptidase_A17 superfamily	 - 	 - 
Q#315 - >adi_v1.08565	superfamily	202685	230	370	1.70361e-38	139.811	cl04160	DUF1759 superfamily	 - 	 - 
Q#315 - >adi_v1.08565	superfamily	277466	558	704	9.53316e-16	74.9651	cl11403	pepsin_retropepsin_like superfamily	 - 	 - 
Q#315 - >adi_v1.08565	specific	251054	21	52	0.000377054	37.7468	pfam02037	SAP	 - 	cl02640
Q#315 - >adi_v1.08565	superfamily	261387	21	52	0.000377054	37.7468	cl02640	SAP superfamily	 - 	 - 
Q#317 - >adi_v1.08633	specific	250040	77	187	7.19387e-19	81.6108	pfam00665	rve	 - 	cl21549
Q#317 - >adi_v1.08633	superfamily	277549	77	187	7.19387e-19	81.6108	cl21549	rve superfamily	 - 	 - 
Q#320 - >adi_v1.08673	superfamily	271754	270	343	0.00122481	38.6033	cl14782	RNase_H_like superfamily	NC	 - 
Q#321 - >adi_v1.00786	superfamily	261455	94	205	1.32734e-12	64.2346	cl02808	RT_like superfamily	N	 - 
Q#322 - >adi_v1.08749	specific	260017	27	99	2.2115e-16	71.9292	cd01670	Death	 - 	cl14633
Q#322 - >adi_v1.08749	superfamily	277483	27	99	2.2115e-16	71.9292	cl14633	DD superfamily	 - 	 - 
Q#323 - >adi_v1.08767	multi-dom	145900	79	291	0.000388006	40.0212	pfam02994	Transposase_22	N	 - 
Q#324 - >adi_v1.08794	superfamily	260400	7	107	1.33545e-35	120.724	cl00391	beta_CA superfamily	C	 - 
Q#325 - >adi_v1.08829	superfamily	277551	45	310	7.01206e-07	48.7439	cl21561	7tm_4 superfamily	 - 	 - 
Q#325 - >adi_v1.08829	multi-dom	249497	58	281	5.33483e-10	58.084	pfam00001	7tm_1	 - 	 - 
Q#326 - >adi_v1.08885	superfamily	261455	280	449	1.26572e-50	174.8	cl02808	RT_like superfamily	N	 - 
Q#326 - >adi_v1.08885	superfamily	147520	462	556	4.86154e-31	117.856	cl05112	Peptidase_A17 superfamily	C	 - 
Q#327 - >adi_v1.08890	superfamily	251849	54	366	4.8464e-32	123.246	cl03978	Mab-21 superfamily	 - 	 - 
Q#329 - >adi_v1.09018	superfamily	264349	6	50	0.00188798	38.1652	cl11396	Patatin_and_cPLA2 superfamily	C	 - 
Q#330 - >adi_v1.09054	specific	236487	41	198	6.85323e-95	272.011	PRK09372	PRK09372	 - 	cl00480
Q#330 - >adi_v1.09054	superfamily	260452	41	198	6.85323e-95	272.011	cl00480	Methyltransf_6 superfamily	 - 	 - 
Q#331 - >adi_v1.09076	multi-dom	250827	8	200	8.75207e-41	136.699	pfam01738	DLH	 - 	 - 
Q#332 - >adi_v1.09115	specific	238825	182	361	2.40675e-46	162.38	cd01647	RT_LTR	 - 	cl02808
Q#332 - >adi_v1.09115	superfamily	261455	182	361	2.40675e-46	162.38	cl02808	RT_like superfamily	 - 	 - 
Q#332 - >adi_v1.09115	superfamily	271754	817	889	1.53498e-19	83.6961	cl14782	RNase_H_like superfamily	C	 - 
Q#332 - >adi_v1.09115	multi-dom	249567	199	362	4.70041e-13	67.3558	pfam00078	RVT_1	 - 	 - 
Q#333 - >adi_v1.09124	specific	251233	440	561	7.76206e-16	72.4996	pfam02338	OTU	 - 	cl19932
Q#333 - >adi_v1.09124	superfamily	268285	440	561	7.76206e-16	72.4996	cl19932	OTU superfamily	 - 	 - 
Q#333 - >adi_v1.09124	superfamily	277483	617	689	4.76799e-10	54.9152	cl14633	DD superfamily	 - 	 - 
Q#333 - >adi_v1.09124	superfamily	277483	297	374	1.96095e-05	41.8184	cl14633	DD superfamily	 - 	 - 
Q#335 - >adi_v1.09139	multi-dom	222878	182	403	6.14954e-06	47.7017	PHA02562	46	NC	 - 
Q#336 - >adi_v1.09186	specific	259927	215	320	2.71041e-64	208.932	cd13858	CuRO_1_tcLCC2_insect_like	 - 	cl19115
Q#336 - >adi_v1.09186	superfamily	277509	215	320	2.71041e-64	208.932	cl19115	Cupredoxin superfamily	 - 	 - 
Q#336 - >adi_v1.09186	specific	259972	636	827	1.0167e-59	199.058	cd13905	CuRO_3_tcLLC2_insect_like	 - 	cl19115
Q#336 - >adi_v1.09186	superfamily	277509	636	827	1.0167e-59	199.058	cl19115	Cupredoxin superfamily	 - 	 - 
Q#336 - >adi_v1.09186	specific	259951	349	535	1.48956e-45	158.935	cd13884	CuRO_2_tcLCC_insect_like	 - 	cl19115
Q#336 - >adi_v1.09186	superfamily	277509	349	535	1.48956e-45	158.935	cl19115	Cupredoxin superfamily	 - 	 - 
Q#336 - >adi_v1.09186	multi-dom	274555	220	834	7.41196e-67	230.794	TIGR03388	ascorbase	 - 	 - 
Q#337 - >adi_v1.09235	specific	238085	2	127	8.4906e-32	107.796	cd00148	PROF	 - 	cl00123
Q#337 - >adi_v1.09235	superfamily	260204	2	127	8.4906e-32	107.796	cl00123	PROF superfamily	 - 	 - 
Q#338 - >adi_v1.09286	superfamily	267877	229	350	0.00145936	39.3736	cl19524	DNA_pol_B_2 superfamily	N	 - 
Q#339 - >adi_v1.09331	superfamily	256673	37	77	8.17345e-05	41.3696	cl20429	DUF3373 superfamily	C	 - 
Q#341 - >adi_v1.09521	specific	214586	177	211	0.000262989	35.8181	smart00254	ShKT	 - 	cl15839
Q#341 - >adi_v1.09521	superfamily	265801	177	211	0.000262989	35.8181	cl15839	ShK superfamily	 - 	 - 
Q#341 - >adi_v1.09521	specific	214586	138	172	0.000333828	35.8181	smart00254	ShKT	 - 	cl15839
Q#341 - >adi_v1.09521	superfamily	265801	138	172	0.000333828	35.8181	cl15839	ShK superfamily	 - 	 - 
Q#342 - >adi_v1.09565	specific	238825	296	417	7.56981e-35	129.252	cd01647	RT_LTR	C	cl02808
Q#342 - >adi_v1.09565	superfamily	261455	296	417	7.56981e-35	129.252	cl02808	RT_like superfamily	C	 - 
Q#342 - >adi_v1.09565	specific	133148	148	225	1.22337e-15	71.5243	cd05481	retropepsin_like_LTR_1	 - 	cl11403
Q#342 - >adi_v1.09565	superfamily	277466	148	225	1.22337e-15	71.5243	cl11403	pepsin_retropepsin_like superfamily	 - 	 - 
Q#343 - >adi_v1.09595	specific	238008	410	464	5.56779e-08	48.3129	cd00051	EFh	 - 	cl08302
Q#343 - >adi_v1.09595	superfamily	277449	410	464	5.56779e-08	48.3129	cl08302	EFh superfamily	 - 	 - 
Q#343 - >adi_v1.09595	multi-dom	257819	413	465	9.86109e-06	41.9857	pfam13499	EF-hand_7	 - 	 - 
Q#344 - >adi_v1.09678	specific	238825	530	628	2.78293e-32	121.548	cd01647	RT_LTR	C	cl02808
Q#344 - >adi_v1.09678	superfamily	261455	530	628	2.78293e-32	121.548	cl02808	RT_like superfamily	C	 - 
Q#344 - >adi_v1.09678	superfamily	271437	315	446	0.000156925	41.9009	cl00213	DNA_BRE_C superfamily	C	 - 
Q#345 - >adi_v1.00907	superfamily	271754	287	329	6.00786e-10	55.5765	cl14782	RNase_H_like superfamily	N	 - 
Q#346 - >adi_v1.00910	superfamily	260176	368	441	1.6347e-06	49.1004	cl00077	HECTc superfamily	C	 - 
Q#347 - >adi_v1.00911	multi-dom	253014	749	903	6.20007e-06	49.3901	pfam05109	Herpes_BLLF1	NC	 - 
Q#350 - >adi_v1.09909	specific	257687	405	524	1.48388e-32	120.815	pfam13359	DDE_Tnp_4	C	cl21562
Q#350 - >adi_v1.09909	superfamily	271982	405	524	1.48388e-32	120.815	cl21562	DDE_Tnp_1_6 superfamily	C	 - 
Q#350 - >adi_v1.09909	superfamily	271982	67	130	4.74025e-07	48.0118	cl21562	DDE_Tnp_1_6 superfamily	C	 - 
Q#350 - >adi_v1.09909	superfamily	257926	349	366	0.00348	34.2886	cl16321	HTH_Tnp_4 superfamily	NC	 - 
Q#351 - >adi_v1.09926	superfamily	267605	1586	1638	0.00765021	38.806	cl19252	MreC superfamily	NC	 - 
Q#351 - >adi_v1.09926	multi-dom	224117	477	1306	4.84098e-18	89.7735	COG1196	Smc	 - 	 - 
Q#351 - >adi_v1.09926	multi-dom	274008	66	794	5.71427e-13	73.167	TIGR02168	SMC_prok_B	N	 - 
Q#351 - >adi_v1.09926	multi-dom	274008	1004	1732	2.37229e-11	67.7742	TIGR02168	SMC_prok_B	C	 - 
Q#352 - >adi_v1.09966	superfamily	261349	153	225	0.00160921	35.1952	cl02568	WSC superfamily	 - 	 - 
Q#356 - >adi_v1.00962	multi-dom	223588	15	110	6.10121e-11	65.0099	COG0514	RecQ	NC	 - 
Q#357 - >adi_v1.10253	specific	185697	5	270	5.39198e-111	319.941	cd09020	D-hex-6-P-epi_like	 - 	cl14648
Q#357 - >adi_v1.10253	superfamily	276057	5	270	5.39198e-111	319.941	cl14648	Aldose_epim superfamily	 - 	 - 
Q#358 - >adi_v1.10260	superfamily	271751	4	143	7.86392e-32	112.737	cl14615	PI-PLCc_GDPD_SF superfamily	N	 - 
Q#360 - >adi_v1.10361	superfamily	261373	142	344	1.23782e-15	75.5453	cl02616	MACPF superfamily	 - 	 - 
Q#360 - >adi_v1.10361	specific	257775	554	616	8.41773e-09	51.3427	pfam13450	NAD_binding_8	 - 	cl21454
Q#360 - >adi_v1.10361	superfamily	277520	554	616	8.41773e-09	51.3427	cl21454	NADB_Rossmann superfamily	 - 	 - 
Q#360 - >adi_v1.10361	multi-dom	224153	551	992	5.20582e-36	140.93	COG1232	HemY	 - 	 - 
Q#362 - >adi_v1.10461	specific	250013	105	172	4.58065e-06	43.0603	pfam00630	Filamin	 - 	cl19759
Q#362 - >adi_v1.10461	superfamily	268112	105	172	4.58065e-06	43.0603	cl19759	Filamin superfamily	 - 	 - 
Q#363 - >adi_v1.10580	specific	250040	890	981	1.0361e-12	64.2769	pfam00665	rve	N	cl21549
Q#363 - >adi_v1.10580	superfamily	277549	890	981	1.0361e-12	64.2769	cl21549	rve superfamily	N	 - 
Q#363 - >adi_v1.10580	superfamily	277518	247	310	0.00673482	35.5145	cl19537	Transposase_mut superfamily	N	 - 
Q#364 - >adi_v1.10622	superfamily	277504	356	434	3.33459e-10	60.3675	cl18310	NHL superfamily	C	 - 
Q#364 - >adi_v1.10622	superfamily	277504	17	86	1.6353e-05	45.73	cl18310	NHL superfamily	N	 - 
Q#364 - >adi_v1.10622	multi-dom	254663	584	738	3.3788e-09	55.4654	pfam08210	APOBEC_N	C	 - 
Q#366 - >adi_v1.10730	superfamily	275577	42	121	2.55592e-07	47.2236	cl00438	FMN_red superfamily	C	 - 
Q#367 - >adi_v1.01013	superfamily	277466	168	193	0.000275276	39.4581	cl11403	pepsin_retropepsin_like superfamily	C	 - 
Q#368 - >adi_v1.10795	multi-dom	224117	126	267	0.00505558	37.7716	COG1196	Smc	N	 - 
Q#370 - >adi_v1.10918	superfamily	275589	1	123	2.06292e-44	142.164	cl00460	CMD superfamily	N	 - 
Q#370 - >adi_v1.10918	multi-dom	225039	4	122	7.012e-18	74.1115	COG2128	YciW	N	 - 
Q#372 - >adi_v1.10983	specific	198389	81	174	1.05211e-22	91.6582	cd10442	GIY-YIG_PLEs	 - 	cl15257
Q#372 - >adi_v1.10983	superfamily	271768	81	174	1.05211e-22	91.6582	cl15257	GIY-YIG_SF superfamily	 - 	 - 
Q#373 - >adi_v1.01066	superfamily	277537	1108	1233	0.000830078	40.0701	cl21485	OmpH superfamily	 - 	 - 
Q#374 - >adi_v1.11114	superfamily	261455	357	580	1.34766e-63	208.698	cl02808	RT_like superfamily	 - 	 - 
Q#374 - >adi_v1.11114	superfamily	202685	166	277	2.65251e-13	66.238	cl04160	DUF1759 superfamily	C	 - 
Q#375 - >adi_v1.11116	specific	250582	2	88	8.12335e-10	53.1452	pfam01390	SEA	 - 	cl02507
Q#375 - >adi_v1.11116	superfamily	261313	2	88	8.12335e-10	53.1452	cl02507	SEA superfamily	 - 	 - 
Q#375 - >adi_v1.11116	superfamily	258713	123	164	0.00286633	34.0382	cl22928	EphA2_TM superfamily	C	 - 
Q#377 - >adi_v1.11142	specific	99974	17	401	1.61745e-45	163.327	cd03801	GT1_YqgM_like	 - 	cl10013
Q#377 - >adi_v1.11142	superfamily	277460	17	401	1.61745e-45	163.327	cl10013	Glycosyltransferase_GTB_type superfamily	 - 	 - 
Q#377 - >adi_v1.11142	superfamily	256798	444	564	2.23342e-07	49.7758	cl13449	DUF3504 superfamily	 - 	 - 
Q#377 - >adi_v1.11142	multi-dom	223515	15	407	9.92128e-43	155.877	COG0438	RfaB	 - 	 - 
Q#379 - >adi_v1.11255	specific	238822	554	739	1.33278e-68	227.187	cd01644	RT_pepA17	 - 	cl02808
Q#379 - >adi_v1.11255	superfamily	261455	554	739	1.33278e-68	227.187	cl02808	RT_like superfamily	 - 	 - 
Q#379 - >adi_v1.11255	specific	250040	761	874	2.19916e-06	46.1725	pfam00665	rve	 - 	cl21549
Q#379 - >adi_v1.11255	superfamily	277549	761	874	2.19916e-06	46.1725	cl21549	rve superfamily	 - 	 - 
Q#379 - >adi_v1.11255	superfamily	202685	74	218	1.70999e-05	44.2816	cl04160	DUF1759 superfamily	 - 	 - 
Q#379 - >adi_v1.11255	superfamily	277466	296	339	0.00361333	36.5456	cl11403	pepsin_retropepsin_like superfamily	C	 - 
Q#380 - >adi_v1.11277	specific	250040	886	996	1.75958e-17	78.5292	pfam00665	rve	 - 	cl21549
Q#380 - >adi_v1.11277	superfamily	277549	886	996	1.75958e-17	78.5292	cl21549	rve superfamily	 - 	 - 
Q#381 - >adi_v1.11395	specific	257418	26	63	9.25207e-07	43.2696	pfam12937	F-box-like	 - 	cl02535
Q#381 - >adi_v1.11395	superfamily	261329	26	63	9.25207e-07	43.2696	cl02535	F-box superfamily	 - 	 - 
Q#382 - >adi_v1.11421	superfamily	255962	48	190	3.86651e-15	69.6096	cl11061	IRF-3 superfamily	 - 	 - 
Q#383 - >adi_v1.11421	superfamily	255962	48	190	3.34998e-15	69.6096	cl11061	IRF-3 superfamily	 - 	 - 
Q#384 - >adi_v1.11474	multi-dom	145900	79	261	5.1634e-05	42.7176	pfam02994	Transposase_22	N	 - 
Q#385 - >adi_v1.11477	superfamily	147520	2	72	9.35429e-22	90.1212	cl05112	Peptidase_A17 superfamily	N	 - 
Q#387 - >adi_v1.11490	multi-dom	173412	821	1559	1.31635e-16	84.8075	PTZ00121	PTZ00121	N	 - 
Q#387 - >adi_v1.11490	multi-dom	173412	391	1095	8.47551e-16	82.1111	PTZ00121	PTZ00121	N	 - 
Q#387 - >adi_v1.11490	multi-dom	173412	26	611	1.13175e-10	65.5475	PTZ00121	PTZ00121	N	 - 
Q#389 - >adi_v1.11576	superfamily	271847	412	509	0.00563312	38.3881	cl19219	DUF342 superfamily	N	 - 
Q#390 - >adi_v1.11606	specific	250040	366	475	7.19001e-17	75.4476	pfam00665	rve	 - 	cl21549
Q#390 - >adi_v1.11606	superfamily	277549	366	475	7.19001e-17	75.4476	cl21549	rve superfamily	 - 	 - 
Q#392 - >adi_v1.11873	superfamily	187754	2	178	0.00140763	36.9216	cl23706	AMN1 superfamily	 - 	 - 
Q#393 - >adi_v1.01200	specific	251775	178	273	2.33102e-28	104.029	pfam03171	2OG-FeII_Oxy	 - 	cl21496
Q#393 - >adi_v1.01200	superfamily	276328	178	273	2.33102e-28	104.029	cl21496	2OG-FeII_Oxy superfamily	 - 	 - 
Q#393 - >adi_v1.01200	specific	258418	3	122	1.06201e-27	102.704	pfam14226	DIOX_N	 - 	cl21672
Q#393 - >adi_v1.01200	superfamily	272092	3	122	1.06201e-27	102.704	cl21672	DIOX_N superfamily	 - 	 - 
Q#393 - >adi_v1.01200	multi-dom	226022	1	308	2.68963e-77	238.034	COG3491	PcbC	 - 	 - 
Q#394 - >adi_v1.11955	superfamily	261455	461	575	5.97221e-11	58.8944	cl02808	RT_like superfamily	 - 	 - 
Q#394 - >adi_v1.11955	superfamily	267605	45	133	0.00739883	37.2652	cl19252	MreC superfamily	C	 - 
Q#394 - >adi_v1.11955	multi-dom	249567	398	562	1.09116e-06	48.0958	pfam00078	RVT_1	 - 	 - 
Q#396 - >adi_v1.11973	superfamily	261455	1	78	6.97989e-20	86.4953	cl02808	RT_like superfamily	N	 - 
Q#396 - >adi_v1.11973	specific	250040	249	354	2.98738e-12	63.1213	pfam00665	rve	 - 	cl21549
Q#396 - >adi_v1.11973	superfamily	277549	249	354	2.98738e-12	63.1213	cl21549	rve superfamily	 - 	 - 
Q#396 - >adi_v1.11973	specific	255437	625	705	3.76029e-08	51.6057	pfam09588	YqaJ	N	cl09232
Q#396 - >adi_v1.11973	superfamily	271658	625	705	3.76029e-08	51.6057	cl09232	YqaJ superfamily	N	 - 
Q#397 - >adi_v1.11977	superfamily	252133	63	131	1.20991e-07	47.7185	cl04237	Retrotrans_gag superfamily	C	 - 
Q#397 - >adi_v1.11977	superfamily	265434	174	210	1.50896e-05	43.4874	cl14616	Cyt_b561 superfamily	C	 - 
Q#398 - >adi_v1.12005	specific	251048	4	459	9.12859e-155	447.737	pfam02028	BCCT	 - 	cl00569
Q#398 - >adi_v1.12005	superfamily	260506	4	459	9.12859e-155	447.737	cl00569	BCCT superfamily	 - 	 - 
Q#399 - >adi_v1.01210	specific	256044	334	395	8.21428e-07	45.0922	pfam10523	BEN	 - 	cl11158
Q#399 - >adi_v1.01210	superfamily	264258	334	395	8.21428e-07	45.0922	cl11158	BEN superfamily	 - 	 - 
Q#400 - >adi_v1.01213	specific	250040	160	278	2.01362e-31	112.042	pfam00665	rve	 - 	cl21549
Q#400 - >adi_v1.01213	superfamily	277549	160	278	2.01362e-31	112.042	cl21549	rve superfamily	 - 	 - 
Q#400 - >adi_v1.01213	multi-dom	225361	181	276	0.00110997	38.3977	COG2801	Tra5	N	 - 
Q#401 - >adi_v1.12049	multi-dom	257749	238	314	0.00014632	38.5122	pfam13424	TPR_12	 - 	 - 
Q#401 - >adi_v1.12049	multi-dom	257749	144	230	0.00105169	36.201	pfam13424	TPR_12	 - 	 - 
Q#402 - >adi_v1.12072	multi-dom	222844	331	393	0.00268339	39.7909	PHA02031	PHA02031	NC	 - 
Q#407 - >adi_v1.12312	superfamily	267877	846	939	9.18107e-07	51.9823	cl19524	DNA_pol_B_2 superfamily	C	 - 
Q#408 - >adi_v1.12311	superfamily	275788	74	175	0.00614709	37.2498	cl03012	Ammonium_transp superfamily	NC	 - 
Q#411 - >adi_v1.12514	superfamily	277505	132	285	4.99296e-20	89.8324	cl18945	AAT_I superfamily	C	 - 
Q#411 - >adi_v1.12514	multi-dom	223594	75	440	7.51476e-29	116.259	COG0520	CsdA	 - 	 - 
Q#412 - >adi_v1.12591	superfamily	254140	47	175	1.78613e-51	166.943	cl20333	DUF1446 superfamily	C	 - 
Q#413 - >adi_v1.01278	multi-dom	255805	190	877	0.0016919	42.6862	pfam10174	Cast	 - 	 - 
Q#413 - >adi_v1.01278	multi-dom	255805	711	1422	0.00611858	41.1454	pfam10174	Cast	 - 	 - 
Q#413 - >adi_v1.01278	multi-dom	274008	1115	1772	2.94185e-20	98.205	TIGR02168	SMC_prok_B	C	 - 
Q#413 - >adi_v1.01278	multi-dom	274008	1950	2698	9.95527e-15	80.1006	TIGR02168	SMC_prok_B	 - 	 - 
Q#413 - >adi_v1.01278	multi-dom	274008	2459	3339	2.78314e-13	75.093	TIGR02168	SMC_prok_B	 - 	 - 
Q#414 - >adi_v1.12667	specific	260007	11	112	1.88846e-12	62.3007	cd09275	RNase_HI_RT_DIRS1	 - 	cl14782
Q#414 - >adi_v1.12667	superfamily	271754	11	112	1.88846e-12	62.3007	cl14782	RNase_H_like superfamily	 - 	 - 
Q#414 - >adi_v1.12667	superfamily	276006	131	186	7.8914e-09	50.4758	cl11960	Ig superfamily	 - 	 - 
Q#414 - >adi_v1.12667	multi-dom	214653	128	196	1.10974e-07	47.5001	smart00410	IG_like	 - 	 - 
Q#416 - >adi_v1.12690	superfamily	261455	132	292	0.000172177	41.1226	cl02808	RT_like superfamily	 - 	 - 
Q#417 - >adi_v1.12800	specific	251048	38	379	6.15572e-126	370.312	pfam02028	BCCT	C	cl00569
Q#417 - >adi_v1.12800	superfamily	260506	38	379	6.15572e-126	370.312	cl00569	BCCT superfamily	C	 - 
Q#418 - >adi_v1.12843	specific	252528	22	168	4.35841e-15	67.3164	pfam04326	AAA_4	 - 	cl04479
Q#418 - >adi_v1.12843	superfamily	252528	22	168	4.35841e-15	67.3164	cl04479	AAA_4 superfamily	 - 	 - 
Q#419 - >adi_v1.01335	superfamily	277399	2	310	2.49449e-85	259.764	cl00342	Trp-synth-beta_II superfamily	 - 	 - 
Q#420 - >adi_v1.01336	superfamily	277399	35	125	5.92563e-43	143.048	cl00342	Trp-synth-beta_II superfamily	C	 - 
Q#421 - >adi_v1.12888	superfamily	261455	2	81	4.82543e-10	52.2934	cl02808	RT_like superfamily	N	 - 
Q#424 - >adi_v1.12975	superfamily	261455	324	525	1.56458e-37	138.977	cl02808	RT_like superfamily	 - 	 - 
Q#424 - >adi_v1.12975	superfamily	261455	4	210	2.59968e-24	101.214	cl02808	RT_like superfamily	 - 	 - 
Q#424 - >adi_v1.12975	superfamily	147520	543	633	3.37852e-18	81.6468	cl05112	Peptidase_A17 superfamily	C	 - 
Q#424 - >adi_v1.12975	superfamily	117570	216	257	0.000119432	39.0399	cl07566	DUF1891 superfamily	 - 	 - 
Q#424 - >adi_v1.12975	superfamily	271754	633	712	0.000381074	40.5293	cl14782	RNase_H_like superfamily	N	 - 
Q#424 - >adi_v1.12975	multi-dom	249567	7	186	5.73249e-11	61.5778	pfam00078	RVT_1	 - 	 - 
Q#425 - >adi_v1.01351	superfamily	276202	28	100	2.77789e-05	40.324	cl17255	ATP-grasp_4 superfamily	C	 - 
Q#426 - >adi_v1.13026	superfamily	268225	137	472	4.04336e-14	73.5218	cl19872	DUF885 superfamily	C	 - 
Q#427 - >adi_v1.13041	specific	253079	502	567	2.37514e-14	68.9514	pfam05199	GMC_oxred_C	N	cl08434
Q#427 - >adi_v1.13041	superfamily	253079	502	567	2.37514e-14	68.9514	cl08434	GMC_oxred_C superfamily	N	 - 
Q#427 - >adi_v1.13041	superfamily	277520	110	314	1.00459e-08	54.5956	cl21454	NADB_Rossmann superfamily	 - 	 - 
Q#427 - >adi_v1.13041	superfamily	277520	35	65	9.86735e-05	43.6961	cl21454	NADB_Rossmann superfamily	C	 - 
Q#427 - >adi_v1.13041	multi-dom	225186	30	576	6.61983e-31	125.644	COG2303	BetA	 - 	 - 
Q#428 - >adi_v1.13077	superfamily	255215	373	589	5.59596e-30	118.926	cl11721	DUF1943 superfamily	 - 	 - 
Q#428 - >adi_v1.13077	multi-dom	250551	48	339	9.73341e-26	111.24	pfam01347	Vitellogenin_N	N	 - 
Q#430 - >adi_v1.13217	superfamily	260483	15	85	9.5434e-40	130.211	cl00533	Urease_beta superfamily	N	 - 
Q#430 - >adi_v1.13217	superfamily	277395	15	157	2.2775e-20	86.999	cl00281	metallo-dependent_hydrolases superfamily	NC	 - 
Q#431 - >adi_v1.13216	superfamily	277521	28	146	2.37279e-56	173.513	cl21455	P-loop_NTPase superfamily	C	 - 
Q#431 - >adi_v1.13216	multi-dom	214640	27	80	3.92688e-05	40.0493	smart00382	AAA	C	 - 
Q#433 - >adi_v1.13297	superfamily	261455	912	1064	1.10557e-51	179.423	cl02808	RT_like superfamily	 - 	 - 
Q#434 - >adi_v1.13300	specific	258418	8	130	3.66465e-26	98.8518	pfam14226	DIOX_N	 - 	cl21672
Q#434 - >adi_v1.13300	superfamily	272092	8	130	3.66465e-26	98.8518	cl21672	DIOX_N superfamily	 - 	 - 
Q#434 - >adi_v1.13300	specific	251775	180	285	9.56821e-24	91.7022	pfam03171	2OG-FeII_Oxy	 - 	cl21496
Q#434 - >adi_v1.13300	superfamily	276328	180	285	9.56821e-24	91.7022	cl21496	2OG-FeII_Oxy superfamily	 - 	 - 
Q#434 - >adi_v1.13300	multi-dom	140299	8	309	8.97186e-53	174.561	PTZ00273	PTZ00273	 - 	 - 
Q#436 - >adi_v1.13326	specific	238822	629	851	3.24456e-95	300.761	cd01644	RT_pepA17	 - 	cl02808
Q#436 - >adi_v1.13326	superfamily	261455	629	851	3.24456e-95	300.761	cl02808	RT_like superfamily	 - 	 - 
Q#436 - >adi_v1.13326	superfamily	147520	864	1026	2.10846e-48	167.932	cl05112	Peptidase_A17 superfamily	 - 	 - 
Q#436 - >adi_v1.13326	superfamily	202685	130	269	3.65771e-06	46.5928	cl04160	DUF1759 superfamily	 - 	 - 
Q#437 - >adi_v1.13368	specific	223083	67	368	5.38416e-42	151.963	COG0004	AmtB	C	cl03012
Q#437 - >adi_v1.13368	superfamily	275788	67	368	5.38416e-42	151.963	cl03012	Ammonium_transp superfamily	C	 - 
Q#437 - >adi_v1.13368	superfamily	275769	371	429	0.00132404	37.3631	cl02529	ANK superfamily	N	 - 
Q#437 - >adi_v1.13368	multi-dom	257303	371	429	0.00125757	36.4651	pfam12796	Ank_2	C	 - 
Q#439 - >adi_v1.13448	superfamily	261455	75	266	5.10094e-26	105.836	cl02808	RT_like superfamily	 - 	 - 
Q#439 - >adi_v1.13448	multi-dom	249567	78	255	5.73511e-13	67.3558	pfam00078	RVT_1	 - 	 - 
Q#440 - >adi_v1.13466	multi-dom	223250	101	189	0.00252408	38.3481	COG0172	SerS	C	 - 
Q#443 - >adi_v1.01453	superfamily	277504	609	672	1.89408e-06	49.498	cl18310	NHL superfamily	NC	 - 
Q#443 - >adi_v1.01453	superfamily	275937	771	838	0.00735243	37.7612	cl11443	Cas6-I-III superfamily	C	 - 
Q#445 - >adi_v1.13538	superfamily	277542	143	298	0.0036903	38.6542	cl21495	Acyl_transf_3 superfamily	N	 - 
Q#446 - >adi_v1.01499	multi-dom	253014	395	728	6.79208e-05	45.5381	pfam05109	Herpes_BLLF1	N	 - 
Q#446 - >adi_v1.01499	multi-dom	114219	746	1047	0.000287445	43.5569	pfam05483	SCP-1	N	 - 
Q#447 - >adi_v1.13637	superfamily	202685	346	458	7.31924e-08	51.2152	cl04160	DUF1759 superfamily	 - 	 - 
Q#448 - >adi_v1.13685	superfamily	271754	117	174	2.87312e-14	67.9029	cl14782	RNase_H_like superfamily	N	 - 
Q#448 - >adi_v1.13685	superfamily	277466	3	47	6.0334e-05	40.3232	cl11403	pepsin_retropepsin_like superfamily	N	 - 
Q#449 - >adi_v1.13708	multi-dom	185309	197	256	0.00657081	35.8772	PRK15411	rcsA	N	 - 
Q#450 - >adi_v1.13808	specific	259927	425	530	1.74342e-60	200.073	cd13858	CuRO_1_tcLCC2_insect_like	 - 	cl19115
Q#450 - >adi_v1.13808	superfamily	277509	425	530	1.74342e-60	200.073	cl19115	Cupredoxin superfamily	 - 	 - 
Q#450 - >adi_v1.13808	specific	259972	839	1030	4.4515e-59	199.058	cd13905	CuRO_3_tcLLC2_insect_like	 - 	cl19115
Q#450 - >adi_v1.13808	superfamily	277509	839	1030	4.4515e-59	199.058	cl19115	Cupredoxin superfamily	 - 	 - 
Q#450 - >adi_v1.13808	specific	259951	552	738	2.69158e-46	161.631	cd13884	CuRO_2_tcLCC_insect_like	 - 	cl19115
Q#450 - >adi_v1.13808	superfamily	277509	552	738	2.69158e-46	161.631	cl19115	Cupredoxin superfamily	 - 	 - 
Q#450 - >adi_v1.13808	multi-dom	274555	412	1036	1.05994e-68	238.883	TIGR03388	ascorbase	 - 	 - 
Q#452 - >adi_v1.13826	superfamily	260768	243	348	8.14098e-08	50.7409	cl01053	SGNH_hydrolase superfamily	N	 - 
Q#452 - >adi_v1.13826	specific	251907	399	555	3.77823e-06	46.7502	pfam03372	Exo_endo_phos	C	cl00490
Q#452 - >adi_v1.13826	superfamily	277413	399	555	3.77823e-06	46.7502	cl00490	EEP superfamily	C	 - 
Q#455 - >adi_v1.13875	superfamily	277551	49	181	0.00380518	37.1733	cl21561	7tm_4 superfamily	C	 - 
Q#455 - >adi_v1.13875	multi-dom	249497	64	320	7.68353e-16	74.6475	pfam00001	7tm_1	 - 	 - 
Q#457 - >adi_v1.13983	specific	253528	2	171	6.69604e-68	203.096	pfam06041	DUF924	 - 	cl01561
Q#457 - >adi_v1.13983	superfamily	260999	2	171	6.69604e-68	203.096	cl01561	DUF924 superfamily	 - 	 - 
Q#459 - >adi_v1.14031	multi-dom	259534	93	205	1.31869e-06	47.8314	pfam15402	Spc7_N	N	 - 
Q#459 - >adi_v1.14031	multi-dom	214361	14	106	0.00171711	38.1134	CHL00095	clpC	NC	 - 
Q#463 - >adi_v1.00125	superfamily	147520	610	730	2.13184e-32	122.478	cl05112	Peptidase_A17 superfamily	N	 - 
Q#463 - >adi_v1.00125	superfamily	202685	261	406	2.72275e-14	70.09	cl04160	DUF1759 superfamily	 - 	 - 
Q#465 - >adi_v1.14238	superfamily	275788	2	294	3.03275e-82	254.888	cl03012	Ammonium_transp superfamily	N	 - 
Q#466 - >adi_v1.14239	superfamily	275788	20	287	7.76336e-75	232.931	cl03012	Ammonium_transp superfamily	C	 - 
Q#469 - >adi_v1.14429	specific	257711	88	219	1.92225e-13	67.4125	pfam13385	Laminin_G_3	 - 	cl22861
Q#469 - >adi_v1.14429	superfamily	277576	88	219	1.92225e-13	67.4125	cl22861	LamG superfamily	 - 	 - 
Q#469 - >adi_v1.14429	superfamily	261195	295	401	1.7591e-07	49.5517	cl02144	TLD superfamily	C	 - 
Q#469 - >adi_v1.14429	specific	249518	427	487	0.004319	35.6268	pfam00024	PAN_1	 - 	cl00112
Q#469 - >adi_v1.14429	superfamily	260198	427	487	0.004319	35.6268	cl00112	PAN_APPLE superfamily	 - 	 - 
Q#470 - >adi_v1.14489	specific	257793	79	307	0.000149932	41.1149	pfam13469	Sulfotransfer_3	 - 	cl21551
Q#470 - >adi_v1.14489	superfamily	277550	79	307	0.000149932	41.1149	cl21551	Sulfotransfer_1 superfamily	 - 	 - 
Q#471 - >adi_v1.01701	superfamily	271426	47	175	8.18585e-15	66.2144	cl00147	TNF superfamily	 - 	 - 
Q#472 - >adi_v1.14536	superfamily	254387	278	382	1.34639e-53	176.493	cl06662	RVT_2 superfamily	C	 - 
Q#472 - >adi_v1.14536	specific	189387	44	61	0.000538597	35.5077	pfam00098	zf-CCHC	 - 	cl23330
Q#472 - >adi_v1.14536	superfamily	189387	44	61	0.000538597	35.5077	cl23330	zf-CCHC superfamily	 - 	 - 
Q#474 - >adi_v1.00129	superfamily	202685	328	473	6.72163e-08	51.2152	cl04160	DUF1759 superfamily	 - 	 - 
Q#475 - >adi_v1.14548	superfamily	275783	116	344	2.5398e-101	301.478	cl02872	DHQ_Fe-ADH superfamily	C	 - 
Q#476 - >adi_v1.14573	superfamily	271982	52	205	9.27984e-15	69.9682	cl21562	DDE_Tnp_1_6 superfamily	 - 	 - 
Q#477 - >adi_v1.14625	superfamily	271426	1	73	1.50009e-12	57.3548	cl00147	TNF superfamily	N	 - 
Q#478 - >adi_v1.14663	superfamily	277541	63	184	4.58757e-65	203.498	cl21494	Esterase_lipase superfamily	C	 - 
Q#479 - >adi_v1.14676	superfamily	267576	14	435	3.1971e-95	295.294	cl19223	G_glu_transpept superfamily	 - 	 - 
Q#481 - >adi_v1.14837	specific	153212	10	208	3.09402e-44	146.236	cd01741	GATase1_1	 - 	cl00020
Q#481 - >adi_v1.14837	superfamily	277376	10	208	3.09402e-44	146.236	cl00020	GAT_1 superfamily	 - 	 - 
Q#482 - >adi_v1.01774	superfamily	238064	224	430	3.17739e-05	45.8094	cl23707	LRR_RI superfamily	 - 	 - 
Q#483 - >adi_v1.14971	specific	237991	760	801	0.000659932	37.6287	cd00024	CHROMO	C	cl17459
Q#483 - >adi_v1.14971	superfamily	271815	760	801	0.000659932	37.6287	cl17459	CHROMO superfamily	C	 - 
Q#484 - >adi_v1.01802	specific	258669	34	134	5.4248e-07	44.7044	pfam14529	Exo_endo_phos_2	 - 	cl00490
Q#484 - >adi_v1.01802	superfamily	277413	34	134	5.4248e-07	44.7044	cl00490	EEP superfamily	 - 	 - 
Q#485 - >adi_v1.15043	specific	238182	5	149	1.23434e-27	98.5962	cd00293	USP_Like	 - 	cl00292
Q#485 - >adi_v1.15043	superfamily	275515	5	149	1.23434e-27	98.5962	cl00292	AANH_like superfamily	 - 	 - 
Q#486 - >adi_v1.01833	specific	255437	710	822	1.81782e-11	61.6209	pfam09588	YqaJ	C	cl09232
Q#486 - >adi_v1.01833	superfamily	271658	710	822	1.81782e-11	61.6209	cl09232	YqaJ superfamily	C	 - 
Q#486 - >adi_v1.01833	superfamily	271820	972	1058	3.74179e-05	44.7637	cl17784	Peptidase_C48 superfamily	N	 - 
Q#487 - >adi_v1.15085	specific	250582	729	804	1.03814e-08	52.76	pfam01390	SEA	 - 	cl02507
Q#487 - >adi_v1.15085	superfamily	261313	729	804	1.03814e-08	52.76	cl02507	SEA superfamily	 - 	 - 
Q#487 - >adi_v1.15085	superfamily	261313	1	96	0.00806413	35.8112	cl02507	SEA superfamily	 - 	 - 
Q#487 - >adi_v1.15085	multi-dom	114270	347	598	0.00362734	39.646	pfam05539	Pneumo_att_G	C	 - 
Q#491 - >adi_v1.15244	specific	251233	125	266	2.79955e-06	43.9948	pfam02338	OTU	 - 	cl19932
Q#491 - >adi_v1.15244	superfamily	268285	125	266	2.79955e-06	43.9948	cl19932	OTU superfamily	 - 	 - 
Q#492 - >adi_v1.15444	superfamily	277504	1027	1205	2.40187e-11	64.6473	cl18310	NHL superfamily	C	 - 
Q#492 - >adi_v1.15444	superfamily	277504	880	949	0.00089714	41.4928	cl18310	NHL superfamily	N	 - 
Q#493 - >adi_v1.15506	superfamily	256798	41	168	2.02243e-17	77.1249	cl13449	DUF3504 superfamily	 - 	 - 
Q#493 - >adi_v1.15506	superfamily	271437	174	210	6.1633e-05	41.5234	cl00213	DNA_BRE_C superfamily	N	 - 
Q#494 - >adi_v1.15525	specific	252595	55	90	0.00818659	31.6187	pfam04434	SWIM	 - 	cl19527
Q#494 - >adi_v1.15525	superfamily	277517	55	90	0.00818659	31.6187	cl19527	SWIM superfamily	 - 	 - 
Q#495 - >adi_v1.01986	specific	250825	6	49	5.62649e-06	46.4323	pfam01734	Patatin	C	cl11396
Q#495 - >adi_v1.01986	superfamily	264349	6	49	5.62649e-06	46.4323	cl11396	Patatin_and_cPLA2 superfamily	C	 - 
Q#495 - >adi_v1.01986	superfamily	276360	181	318	0.000239219	43.0036	cl21590	PMT_2 superfamily	NC	 - 
Q#496 - >adi_v1.15563	specific	238822	172	394	1.25152e-83	266.093	cd01644	RT_pepA17	 - 	cl02808
Q#496 - >adi_v1.15563	superfamily	261455	172	394	1.25152e-83	266.093	cl02808	RT_like superfamily	 - 	 - 
Q#496 - >adi_v1.15563	superfamily	147520	407	525	1.26908e-32	122.478	cl05112	Peptidase_A17 superfamily	C	 - 
Q#497 - >adi_v1.15574	superfamily	271734	226	416	0.00155242	38.491	cl12013	BAR superfamily	 - 	 - 
Q#499 - >adi_v1.15620	superfamily	277483	14	88	1.75866e-09	52.9574	cl14633	DD superfamily	 - 	 - 
Q#499 - >adi_v1.15620	specific	257726	131	215	0.00104491	37.6557	pfam13401	AAA_22	C	cl21455
Q#499 - >adi_v1.15620	superfamily	277521	131	215	0.00104491	37.6557	cl21455	P-loop_NTPase superfamily	C	 - 
Q#499 - >adi_v1.15620	multi-dom	250236	112	365	0.00358647	37.7033	pfam00931	NB-ARC	 - 	 - 
Q#500 - >adi_v1.15622	specific	251233	36	158	1.90337e-10	56.3212	pfam02338	OTU	 - 	cl19932
Q#500 - >adi_v1.15622	superfamily	268285	36	158	1.90337e-10	56.3212	cl19932	OTU superfamily	 - 	 - 
Q#501 - >adi_v1.15732	specific	260006	147	263	1.1846e-40	144.172	cd09274	RNase_HI_RT_Ty3	 - 	cl14782
Q#501 - >adi_v1.15732	superfamily	271754	147	263	1.1846e-40	144.172	cl14782	RNase_H_like superfamily	 - 	 - 
Q#501 - >adi_v1.15732	specific	214738	886	980	3.56932e-12	61.991	smart00595	MADF	 - 	cl21498
Q#501 - >adi_v1.15732	superfamily	277543	886	980	3.56932e-12	61.991	cl21498	SANT superfamily	 - 	 - 
Q#501 - >adi_v1.15732	superfamily	277466	799	863	5.81408e-12	61.5091	cl11403	pepsin_retropepsin_like superfamily	C	 - 
Q#502 - >adi_v1.02067	superfamily	260182	490	558	6.96627e-09	54.9758	cl00085	FReD superfamily	C	 - 
Q#502 - >adi_v1.02067	superfamily	260182	67	135	1.83228e-07	50.7386	cl00085	FReD superfamily	C	 - 
Q#502 - >adi_v1.02067	superfamily	261286	330	372	3.75409e-07	49.9498	cl02436	COLFI superfamily	C	 - 
Q#502 - >adi_v1.02067	specific	249518	221	290	6.34419e-05	40.6344	pfam00024	PAN_1	 - 	cl00112
Q#502 - >adi_v1.02067	superfamily	260198	221	290	6.34419e-05	40.6344	cl00112	PAN_APPLE superfamily	 - 	 - 
Q#502 - >adi_v1.02067	specific	249518	368	442	0.00119285	36.7824	pfam00024	PAN_1	 - 	cl00112
Q#502 - >adi_v1.02067	superfamily	260198	368	442	0.00119285	36.7824	cl00112	PAN_APPLE superfamily	 - 	 - 
Q#505 - >adi_v1.02089	specific	251048	41	529	9.00655e-166	483.946	pfam02028	BCCT	 - 	cl00569
Q#505 - >adi_v1.02089	superfamily	260506	41	529	9.00655e-166	483.946	cl00569	BCCT superfamily	 - 	 - 
Q#505 - >adi_v1.02089	specific	252775	540	662	1.79111e-09	53.8865	pfam04749	PLAC8	 - 	cl04722
Q#505 - >adi_v1.02089	superfamily	275814	540	662	1.79111e-09	53.8865	cl04722	PLAC8 superfamily	 - 	 - 
Q#506 - >adi_v1.02119	superfamily	277549	410	574	1.28296e-12	64.6261	cl21549	rve superfamily	 - 	 - 
Q#506 - >adi_v1.02119	superfamily	250663	320	391	1.27601e-06	45.3208	cl09264	HTH_Tnp_Tc3_2 superfamily	 - 	 - 
Q#507 - >adi_v1.15920	multi-dom	225288	59	158	0.00014259	42.7692	COG2433	COG2433	NC	 - 
Q#508 - >adi_v1.16017	specific	238005	243	330	0.00200026	37.702	cd00046	DEXDc	C	cl21455
Q#508 - >adi_v1.16017	superfamily	277521	243	330	0.00200026	37.702	cl21455	P-loop_NTPase superfamily	C	 - 
Q#509 - >adi_v1.16026	multi-dom	257587	156	347	7.97874e-05	42.8858	pfam13229	Beta_helix	 - 	 - 
Q#511 - >adi_v1.16091	specific	256044	286	330	0.00130014	35.8474	pfam10523	BEN	C	cl11158
Q#511 - >adi_v1.16091	superfamily	264258	286	330	0.00130014	35.8474	cl11158	BEN superfamily	C	 - 
Q#513 - >adi_v1.16147	superfamily	276392	14	82	0.00807071	34.4722	cl22438	TMF_TATA_bd superfamily	NC	 - 
Q#516 - >adi_v1.02243	superfamily	261455	417	459	4.68776e-12	62.9981	cl02808	RT_like superfamily	C	 - 
Q#518 - >adi_v1.16251	specific	238185	157	237	1.08974e-10	57.746	cd00304	RT_like	 - 	cl02808
Q#518 - >adi_v1.16251	superfamily	261455	157	237	1.08974e-10	57.746	cl02808	RT_like superfamily	 - 	 - 
Q#518 - >adi_v1.16251	superfamily	277460	399	780	2.27014e-32	128.273	cl10013	Glycosyltransferase_GTB_type superfamily	 - 	 - 
Q#518 - >adi_v1.16251	multi-dom	223515	412	789	4.26826e-28	115.816	COG0438	RfaB	 - 	 - 
Q#519 - >adi_v1.16258	superfamily	275788	20	231	3.8077e-69	217.138	cl03012	Ammonium_transp superfamily	C	 - 
Q#520 - >adi_v1.02274	superfamily	271426	32	160	1.68328e-13	62.3624	cl00147	TNF superfamily	 - 	 - 
Q#523 - >adi_v1.16364	superfamily	277501	619	675	0.00621037	37.2175	cl17173	AdoMet_MTases superfamily	NC	 - 
Q#524 - >adi_v1.16375	specific	260006	132	253	2.20041e-50	166.514	cd09274	RNase_HI_RT_Ty3	 - 	cl14782
Q#524 - >adi_v1.16375	superfamily	271754	132	253	2.20041e-50	166.514	cl14782	RNase_H_like superfamily	 - 	 - 
Q#524 - >adi_v1.16375	superfamily	261455	90	131	8.79131e-09	53.7533	cl02808	RT_like superfamily	N	 - 
Q#525 - >adi_v1.16382	specific	239115	5	311	1.63978e-131	375.058	cd02649	nuc_hydro_CeIAG	 - 	cl00226
Q#525 - >adi_v1.16382	superfamily	271441	5	311	1.63978e-131	375.058	cl00226	nuc_hydro superfamily	 - 	 - 
Q#526 - >adi_v1.02337	specific	250040	95	187	2.43928e-18	78.9144	pfam00665	rve	 - 	cl21549
Q#526 - >adi_v1.02337	superfamily	277549	95	187	2.43928e-18	78.9144	cl21549	rve superfamily	 - 	 - 
Q#527 - >adi_v1.16501	specific	249559	206	294	3.10667e-09	52.1755	pfam00070	Pyr_redox	 - 	cl21454
Q#527 - >adi_v1.16501	superfamily	277520	206	294	3.10667e-09	52.1755	cl21454	NADB_Rossmann superfamily	 - 	 - 
Q#527 - >adi_v1.16501	multi-dom	185553	44	456	1.77049e-167	476.566	PTZ00318	PTZ00318	 - 	 - 
Q#529 - >adi_v1.16601	superfamily	268117	2679	2872	0.000862894	43.4644	cl19764	COG6 superfamily	C	 - 
Q#529 - >adi_v1.16601	multi-dom	144972	874	1627	1.87474e-08	58.9001	pfam01576	Myosin_tail_1	 - 	 - 
Q#529 - >adi_v1.16601	multi-dom	144972	1624	2582	7.57029e-08	56.9741	pfam01576	Myosin_tail_1	 - 	 - 
Q#529 - >adi_v1.16601	multi-dom	224117	345	1189	5.90078e-27	119.819	COG1196	Smc	 - 	 - 
Q#529 - >adi_v1.16601	multi-dom	274008	2259	2929	1.03013e-23	109.376	TIGR02168	SMC_prok_B	C	 - 
Q#530 - >adi_v1.16619	superfamily	261373	148	267	1.26983e-11	62.4485	cl02616	MACPF superfamily	C	 - 
Q#531 - >adi_v1.16703	specific	153057	201	329	1.01024e-19	83.8233	cd00037	CLECT	 - 	cl02432
Q#531 - >adi_v1.16703	superfamily	271581	201	329	1.01024e-19	83.8233	cl02432	CLECT superfamily	 - 	 - 
Q#531 - >adi_v1.16703	superfamily	261455	4	113	9.43918e-21	90.043	cl02808	RT_like superfamily	N	 - 
Q#532 - >adi_v1.02441	specific	119389	129	235	6.41691e-16	71.2471	cd01427	HAD_like	 - 	cl21460
Q#532 - >adi_v1.02441	superfamily	277525	129	235	6.41691e-16	71.2471	cl21460	HAD_like superfamily	 - 	 - 
Q#532 - >adi_v1.02441	multi-dom	223620	26	261	8.12896e-34	121.021	COG0546	Gph	 - 	 - 
Q#533 - >adi_v1.16783	superfamily	260506	44	202	2.1511e-45	154.986	cl00569	BCCT superfamily	C	 - 
Q#535 - >adi_v1.16923	multi-dom	274009	166	326	0.000293249	42.3623	TIGR02169	SMC_prok_A	NC	 - 
Q#537 - >adi_v1.02557	superfamily	114019	767	805	1.46062e-06	47.4428	cl05028	AbfB superfamily	NC	 - 
Q#537 - >adi_v1.02557	superfamily	114019	71	109	3.99664e-06	46.2872	cl05028	AbfB superfamily	NC	 - 
Q#538 - >adi_v1.17050	specific	253477	93	641	3.5266e-119	365.503	pfam05960	DUF885	 - 	cl19872
Q#538 - >adi_v1.17050	superfamily	268225	93	641	3.5266e-119	365.503	cl19872	DUF885 superfamily	 - 	 - 
Q#539 - >adi_v1.17068	specific	251601	2	85	3.7947e-08	47.9197	pfam02894	GFO_IDH_MocA_C	N	cl21649
Q#539 - >adi_v1.17068	superfamily	272069	2	85	3.7947e-08	47.9197	cl21649	GFO_IDH_MocA_C superfamily	N	 - 
Q#539 - >adi_v1.17068	multi-dom	275173	1	173	3.00254e-55	175.871	TIGR04380	myo_inos_iolG	N	 - 
Q#540 - >adi_v1.02570	specific	271175	520	614	0.000137245	42.0819	cd00397	DNA_BRE_C	N	cl00213
Q#540 - >adi_v1.02570	superfamily	271437	520	614	0.000137245	42.0819	cl00213	DNA_BRE_C superfamily	N	 - 
Q#540 - >adi_v1.02570	specific	256798	415	567	7.11946e-20	86.7549	pfam12012	DUF3504	 - 	cl13449
Q#540 - >adi_v1.02570	superfamily	256798	415	567	7.11946e-20	86.7549	cl13449	DUF3504 superfamily	 - 	 - 
Q#540 - >adi_v1.02570	superfamily	147520	77	136	2.03584e-18	82.032	cl05112	Peptidase_A17 superfamily	C	 - 
Q#542 - >adi_v1.17117	specific	238951	349	496	2.04967e-44	154.327	cd01993	Alpha_ANH_like_II	 - 	cl00292
Q#542 - >adi_v1.17117	superfamily	275515	349	496	2.04967e-44	154.327	cl00292	AANH_like superfamily	 - 	 - 
Q#544 - >adi_v1.17157	specific	251233	174	315	3.12209e-05	42.0688	pfam02338	OTU	 - 	cl19932
Q#544 - >adi_v1.17157	superfamily	268285	174	315	3.12209e-05	42.0688	cl19932	OTU superfamily	 - 	 - 
Q#544 - >adi_v1.17157	superfamily	240555	340	386	0.000350559	37.3698	cl18915	MSL2_CXC superfamily	 - 	 - 
Q#544 - >adi_v1.17157	superfamily	240555	397	449	0.000698735	36.5994	cl18915	MSL2_CXC superfamily	 - 	 - 
Q#545 - >adi_v1.17155	superfamily	258833	696	733	6.21638e-07	44.9131	cl20636	LINES_C superfamily	 - 	 - 
Q#546 - >adi_v1.02611	superfamily	256798	595	680	0.00257101	37.8346	cl13449	DUF3504 superfamily	C	 - 
Q#548 - >adi_v1.02618	specific	238822	804	1019	1.45602e-73	242.981	cd01644	RT_pepA17	 - 	cl02808
Q#548 - >adi_v1.02618	superfamily	261455	804	1019	1.45602e-73	242.981	cl02808	RT_like superfamily	 - 	 - 
Q#548 - >adi_v1.02618	superfamily	147520	1040	1190	7.12067e-49	169.858	cl05112	Peptidase_A17 superfamily	 - 	 - 
Q#548 - >adi_v1.02618	superfamily	202685	224	357	0.000419255	41.2	cl04160	DUF1759 superfamily	 - 	 - 
Q#548 - >adi_v1.02618	specific	257959	530	587	0.000681519	39.1863	pfam13650	Asp_protease_2	C	cl11403
Q#548 - >adi_v1.02618	superfamily	277466	530	587	0.000681519	39.1863	cl11403	pepsin_retropepsin_like superfamily	C	 - 
Q#549 - >adi_v1.17310	specific	257619	59	105	2.70284e-05	40.2108	pfam13276	HTH_21	 - 	cl16206
Q#549 - >adi_v1.17310	superfamily	257619	59	105	2.70284e-05	40.2108	cl16206	HTH_21 superfamily	 - 	 - 
Q#550 - >adi_v1.02633	specific	237986	46	322	1.57492e-104	306.169	cd00019	AP2Ec	 - 	cl21457
Q#550 - >adi_v1.02633	superfamily	277523	46	322	1.57492e-104	306.169	cl21457	TIM_phosphate_binding superfamily	 - 	 - 
Q#550 - >adi_v1.02633	multi-dom	223721	44	323	1.07338e-110	321.911	COG0648	Nfo	 - 	 - 
Q#551 - >adi_v1.17369	multi-dom	235124	331	433	0.00859955	37.3222	PRK03427	PRK03427	NC	 - 
Q#552 - >adi_v1.17445	superfamily	202685	467	582	8.68747e-06	44.6668	cl04160	DUF1759 superfamily	C	 - 
Q#554 - >adi_v1.17473	specific	251233	111	237	1.3173e-14	67.492	pfam02338	OTU	 - 	cl19932
Q#554 - >adi_v1.17473	superfamily	268285	111	237	1.3173e-14	67.492	cl19932	OTU superfamily	 - 	 - 
Q#556 - >adi_v1.02687	superfamily	261455	541	784	4.41606e-64	215.631	cl02808	RT_like superfamily	 - 	 - 
Q#556 - >adi_v1.02687	superfamily	147520	803	964	8.83954e-53	181.028	cl05112	Peptidase_A17 superfamily	 - 	 - 
Q#556 - >adi_v1.02687	superfamily	202685	103	212	3.50196e-20	87.0387	cl04160	DUF1759 superfamily	N	 - 
Q#556 - >adi_v1.02687	specific	250040	1146	1239	6.14818e-11	59.6545	pfam00665	rve	 - 	cl21549
Q#556 - >adi_v1.02687	superfamily	277549	1146	1239	6.14818e-11	59.6545	cl21549	rve superfamily	 - 	 - 
Q#556 - >adi_v1.02687	superfamily	277466	272	397	2.28251e-09	56.4755	cl11403	pepsin_retropepsin_like superfamily	C	 - 
Q#557 - >adi_v1.02705	specific	133136	57	137	1.63613e-05	42.3236	cd00303	retropepsin_like	 - 	cl11403
Q#557 - >adi_v1.02705	superfamily	277466	57	137	1.63613e-05	42.3236	cl11403	pepsin_retropepsin_like superfamily	 - 	 - 
Q#557 - >adi_v1.02705	specific	250040	359	459	5.90018e-08	50.0245	pfam00665	rve	N	cl21549
Q#557 - >adi_v1.02705	superfamily	277549	359	459	5.90018e-08	50.0245	cl21549	rve superfamily	N	 - 
Q#558 - >adi_v1.17595	superfamily	271426	42	168	2.60545e-15	67.37	cl00147	TNF superfamily	 - 	 - 
Q#560 - >adi_v1.17629	specific	260017	1633	1699	1.49837e-10	58.4473	cd01670	Death	 - 	cl14633
Q#560 - >adi_v1.17629	superfamily	277483	1633	1699	1.49837e-10	58.4473	cl14633	DD superfamily	 - 	 - 
Q#560 - >adi_v1.17629	specific	99707	106	257	4.35999e-05	44.8295	cd00009	AAA	 - 	cl21455
Q#560 - >adi_v1.17629	superfamily	277521	106	257	4.35999e-05	44.8295	cl21455	P-loop_NTPase superfamily	 - 	 - 
Q#560 - >adi_v1.17629	specific	99707	1846	1997	0.00029809	42.5183	cd00009	AAA	 - 	cl21455
Q#560 - >adi_v1.17629	superfamily	277521	1846	1997	0.00029809	42.5183	cl21455	P-loop_NTPase superfamily	 - 	 - 
Q#560 - >adi_v1.17629	superfamily	194336	3073	3152	4.14728e-07	49.5517	cl02517	ZU5 superfamily	 - 	 - 
Q#560 - >adi_v1.17629	specific	257701	737	776	3.57779e-06	44.8634	pfam13374	TPR_10	 - 	cl22897
Q#560 - >adi_v1.17629	superfamily	277612	737	776	3.57779e-06	44.8634	cl22897	TPR_1 superfamily	 - 	 - 
Q#560 - >adi_v1.17629	specific	257701	2395	2434	8.40426e-06	43.7078	pfam13374	TPR_10	 - 	cl22897
Q#560 - >adi_v1.17629	superfamily	277612	2395	2434	8.40426e-06	43.7078	cl22897	TPR_1 superfamily	 - 	 - 
Q#560 - >adi_v1.17629	superfamily	194336	1203	1285	1.04002e-05	45.4194	cl02517	ZU5 superfamily	N	 - 
Q#560 - >adi_v1.17629	specific	197478	2357	2382	0.00226453	36.6556	smart00028	TPR	 - 	cl22897
Q#560 - >adi_v1.17629	superfamily	277612	2357	2382	0.00226453	36.6556	cl22897	TPR_1 superfamily	 - 	 - 
Q#560 - >adi_v1.17629	specific	214772	652	677	0.00231841	36.768	smart00671	SEL1	 - 	cl02723
Q#560 - >adi_v1.17629	superfamily	261423	652	677	0.00231841	36.768	cl02723	Sel1 superfamily	 - 	 - 
Q#560 - >adi_v1.17629	specific	214772	2310	2335	0.00608661	35.6124	smart00671	SEL1	 - 	cl02723
Q#560 - >adi_v1.17629	superfamily	261423	2310	2335	0.00608661	35.6124	cl02723	Sel1 superfamily	 - 	 - 
Q#560 - >adi_v1.17629	multi-dom	257749	691	769	2.54022e-12	63.5502	pfam13424	TPR_12	 - 	 - 
Q#560 - >adi_v1.17629	multi-dom	257749	2349	2427	4.43081e-12	62.7798	pfam13424	TPR_12	 - 	 - 
Q#560 - >adi_v1.17629	multi-dom	257749	646	727	1.16461e-11	61.6242	pfam13424	TPR_12	 - 	 - 
Q#560 - >adi_v1.17629	multi-dom	257749	734	810	1.34827e-11	61.239	pfam13424	TPR_12	 - 	 - 
Q#560 - >adi_v1.17629	multi-dom	257749	2304	2385	1.82852e-10	58.1574	pfam13424	TPR_12	 - 	 - 
Q#560 - >adi_v1.17629	multi-dom	257749	2392	2469	2.33428e-10	57.7722	pfam13424	TPR_12	 - 	 - 
Q#560 - >adi_v1.17629	multi-dom	257749	606	679	1.98336e-09	55.0758	pfam13424	TPR_12	 - 	 - 
Q#561 - >adi_v1.02718	superfamily	261455	567	790	4.55226e-53	184.045	cl02808	RT_like superfamily	 - 	 - 
Q#561 - >adi_v1.02718	superfamily	147520	804	960	1.28821e-31	120.552	cl05112	Peptidase_A17 superfamily	 - 	 - 
Q#561 - >adi_v1.02718	superfamily	202685	1	113	9.22779e-16	74.7124	cl04160	DUF1759 superfamily	C	 - 
Q#561 - >adi_v1.02718	specific	250040	1237	1361	2.98474e-07	49.2541	pfam00665	rve	 - 	cl21549
Q#561 - >adi_v1.02718	superfamily	277549	1237	1361	2.98474e-07	49.2541	cl21549	rve superfamily	 - 	 - 
Q#562 - >adi_v1.02728	specific	238822	330	520	1.00653e-72	229.499	cd01644	RT_pepA17	 - 	cl02808
Q#562 - >adi_v1.02728	superfamily	261455	330	520	1.00653e-72	229.499	cl02808	RT_like superfamily	 - 	 - 
Q#562 - >adi_v1.02728	superfamily	277466	61	188	0.00065125	39.1415	cl11403	pepsin_retropepsin_like superfamily	 - 	 - 
Q#563 - >adi_v1.17727	superfamily	277465	139	360	2.27527e-07	50.1681	cl11394	Glyco_tranf_GTA_type superfamily	 - 	 - 
Q#565 - >adi_v1.17851	superfamily	202502	388	510	0.00340283	38.0106	cl03823	Transposase_21 superfamily	C	 - 
Q#566 - >adi_v1.17853	specific	238825	266	441	2.34632e-65	206.678	cd01647	RT_LTR	 - 	cl02808
Q#566 - >adi_v1.17853	superfamily	261455	266	441	2.34632e-65	206.678	cl02808	RT_like superfamily	 - 	 - 
Q#566 - >adi_v1.17853	specific	189387	155	174	1.36584e-05	40.1301	pfam00098	zf-CCHC	 - 	cl23330
Q#566 - >adi_v1.17853	superfamily	189387	155	174	1.36584e-05	40.1301	cl23330	zf-CCHC superfamily	 - 	 - 
Q#566 - >adi_v1.17853	multi-dom	249567	286	442	6.62227e-19	83.149	pfam00078	RVT_1	 - 	 - 
Q#568 - >adi_v1.17866	specific	133136	265	358	8.09009e-12	60.8132	cd00303	retropepsin_like	 - 	cl11403
Q#568 - >adi_v1.17866	superfamily	277466	265	358	8.09009e-12	60.8132	cl11403	pepsin_retropepsin_like superfamily	 - 	 - 
Q#568 - >adi_v1.17866	superfamily	261455	694	852	3.2245e-22	94.6654	cl02808	RT_like superfamily	NC	 - 
Q#568 - >adi_v1.17866	multi-dom	249567	698	849	7.39688e-17	78.5266	pfam00078	RVT_1	 - 	 - 
Q#569 - >adi_v1.02785	superfamily	277460	588	971	7.82017e-28	115.947	cl10013	Glycosyltransferase_GTB_type superfamily	 - 	 - 
Q#569 - >adi_v1.02785	specific	249938	52	200	2.60505e-19	85.0151	pfam00534	Glycos_transf_1	 - 	cl10013
Q#569 - >adi_v1.02785	superfamily	277460	52	200	2.60505e-19	85.0151	cl10013	Glycosyltransferase_GTB_type superfamily	 - 	 - 
Q#569 - >adi_v1.02785	specific	249539	1261	1331	0.00827235	34.8194	pfam00047	ig	 - 	cl11960
Q#569 - >adi_v1.02785	superfamily	276006	1261	1331	0.00827235	34.8194	cl11960	Ig superfamily	 - 	 - 
Q#569 - >adi_v1.02785	multi-dom	223515	588	971	1.08374e-25	109.653	COG0438	RfaB	 - 	 - 
Q#569 - >adi_v1.02785	multi-dom	223515	43	226	4.65625e-18	86.5406	COG0438	RfaB	N	 - 
Q#569 - >adi_v1.02785	multi-dom	214652	1261	1349	1.7591e-05	43.2629	smart00409	IG	 - 	 - 
Q#570 - >adi_v1.02788	superfamily	277504	142	198	0.000393907	41.0236	cl18310	NHL superfamily	NC	 - 
Q#572 - >adi_v1.02804	specific	238825	219	387	9.32271e-51	173.165	cd01647	RT_LTR	 - 	cl02808
Q#572 - >adi_v1.02804	superfamily	261455	219	387	9.32271e-51	173.165	cl02808	RT_like superfamily	 - 	 - 
Q#572 - >adi_v1.02804	specific	260006	388	509	7.51282e-48	163.047	cd09274	RNase_HI_RT_Ty3	 - 	cl14782
Q#572 - >adi_v1.02804	superfamily	271754	388	509	7.51282e-48	163.047	cl14782	RNase_H_like superfamily	 - 	 - 
Q#572 - >adi_v1.02804	multi-dom	249567	239	390	3.08978e-14	70.4374	pfam00078	RVT_1	 - 	 - 
Q#573 - >adi_v1.18021	superfamily	261174	39	122	0.000331563	39.6278	cl02098	14-3-3 superfamily	NC	 - 
Q#574 - >adi_v1.18098	multi-dom	254913	29	161	5.02581e-06	43.7312	pfam08603	CAP_C	 - 	 - 
Q#575 - >adi_v1.02843	multi-dom	224117	5	200	0.000160105	41.6236	COG1196	Smc	NC	 - 
Q#576 - >adi_v1.18144	specific	252928	41	211	8.54225e-27	100.599	pfam04991	LicD	 - 	cl01378
Q#576 - >adi_v1.18144	superfamily	260906	41	211	8.54225e-27	100.599	cl01378	LicD superfamily	 - 	 - 
Q#577 - >adi_v1.02878	superfamily	271437	449	532	2.82557e-07	49.6049	cl00213	DNA_BRE_C superfamily	C	 - 
Q#578 - >adi_v1.02879	superfamily	261455	316	520	1.32801e-54	183.66	cl02808	RT_like superfamily	 - 	 - 
Q#578 - >adi_v1.02879	superfamily	147520	535	614	2.89307e-16	75.0984	cl05112	Peptidase_A17 superfamily	C	 - 
Q#578 - >adi_v1.02879	specific	257345	13	87	1.51211e-07	48.4898	pfam12847	Methyltransf_18	C	cl17173
Q#578 - >adi_v1.02879	superfamily	277501	13	87	1.51211e-07	48.4898	cl17173	AdoMet_MTases superfamily	C	 - 
Q#579 - >adi_v1.18211	superfamily	261455	467	683	6.21962e-65	217.557	cl02808	RT_like superfamily	 - 	 - 
Q#579 - >adi_v1.18211	superfamily	147520	703	866	1.17881e-42	151.753	cl05112	Peptidase_A17 superfamily	 - 	 - 
Q#579 - >adi_v1.18211	superfamily	202685	92	226	7.21615e-32	120.166	cl04160	DUF1759 superfamily	 - 	 - 
Q#581 - >adi_v1.18222	superfamily	271754	49	110	3.47946e-19	82.1553	cl14782	RNase_H_like superfamily	C	 - 
Q#582 - >adi_v1.18237	superfamily	261455	353	575	8.32319e-58	196.371	cl02808	RT_like superfamily	 - 	 - 
Q#582 - >adi_v1.18237	superfamily	147520	589	680	7.44724e-17	77.4096	cl05112	Peptidase_A17 superfamily	C	 - 
Q#582 - >adi_v1.18237	specific	250040	786	894	5.58985e-09	53.4913	pfam00665	rve	 - 	cl21549
Q#582 - >adi_v1.18237	superfamily	277549	786	894	5.58985e-09	53.4913	cl21549	rve superfamily	 - 	 - 
Q#583 - >adi_v1.18287	superfamily	191112	201	308	1.077e-24	98.367	cl04800	DUF640 superfamily	 - 	 - 
Q#583 - >adi_v1.18287	superfamily	271437	353	486	7.70883e-07	48.4493	cl00213	DNA_BRE_C superfamily	C	 - 
Q#583 - >adi_v1.18287	multi-dom	257289	148	180	5.08566e-05	39.7201	pfam12773	DZR	C	 - 
Q#584 - >adi_v1.02906	superfamily	261455	470	651	6.16075e-60	201.764	cl02808	RT_like superfamily	 - 	 - 
Q#584 - >adi_v1.02906	superfamily	202685	97	214	0.00582213	36.9628	cl04160	DUF1759 superfamily	C	 - 
